# Supplementary material for: A Transcriptome Analysis Reveals that Hepatic Glycolysis and Lipid Synthesis Are Negatively Associated with Feed Efficiency in DLY Pigs
Source: Sci Rep. 2020 Jun 18;10:9874. doi: 10.1038/s41598-020-66988-6 (PMC7303214; doi:10.1038/s41598-020-66988-6)
Supplement: Supplementary file 1 — Supplementary Tables. [file 41598_2020_66988_MOESM1_ESM.zip]

Archive with 10 entries (9 files):
- Supplementary Dataset/
- Supplementary Dataset/Table S1 Phenotype of high feed efficiency pigs (HE- group) and low feed efficiency pigs (LE- group).xlsx
- Supplementary Dataset/Table S2 Details of the mapping statistics.xlsx
- Supplementary Dataset/Table S3  Full list of DEGs.xlsx
- Supplementary Dataset/Table S4  All GO terms identified in the HE- group compared with the LE- group.xlsx
- Supplementary Dataset/Table S5  All pathways enriched  in Rectome and  KEGG database.xlsx
- Supplementary Dataset/Table S6 The list of genes in 18 modules.xlsx
- Supplementary Dataset/Table S7 Pathway enrichment in KEGG and Reactome database for MEcyan, MEpurple and MEred modules.xlsx
- Supplementary Dataset/Table S8 GO enrichment for MEcyan, MEpurple and MEred modules.xlsx
- Supplementary Dataset/Table S9 qPCR primers for 6 selected differentially expressed genes (DEGs).xlsx
