# Supplementary material for: A Transcriptome Analysis Reveals that Hepatic Glycolysis and Lipid Synthesis Are Negatively Associated with Feed Efficiency in DLY Pigs
Source: Sci Rep. 2020 Jun 18;10:9874. doi: 10.1038/s41598-020-66988-6 (PMC7303214; doi:10.1038/s41598-020-66988-6)
Supplement: Supplementary file 1 — Supplementary Tables. [file 41598_2020_66988_MOESM1_ESM.zip › Supplementary Dataset/Table S1 Phenotype of high feed efficiency pigs (HE- group) and low feed efficiency pigs (LE- group).xlsx]

## Sheet: Sheet1
Table S1 Phenotype of the high feed efficiency pigs (HE- group) and the low feed efficiency pigs (LE- group)
Trait	HE- group (n = 6)	LE- group (n = 6)	p-value
Starting weight (SW) (kg)	30.87 ± 1.54	30.13 ± 0.76	3.30E−1
Ending weight (EW) (kg)	100.23 ± 0.62	99.37 ± 1.17	1.48E−1
Testing days (TD) (day)	82.17 ± 5.27	90.83 ± 3.49	8.85E−3
Average daily gain (ADG) (kg/day)	0.85 ± 0.05	0.77 ± 0.03	1.14E−2
Daily feed intake (DFI) (kg)	1.83 ± 0.15	2.03 ± 0.13	3.70E−2
Feed conversion ratio (FCR) (kg/kg)	2.19 ± 0.08	2.68 ± 0.05	8.91E−7
Average metabolic body weight gain (AMBW) (kg)	23.04 ± 0.24	22.83 ± 0.21	1.37E−1
Residual feed intake (RFI) (kg/day)	−0.18 ± 0.08	0.14 ± 0.09	7.19E−5
HE: high feed efficiency; LE: low feed efficiency
