# Supplementary material for: A Transcriptome Analysis Reveals that Hepatic Glycolysis and Lipid Synthesis Are Negatively Associated with Feed Efficiency in DLY Pigs
Source: Sci Rep. 2020 Jun 18;10:9874. doi: 10.1038/s41598-020-66988-6 (PMC7303214; doi:10.1038/s41598-020-66988-6)
Supplement: Supplementary file 1 — Supplementary Tables. [file 41598_2020_66988_MOESM1_ESM.zip › Supplementary Dataset/Table S2 Details of the mapping statistics.xlsx]

## Sheet: Sheet1
Table S2 Details of the mapping statistics
	All reads number	Total mapped	uniquely mapped	multiple mapped
HE1	40819558	39942130 (97.85%)	38665282 (94.72%)	1276848 (3.13%)
HE2	40925262	38853226 (94.94%)	37747656 (92.24%)	1105570 (2.70%)
HE3	40246434	39518548 (98.19%)	38090102(94.64%)	1428446 (3.55%)
HE4	40873320	40196068 (98.34%)	38837374 (95.02%)	1358694 (3.32%）
HE5	40433902	39703156 (98.19%)	38140402 (94.33%)	1562754 (3.86%)
HE6	41020106	40191374 (97.98%)	38070400 (92.81%)	2120974 (5.17%)
LE1	41327000	40661368 (96.39%)	39407920 (95.36%)	1253448 (3.03%)
LE2	41574270	40793576 (98.12%)	38923776 (93.62%)	1869800 (4.50%)
LE3	41016600	37270604 (90.87%)	35416764 (86.35%)	1853840 (4.52%)
LE4	40661348	39222992 (96.46%)	37839724 (93.06%)	1383268 (3.40%)
LE5	40951574	39783112 (97.15%)	38154956 (93.17%)	1628156 (3.98%)
LE6	40384274	39562860 (97.97%)	38481594 (95.29%)	1081266 (2.68%)
HE: high feed efficiency; LE: low feed efficiency
Total mapped: Number and percentage of the reads mapped to the reference genome (Sus scrofa 11.1)
Uniquely mapped: Number and percentage of the reads uniquely mapped to the reference genome
Multiple mapped: Number and percentage of the reads multiple mapped to the reference genome
