# Supplementary material for: A Transcriptome Analysis Reveals that Hepatic Glycolysis and Lipid Synthesis Are Negatively Associated with Feed Efficiency in DLY Pigs
Source: Sci Rep. 2020 Jun 18;10:9874. doi: 10.1038/s41598-020-66988-6 (PMC7303214; doi:10.1038/s41598-020-66988-6)
Supplement: Supplementary file 1 — Supplementary Tables. [file 41598_2020_66988_MOESM1_ESM.zip › Supplementary Dataset/Table S3 Full list of DEGs.xlsx]

## Sheet: Sheet1
Table S3 Full list of DEGs
id	gene	treat（HE-FPKM)	control（LE-FPKM)	log2(Fold_change)	p-value	q-value	Description
A total of 53 upregulated genes
106506511	LOC106506511	1.0592	0.0207242	5.67552	1.3628e-11	1.52681e-10	uncharacterized LOC106506511
100524265	CXCL13	19.4318	1.283	3.92083	7.64e-97	6.19e-95	chemokine (C-X-C motif) ligand 13
497066	DLK1	2.70667	0.19321	3.80828	5.29e-12	6.12e-11	delta-like 1 homolog (Drosophila)%2C transcript variant 2
100624633	LOC100624633	4.22934	0.342158	3.6277	9.48e-20	4.27e-18	protein delta homolog 1%2C transcript variant X1
102158235	LOC102158235	1.64716	0.156709	3.39382	2.1e-06	1.41e-05	uncharacterized LOC102158235
100624621	LOC100624621	1.21456	0.145497	3.06137	0.000174161	0.00087586	-
100155948	NRN1	3.82836	0.69346	2.46484	2.7e-22	1.28e-20	neuritin 1
106504135	LOC106504135	3.61521	0.700346	2.36794	6.88e-22	3.24e-20	neuritin%2C transcript variant X3
100519306	PLB1	0.868738	0.185596	2.22675	1.99e-08	1.68e-07	phospholipase B1
100516628	LOC100516628	25.6289	5.98399	2.09859	2.87e-110	2.42e-108	UDP-glucuronosyltransferase 2B18-like
100621830	LYPD6B	2.34936	0.572366	2.03726	2.82e-06	1.87e-05	LY6/PLAUR domain containing 6B
100626412	RAB30	13.0263	3.3575	1.95597	6.38e-11	6.76e-10	ras-related protein Rab-30
102161303	LOC102161303	2.70981	0.754313	1.84496	1.15e-07	8.88e-07	uncharacterized LOC102161303
100515902	LOC100515902	49.3781	14.458	1.772	9.59e-120	8.27e-118	uncharacterized LOC100515902
100157716	CPS1	14.0532	4.38604	1.67991	5.49e-23	2.66e-21	carbamoyl-phosphate synthetase 1
100156277	LOC100156277	2.48326	0.780635	1.66951	1.01e-12	1.24e-11	lipase member N
100620374	BMP8B	3.12546	1.0215	1.61338	1.07e-10	1.11e-09	bone morphogenetic protein 8B-like
100522090	ZPR1	76.3091	25.0499	1.60705	4.87e-234	4.92e-232	ZPR1 zinc finger
102161418	LOC102161418	24.3663	8.03594	1.60035	8.9e-42	5.3e-40	uncharacterized LOC102161418
102162728	LOC102162728	2.42417	0.80081	1.59796	5.72e-12	6.59e-11	uncharacterized LOC102162728
396876	CEND1	1.99738	0.709039	1.49417	1.1e-05	6.75e-05	cell cycle exit and neuronal differentiation 1%2C transcript variant X1
100739208	ZYG11B	8.94413	3.1947	1.48526	2.41e-46	1.52e-44	zyg-11 family member B%2C cell cycle regulator
100739320	UGT1A1	22.7272	8.35548	1.44362	1.49e-29	7.96e-28	UDP glucuronosyltransferase 1 family%2C polypeptide A1
100626412	RAB30	12.141	4.6479	1.38524	1.28e-45	8.03e-44	RAB30%2C member RAS oncogene family
100515532	LOC100515532	12.3513	4.86308	1.34472	1.11e-06	7.69e-06	alpha-aminoadipic semialdehyde dehydrogenase
100113469	CYP4V2	3.72752	1.54391	1.27163	9.48e-06	5.89e-05	cytochrome P450 4V2-like
102158284	LOC102158284	6.84967	2.84635	1.26692	1.73e-09	1.61e-08	uncharacterized LOC102158284
100515585	PAX2	1.83159	0.789642	1.21383	1.56e-05	9.4e-05	paired box 2%2C transcript variant X3
397144	KLKB1	9.54147	4.17765	1.19152	1.9e-05	0.000113254	plasma kallikrein-like
100312973	HSD17B2	129.734	57.0009	1.18651	7.56e-35	4.3e-33	hydroxysteroid (17-beta) dehydrogenase 2
397673	HMGCS2	699.749	309.669	1.17611	0	0	3-hydroxy-3-methylglutaryl-CoA synthase 2 (mitochondrial)
574053	TNFSF4	9.30376	4.17309	1.1567	7.97e-12	9.08e-11	uncharacterized LOC102161793%2C transcript variant X3
100517436	AOC1	0.972745	0.438442	1.14967	1.53e-05	9.24e-05	amine oxidase%2C copper containing 1
100625833	DSG2	2.57551	1.16117	1.14928	1.17e-08	1.02e-07	desmoglein 2
100302504	FGF21	5.53212	2.50314	1.1441	1.39e-09	1.31e-08	fibroblast growth factor 21%2C transcript variant X1
100627068	SLC1A2	1.3531	0.612942	1.14245	1.25e-15	1.87e-14	solute carrier family 1 (glial high affinity glutamate transporter)%2C member 2%2C transcript variant X2
106506856	LOC106506856	37.3844	17.0158	1.13556	9.59e-78	7.19e-76	uncharacterized LOC106506856
100156865	OAT	81.743	37.9426	1.10728	6.18e-143	5.56e-141	ornithine aminotransferase%2C transcript variant X2
100738248	EEPD1	7.05421	3.28926	1.10072	9.4e-11	9.78e-10	endonuclease/exonuclease/phosphatase family domain containing 1
100521900	PAH	91.0036	42.4722	1.0994	3.06e-51	2.02e-49	phenylalanine-4-hydroxylase-like
100155595	SDS	70.6556	33.2774	1.08626	1.4e-73	1.03e-71	serine dehydratase
100512015	LGI3	0.944783	0.446393	1.08167	6.5e-05	0.00035751	leucine-rich repeat LGI family%2C member 3%2C transcript variant X2
100516656	HIBADH	12.2474	5.7875	1.08146	1.02e-15	1.53e-14	3-hydroxyisobutyrate dehydrogenase%2C mitochondrial%2C transcript variant X1
100514561	CDHR5	30.3167	14.4682	1.06723	1.16e-92	9.21e-91	cadherin-related family member 5%2C transcript variant X1
449525	HILPDA	5.60806	2.70493	1.05191	6.75e-06	4.27e-05	hypoxia inducible lipid droplet-associated
100623602	HMCN2	0.556515	0.269608	1.04556	2.22e-07	1.67e-06	hemicentin 2
448816	STS	0.707378	0.344799	1.03673	8.77e-05	0.000469363	steroid sulfatase (microsomal)%2C isozyme S%2C transcript variant X2
102161780	LOC102161780	1.86083	0.909245	1.0332	2.08e-06	1.4e-05	SLAM family member 9-like%2C transcript variant X3
100155834	RNF152	8.57267	4.20674	1.02704	1.63e-06	1.11e-05	ring finger protein 152
100515222	LOC100515222	36.3702	17.8512	1.02674	2.2e-82	1.68e-80	UDP-glucuronosyltransferase 2C1
100156209	GBE1	6.00108	2.98132	1.00927	5.16e-07	3.74e-06	glucan (1%2C4-alpha-)%2C branching enzyme 1
100737013	LOC100737013	233.073	116.051	1.00602	5.69e-194	5.51e-192	liver carboxylesterase
100517137	ALDH1A1	113.065	56.386	1.00374	7.88e-58	5.45e-56	aldehyde dehydrogenase 1 family%2C member A1
A total of 454 downregulated genes
100155273	DENND3	2.10338	4.20719	-1.00015	1.3e-07	9.95e-07	DENN domain-containing protein 3%2C transcript variant X2
100511727	EPHB6	0.807359	1.6168	-1.00186	0.000136872	0.000703313	EPH receptor B6
100625536	GUCY2D	0.894069	1.79138	-1.00261	4.05e-06	2.63e-05	retinal guanylyl cyclase 1%2C transcript variant X1
100623414	SRGAP1	0.466435	0.935224	-1.00363	6.39e-05	0.00035173	SLIT-ROBO Rho GTPase activating protein 1
102163337	ZNF883	2.96876	5.95289	-1.00373	9.21e-11	9.61e-10	zinc finger protein 300-like
100515039	NSD2	3.82652	7.68862	-1.00669	2.22e-16	4.59e-15	Wolf-Hirschhorn syndrome candidate 1%2C transcript variant X2
100156816	KIF12	3.36625	6.76761	-1.0075	5.91e-14	7.87e-13	kinesin family member 12
100515780	DHX34	7.70444	15.5035	-1.00883	2.22e-16	4.59e-15	DEAH (Asp-Glu-Ala-His) box polypeptide 34%2C transcript variant X1
100524496	TMEM52B	2.66453	5.36293	-1.00914	6.41e-10	6.21e-09	transmembrane protein 52B%2C transcript variant X1
100625138	LSS	67.7554	136.437	-1.00983	6.66e-16	1.05e-14	lanosterol synthase-like
100154726	TSC1	5.84658	11.7797	-1.01064	0	0	tuberous sclerosis 1
106509633	TRRAP	5.89421	11.8777	-1.01088	4.44e-16	7.88e-15	transformation/transcription domain-associated protein
100152434	PRPH	0.566578	1.14347	-1.01308	0.000116772	0.000609311	peripherin%2C transcript variant X2
100625228	FSCN2	5.09488	10.2851	-1.01343	9.51e-09	8.35e-08	fascin actin-bundling protein 2%2C retinal%2C transcript variant X2
100523112	EXOSC2	6.18967	12.4992	-1.0139	1.1e-11	1.24e-10	exosome component 2%2C transcript variant X1
100738561	ZNF251	78.9425	159.463	-1.01435	6.66e-16	1.05e-14	zinc finger protein 251
100513261	LOC100513261	17.0628	34.478	-1.01482	2.22e-16	4.59e-15	MAM domain containing 4%2C transcript variant X4
100520914	BTBD19	2.20625	4.46709	-1.01774	1.59e-07	1.21e-06	BTB (POZ) domain containing 19%2C transcript variant X2
100515926	NUP210	5.41637	10.9728	-1.01854	2.22e-16	4.59e-15	nucleoporin 210kDa
100512030	CDAN1	5.6923	11.5379	-1.0193	0	0	codanin 1%2C transcript variant X1
100515237	RBM5	26.0929	52.893	-1.01942	2.22e-16	4.59e-15	RNA binding motif protein 5%2C transcript variant X1
733635	AKR1C2	22.2011	45.0337	-1.02037	0	0	aldo-keto reductase family 1 member C2-like
102164135	SCGB1A1	11.5091	23.346	-1.0204	1.43e-08	1.23e-07	uteroglobin
100521306	SCML1	3.83389	7.77743	-1.02048	0	0	sex comb on midleg-like 1 (Drosophila)%2C transcript variant X1
106505679	LOC106505679	17.5562	35.6203	-1.02071	2.22e-16	4.59e-15	HIG1 domain family member 1A%2C mitochondrial pseudogene
100739325	LOC100739325	2.7036	5.4856	-1.02077	3.6e-08	2.95e-07	zeta-chain (TCR) associated protein kinase 70kDa
396911	CNN1	5.89459	11.9608	-1.02086	5.62e-11	5.99e-10	calponin 1%2C basic%2C smooth muscle%2C transcript variant X1
100518948	CAMSAP1	5.42008	11.0016	-1.02132	2.22e-16	4.59e-15	calmodulin regulated spectrin-associated protein 1
396594	LOC396594	23.6205	47.9807	-1.02241	2.22e-16	4.59e-15	growth-regulated protein homolog gamma%2C transcript variant X2
100152141	CCN2	5.46413	11.1089	-1.02365	1.22e-14	1.71e-13	connective tissue growth factor
100622147	ZC3H11A	20.4485	41.5969	-1.02448	6.66e-16	1.05e-14	zinc finger CCCH-type containing 11A%2C transcript variant X12
100158056	PFKFB4	1.68178	3.42381	-1.02562	2.58e-09	2.37e-08	6-phosphofructo-2-kinase/fructose-2%2C6-biphosphatase 4%2C transcript variant X3
100522673	PHF21B	0.789633	1.60844	-1.0264	0.00010789	0.000566617	PHD finger protein 21B
102157763	LOC102157763	20.1093	40.9807	-1.02708	2.22e-16	4.59e-15	growth-regulated protein homolog gamma-like
100525880	SCMH1	2.79112	5.68842	-1.02718	1.98e-05	0.000117272	sex comb on midleg homolog 1 (Drosophila)
100517865	PPP1R16B	1.80311	3.67576	-1.02755	9.99e-15	1.41e-13	protein phosphatase 1%2C regulatory subunit 16B
100157291	ARHGEF11	5.8456	11.9198	-1.02794	2.22e-16	4.59e-15	Rho guanine nucleotide exchange factor (GEF) 11%2C transcript variant X1
100739486	SUPT20H	28.5648	58.2916	-1.02905	0	0	transcription factor SPT20 homolog
100512701	PHRF1	13.682	27.9377	-1.02994	2.22e-16	4.59e-15	PHD and ring finger domains 1%2C transcript variant X3
100518669	ZBTB48	7.66362	15.69	-1.03375	0	0	zinc finger and BTB domain containing 48%2C transcript variant X1
100513840	TRAF2	24.3126	49.7782	-1.03381	2.22e-16	4.59e-15	TNF receptor-associated factor 2
100517458	MIER2	5.16955	10.5861	-1.03406	0	0	mesoderm induction early response 1%2C family member 2%2C transcript variant X2
100517024	LARGE2	2.17605	4.45671	-1.03427	9.39e-09	8.25e-08	glycosyltransferase-like 1B%2C transcript variant X1
100156475	ADCK5	18.5305	37.9821	-1.03542	2.22e-16	4.59e-15	aarF domain containing kinase 5%2C transcript variant X1
102163816	LOC102163816	1.26174	2.5889	-1.03692	2.96e-05	0.000170833	uncharacterized LOC102163816%2C transcript variant X1
100627072	PTPRD	7.26844	14.9146	-1.03701	2.22e-16	4.59e-15	receptor-type tyrosine-protein phosphatase delta-like
100621843	EFR3B	0.505822	1.03809	-1.03722	2.89e-05	0.000167367	EFR3 homolog B
100512652	LOXL3	1.16417	2.3898	-1.03759	2.96e-05	0.000170833	lysyl oxidase-like 3
100524978	LFNG	1.06047	2.17873	-1.03878	0	0	LFNG O-fucosylpeptide 3-beta-N-acetylglucosaminyltransferase%2C transcript variant X1
100625324	ARHGEF16	3.12684	6.42645	-1.03932	2.72e-11	2.97e-10	Rho guanine nucleotide exchange factor (GEF) 16%2C transcript variant X1
100512042	REXO5	1.94542	3.99937	-1.03969	7.91e-08	6.23e-07	putative RNA exonuclease NEF-sp
106504146	NEK4	14.9392	30.717	-1.03994	2.22e-16	4.59e-15	uncharacterized LOC106505613
100156301	TNS2	41.1959	84.718	-1.04017	6.66e-16	1.05e-14	tensin-2
100627091	LOC100627091	2.06167	4.24031	-1.04035	9.55e-15	1.35e-13	zinc finger protein 227%2C transcript variant X6
100518026	TRIM66	7.92455	16.302	-1.04065	2.22e-16	4.59e-15	tripartite motif containing 66%2C transcript variant X2
100525788	NIF3L1	11.408	23.5141	-1.04348	2.55e-14	3.49e-13	NIF3-like protein 1
100154285	CRIP3	3.32278	6.85098	-1.04392	0	0	cysteine-rich protein 3%2C transcript variant X3
100526033	FNBP4	46.3479	95.6299	-1.04496	4.44e-16	7.88e-15	formin binding protein 4
100623006	KMT2A	4.76322	9.83314	-1.04571	2.22e-16	4.59e-15	lysine (K)-specific methyltransferase 2A
100152497	PLCG1	4.54284	9.37926	-1.04588	2.22e-16	4.59e-15	phospholipase C%2C gamma 1
100154581	LAMA4	0.801948	1.65677	-1.04679	8.51e-07	6.01e-06	laminin%2C alpha 4
100521718	MAPK8IP3	5.39965	11.1593	-1.0473	2.22e-16	4.59e-15	mitogen-activated protein kinase 8 interacting protein 3%2C transcript variant X7
100526019	INPP5D	5.69947	11.7792	-1.04734	0	0	phosphatidylinositol 3%2C4%2C5-trisphosphate 5-phosphatase 1
100516365	SMPD5	2.04611	4.23139	-1.04825	1.41e-05	8.58e-05	sphingomyelin phosphodiesterase 3
100152934	TRPA1	1.04121	2.15448	-1.04907	2.94e-06	1.94e-05	transient receptor potential cation channel%2C subfamily A%2C member 1%2C transcript variant X2
100511086	SYT3	1.43231	2.96419	-1.0493	3.35e-07	2.47e-06	synaptotagmin III%2C transcript variant X2
100155963	MMRN2	1.70582	3.53052	-1.04942	6.44e-15	9.21e-14	multimerin-2
100737582	LOC100737582	2.24676	4.65359	-1.0505	9.92e-07	6.94e-06	zinc finger protein 226-like
100517994	RGS3	4.28138	8.88134	-1.0527	1.31e-08	1.13e-07	regulator of G-protein signaling 3-like
100515575	SEPTIN4	3.94625	8.18709	-1.05287	0	0	septin-4%2C transcript variant X2
100518625	SRGAP2	3.76906	7.82321	-1.05356	3.35e-06	2.19e-05	SLIT-ROBO Rho GTPase-activating protein 2-like
100521332	UNC13D	16.3188	33.9099	-1.05517	2.22e-16	4.59e-15	unc-13 homolog D (C. elegans)%2C transcript variant X1
100737927	LOC100737927	0.781665	1.62441	-1.05529	8.62e-06	5.39e-05	adenylate cyclase type 10-like
100152819	PDE1A	0.602903	1.25297	-1.05535	3.74e-05	0.000212944	phosphodiesterase 1A%2C calmodulin-dependent%2C transcript variant X4
106505668	TTLL3	9.42284	19.6199	-1.05808	2.22e-16	4.59e-15	tubulin monoglycylase TTLL3-like%2C transcript variant X7
100155159	PYROXD2	9.58139	19.9556	-1.05849	0	0	pyridine nucleotide-disulphide oxidoreductase domain 2
100153791	CCN1	28.3008	58.9468	-1.05857	4.44e-16	7.88e-15	cysteine-rich%2C angiogenic inducer%2C 61
100152997	GADD45G	28.5769	59.54	-1.05901	2.22e-16	4.59e-15	growth arrest and DNA-damage-inducible%2C gamma
497236	SLC26A6	1.53205	3.1925	-1.05922	4.27e-08	3.47e-07	solute carrier family 26 (anion exchanger)%2C member 6%2C transcript variant X1
397059	ITGA2B	4.3864	9.145	-1.05995	2.22e-16	4.59e-15	integrin%2C alpha 2b (platelet glycoprotein IIb of IIb/IIIa complex%2C antigen CD41)
100623981	CAMKV	1.2556	2.61941	-1.06087	2.04e-06	1.37e-05	CaM kinase-like vesicle-associated%2C transcript variant X1
100513153	GSE1	6.13084	12.7913	-1.06101	0	0	Gse1 coiled-coil protein
100522113	ZMYM3	12.8054	26.7506	-1.06282	2.22e-16	4.59e-15	zinc finger%2C MYM-type 3
100151787	HECTD4	2.91039	6.08004	-1.06287	2.22e-16	4.59e-15	HECT domain containing E3 ubiquitin protein ligase 4%2C transcript variant X1
100125839	RAE1	9.75052	20.372	-1.06304	0	0	ribonucleic acid export 1%2C transcript variant X1
100739230	PLEKHN1	4.47988	9.36024	-1.06308	5.04e-13	6.28e-12	pleckstrin homology domain-containing family N member 1
100157158	TRPM3	0.755447	1.57861	-1.06326	4.33e-10	4.27e-09	transient receptor potential cation channel%2C subfamily M%2C member 3%2C transcript variant X3
397569	CTSK	28.3582	59.3064	-1.06442	2.22e-16	4.59e-15	cathepsin K%2C transcript variant X1
100516105	LOC100516105	13.8585	28.9977	-1.06517	1.04e-14	1.47e-13	uncharacterized LOC100516105
100621580	DDX59	3.30981	6.94134	-1.06847	5.8e-13	7.2e-12	DEAD (Asp-Glu-Ala-Asp) box polypeptide 59%2C transcript variant X4
100522868	EXOC3L1	3.28038	6.88369	-1.06932	7.02e-13	8.68e-12	exocyst complex component 3-like 1%2C transcript variant X5
102158443	LOC102158443	0.982856	2.06436	-1.07065	6.71e-11	7.09e-10	zinc finger protein 606%2C transcript variant X4
100519474	PRSS22	0.627893	1.31953	-1.07143	1.46e-07	1.11e-06	protease%2C serine%2C 22%2C transcript variant X1
106507814	LOC106507814	0.989916	2.0805	-1.07155	0.000111141	0.000582341	uncharacterized LOC106507814%2C transcript variant X2
102160855	LOC102160855	1.07658	2.26365	-1.07219	0.000188246	0.000941181	uncharacterized LOC102160855%2C transcript variant X10
100518073	ARHGEF1	25.3734	53.4008	-1.07354	4.44e-16	7.88e-15	Rho guanine nucleotide exchange factor (GEF) 1%2C transcript variant X1
100524021	CACNB3	1.24667	2.62431	-1.07386	3.83e-06	2.49e-05	calcium channel%2C voltage-dependent%2C beta 3 subunit
100512559	IFT122	2.96236	6.23998	-1.07479	6.92e-08	5.49e-07	intraflagellar transport 122
100623080	FAM50A	27.3267	57.6581	-1.07721	4.44e-16	7.88e-15	family with sequence similarity 50%2C member A%2C transcript variant X1
100525400	ZDHHC1	3.02763	6.38989	-1.0776	3.82e-08	3.12e-07	zinc finger%2C DHHC-type containing 1%2C transcript variant X1
106504126	PTPN7	3.2671	6.90045	-1.07868	3.78e-09	3.43e-08	tyrosine-protein phosphatase non-receptor type 7
100513977	PCYOX1L	3.28942	6.94786	-1.07874	0	0	prenylcysteine oxidase 1 like%2C transcript variant X1
100736594	LOC100736594	0.173101	0.366151	-1.08083	0.000100824	0.000533396	tenascin-X%2C transcript variant X10
100512551	PIK3C2B	2.08822	4.41742	-1.08093	0	0	phosphatidylinositol-4-phosphate 3-kinase%2C catalytic subunit type 2 beta%2C transcript variant X4
100738118	CALML5	6.15861	13.0325	-1.08144	0	0	calmodulin-like
100154429	LSMEM2	10.4479	22.1094	-1.08145	2.22e-16	4.59e-15	leucine-rich single-pass membrane protein 2%2C transcript variant X3
100153847	ASXL1	15.0777	31.907	-1.08146	4.44e-16	7.88e-15	additional sex combs like transcriptional regulator 1%2C transcript variant X1
100737615	LUC7L	15.9731	33.8161	-1.08206	4.44e-16	7.88e-15	LUC7-like%2C transcript variant X1
100524362	ZNF672	11.5596	24.5149	-1.08457	2.22e-16	4.59e-15	zinc finger protein 672%2C transcript variant X4
100156240	LOC100156240	14.8475	31.5178	-1.08595	2.22e-16	4.59e-15	CDK5 regulatory subunit-associated protein 2
102158881	NOTCH3	2.12217	4.50633	-1.08641	9.49e-11	9.88e-10	neurogenic locus notch homolog protein 3
100525825	KLB	1.64241	3.4878	-1.0865	1.76e-08	1.5e-07	klotho beta
100512979	GRAMD1B	0.419996	0.892136	-1.08689	3.21e-06	2.11e-05	GRAM domain containing 1B%2C transcript variant X6
100623166	DCHS1	0.684966	1.4556	-1.08751	2.91e-14	3.95e-13	dachsous cadherin-related 1
100151892	SPACA9	8.17643	17.3768	-1.08762	4.44e-16	7.88e-15	chromosome 1 open reading frame%2C human C9orf9%2C transcript variant X5
102158334	LOC102158334	0.703568	1.49547	-1.08783	0.000173502	0.000873708	uncharacterized LOC102158334%2C transcript variant X4
100153477	SEMA6C	0.382159	0.81295	-1.089	1.49e-05	9.05e-05	sema domain%2C transmembrane domain (TM)%2C and cytoplasmic domain%2C (semaphorin) 6C%2C transcript variant X6
100737666	COL16A1	2.37535	5.05314	-1.08904	2.22e-06	1.49e-05	collagen alpha-1(XVI) chain
100157083	CHD7	2.63262	5.60252	-1.08958	2.22e-16	4.59e-15	chromodomain helicase DNA binding protein 7
100522653	B4GALT5	12.2195	26.0118	-1.08998	4.44e-16	7.88e-15	UDP-Gal:betaGlcNAc beta 1%2C4- galactosyltransferase%2C polypeptide 5%2C transcript variant X1
100517053	ITGA3	0.670322	1.42705	-1.09011	0.000152181	0.000775018	integrin alpha-3%2C transcript variant X2
106505536	LOC106505536	1.19418	2.54451	-1.09137	9.97e-06	6.18e-05	uncharacterized LOC106505536
100518330	LOC100518330	0.50332	1.07434	-1.09391	8.4e-05	0.0004518	aralkylamine N-acetyltransferase%2C transcript variant X2
100521395	ZC3H13	7.17776	15.3279	-1.09456	2.22e-16	4.59e-15	zinc finger CCCH-type containing 13%2C transcript variant X3
100737363	UNC5CL	1.07802	2.30211	-1.09457	2.31e-06	1.55e-05	unc-5 family C-terminal like
100522855	HK3	5.01885	10.7218	-1.09512	0	0	hexokinase 3 (white cell)
100157483	SYBU	6.89697	14.744	-1.09609	0	0	syntabulin (syntaxin-interacting)
100511789	SREK1	6.49114	13.8861	-1.0971	0	0	splicing regulatory glutamine/lysine-rich protein 1
100525287	GRHL2	0.347135	0.743159	-1.09817	2.41e-05	0.000140988	grainyhead-like transcription factor 2%2C transcript variant X2
100622591	TMEM25	48.1451	103.112	-1.09875	4.44e-16	7.88e-15	transmembrane protein 25%2C transcript variant X3
553100	GUCY1A1	1.67999	3.59934	-1.09928	3.66e-06	2.39e-05	guanylate cyclase 1%2C soluble%2C alpha 3
100627299	MYMK	1.19688	2.56445	-1.09937	5.16e-05	0.000287878	transmembrane protein 8C
102161970	LOC102161970	5.44184	11.6615	-1.09959	8.88e-16	1.34e-14	uncharacterized LOC102161970
100519217	HSPBAP1	0.823125	1.76653	-1.10173	1.01e-05	6.24e-05	HSPB (heat shock 27kDa) associated protein 1%2C transcript variant X2
397476	CPA1	4.5273	9.71754	-1.10194	4.65e-11	5e-10	carboxypeptidase A1 (pancreatic)%2C transcript variant X1
100628076	SCARA3	1.4467	3.10627	-1.10241	3.55e-08	2.91e-07	scavenger receptor class A%2C member 3
100624966	ARHGEF10	1.26172	2.71232	-1.10413	4.82e-09	4.33e-08	rho guanine nucleotide exchange factor 10-like%2C transcript variant X1
100622381	BANP	3.71956	7.99628	-1.1042	3.86e-09	3.5e-08	BTG3 associated nuclear protein
100513428	CEP131	2.83735	6.10243	-1.10484	1.22e-14	1.71e-13	centrosomal protein 131kDa
100525123	STOML3	3.41921	7.37376	-1.10874	0	0	stomatin (EPB72)-like 3%2C transcript variant X5
100516106	MRC2	1.50254	3.24315	-1.10999	1.68e-13	2.17e-12	mannose receptor%2C C type 2
100736962	LOC100736962	43.7501	94.4655	-1.1105	0	0	liver carboxylesterase-like
100515877	SAFB2	32.5329	70.4066	-1.11381	2.22e-16	4.59e-15	scaffold attachment factor B2
100525327	ANKRD24	2.3123	5.00872	-1.11511	1.02e-14	1.44e-13	ankyrin repeat domain 24
100153624	REEP4	5.70034	12.3582	-1.11635	3.73e-14	5.03e-13	receptor accessory protein 4%2C transcript variant X3
100524368	DECR2	188.681	409.084	-1.11645	6.66e-16	1.05e-14	2%2C4-dienoyl CoA reductase 2%2C peroxisomal%2C transcript variant X2
102166564	PDGFRB	16.2751	35.3238	-1.11798	2.22e-16	4.59e-15	platelet-derived growth factor receptor beta-like
100158166	RFLNA	7.89419	17.1416	-1.11864	0	0	family with sequence similarity 101%2C member A%2C transcript variant X1
100514827	ARHGEF37	4.69243	10.1892	-1.11864	2.22e-16	4.59e-15	Rho guanine nucleotide exchange factor (GEF) 37%2C transcript variant X3
100513137	ATP8B3	1.86862	4.05824	-1.11888	2.44e-12	2.9e-11	phospholipid-transporting ATPase IK
100517371	NBEAL2	3.07466	6.68386	-1.12025	2.26e-12	2.69e-11	death domain-containing membrane protein NRADD%2C transcript variant X1
100153223	MAGI3	9.6737	21.0497	-1.12166	2.22e-16	4.59e-15	membrane associated guanylate kinase%2C WW and PDZ domain containing 3%2C transcript variant X1
100516719	ENTPD8	28.6026	62.2442	-1.1218	9.1e-15	1.29e-13	uncharacterized LOC106507766
102164472	LOC102164472	2.07563	4.52358	-1.12392	3.73e-11	4.04e-10	neuroblastoma breakpoint family member 6-like%2C transcript variant X2
102165008	LOC102165008	1.83664	4.00404	-1.12439	3.16e-09	2.89e-08	uncharacterized LOC102165008%2C transcript variant X1
106509452	PTPRS	1.93609	4.22185	-1.12473	0	0	protein tyrosine phosphatase%2C receptor type%2C S%2C transcript variant X1
100519650	CIAO3	18.4625	40.2752	-1.12529	2.22e-16	4.59e-15	nuclear prelamin A recognition factor-like%2C transcript variant X2
100739639	LOC100739639	10.7395	23.4546	-1.12694	0	0	-
100516914	CATSPERG	1.98416	4.34197	-1.12982	6.33e-12	7.27e-11	catsper channel auxiliary subunit gamma%2C transcript variant X5
100624406	LOC100624406	1.9615	4.29442	-1.13051	2.63e-07	1.95e-06	uncharacterized LOC100624406%2C transcript variant X1
100516103	DAPK1	13.1731	28.853	-1.13113	2.22e-16	4.59e-15	death-associated protein kinase 1
100525134	TRMT9B	1.88207	4.1272	-1.13284	1.02e-13	1.34e-12	probable tRNA methyltransferase 9-like protein
100627912	GDPD5	0.879007	1.9281	-1.13324	6.78e-05	0.000371465	glycerophosphodiester phosphodiesterase domain containing 5%2C transcript variant X1
100154609	PER2	8.96713	19.6705	-1.13331	2.22e-16	4.59e-15	period circadian protein homolog 2
100153866	ACSS2	16.7066	36.6562	-1.13364	2.22e-16	4.59e-15	acyl-CoA synthetase short-chain family member 2%2C transcript variant X1
100513016	MTSS2	4.04521	8.88201	-1.13467	6.22e-11	6.6e-10	metastasis suppressor 1-like
100521789	LOC100521789	5.7656	12.666	-1.13541	0	0	pancreatic alpha-amylase%2C transcript variant X1
100512496	RASD1	2.01504	4.42789	-1.13581	1.43e-07	1.1e-06	RAS%2C dexamethasone-induced 1
100515309	DTNB	11.3622	25.0063	-1.13805	9.55e-14	1.26e-12	uncharacterized LOC106509873
100524091	PUSL1	8.82897	19.4597	-1.14017	0	0	pseudouridylate synthase-like 1%2C transcript variant X4
100154213	USP40	13.3064	29.3314	-1.14033	2.22e-16	4.59e-15	ubiquitin carboxyl-terminal hydrolase 40-like%2C transcript variant X2
100153356	ZNF239	11.0181	24.3021	-1.14121	2.22e-16	4.59e-15	zinc finger protein 239
100152927	PLA2G4B	5.95586	13.1671	-1.14456	0	0	cytosolic phospholipase A2 beta-like
106508195	TAS2R40	1.4123	3.12756	-1.147	7.62e-07	5.41e-06	taste receptor type 2 member 40
100623100	SCARF1	21.3009	47.1975	-1.1478	2.22e-16	4.59e-15	scavenger receptor class F%2C member 1
100524587	TIAM1	0.459699	1.01974	-1.14944	6.12e-06	3.9e-05	T-cell lymphoma invasion and metastasis 1
100620577	SLIT2	0.808562	1.79367	-1.14949	1.77e-06	1.2e-05	slit guidance ligand 2
100621254	RNF223	5.07147	11.2582	-1.1505	0	0	chromosome 6 open reading frame%2C human C1orf159%2C transcript variant X1
100156353	ACIN1	28.4143	63.2246	-1.15387	2.22e-16	4.59e-15	apoptotic chromatin condensation inducer 1%2C transcript variant X1
101101688	LAMB2	3.6389	8.09799	-1.15406	0	0	laminin%2C beta 2 (laminin S)
100522672	LOC100522672	14.1087	31.4029	-1.15431	0	0	pancreatic alpha-amylase-like%2C transcript variant X2
100517400	ARHGEF25	1.7041	3.7933	-1.15445	4.77e-09	4.29e-08	rho guanine nucleotide exchange factor 25%2C transcript variant X2
100624724	TKTL2	0.947704	2.11074	-1.15524	5.82e-05	0.000321963	transketolase-like protein 2
102159040	LOC102159040	5.12493	11.4311	-1.15736	1.78e-09	1.66e-08	uncharacterized LOC102159040
100513275	GAREM2	0.464821	1.03755	-1.15844	2.55e-06	1.7e-05	GRB2 associated%2C regulator of MAPK1-like%2C transcript variant X2
100627029	TRAF1	3.20186	7.15997	-1.16104	3.04e-07	2.24e-06	TNF receptor-associated factor 1-like
100521039	CNTNAP1	0.76661	1.71483	-1.1615	5.82e-05	0.000321963	contactin-associated protein 1-like
100154153	CHD1L	3.96267	8.86473	-1.1616	0	0	chromodomain helicase DNA binding protein 1-like%2C transcript variant X5
100144522	NOTCH4	5.67164	12.7085	-1.16396	2.22e-16	4.59e-15	notch 4%2C transcript variant X1
100736878	LOC100736878	68.2471	153.217	-1.16673	2.22e-16	4.59e-15	-
100515752	METTL2A	2.25438	5.06708	-1.16842	9.52e-08	7.41e-07	methyltransferase like 2A%2C transcript variant X1
106504178	LOC106504178	2.67503	6.01471	-1.16894	4.44e-16	7.88e-15	zinc finger protein 256-like%2C transcript variant X1
100621453	FANCA	6.83208	15.3679	-1.16952	2.22e-16	4.59e-15	Fanconi anemia%2C complementation group A%2C transcript variant X1
396912	GATA2	1.02936	2.31583	-1.16978	3.06e-06	2.01e-05	GATA binding protein 2
100515895	GPIHBP1	5.6887	12.8044	-1.17047	5.92e-08	4.75e-07	glycosylphosphatidylinositol anchored high density lipoprotein binding protein 1
100521208	CCDC81	2.02668	4.56252	-1.17072	9.79e-11	1.02e-09	coiled-coil domain containing 81%2C transcript variant X1
100152297	TECTB	46.0434	103.706	-1.17143	2.22e-16	4.59e-15	tectorin beta
100515137	OPLAH	19.8757	44.7947	-1.17232	0	0	5-oxoprolinase-like
100515428	PLPPR2	3.76877	8.50652	-1.17448	0	0	lipid phosphate phosphatase-related protein type 2%2C transcript variant X1
100522592	SPATA6L	1.64427	3.71363	-1.17538	9.85e-05	0.000522619	spermatogenesis associated 6-like
100513194	SPAG8	4.69456	10.6162	-1.1772	0	0	sperm associated antigen 8
448985	CYP7A1	5.30142	11.9995	-1.17853	0	0	cytochrome P450%2C family 7%2C subfamily A%2C polypeptide 1%2C transcript variant X3
100739177	CCM2L	1.09102	2.47115	-1.1795	3.75e-07	2.75e-06	cerebral cavernous malformation 2-like%2C transcript variant X1
397324	ACACA	1.99308	4.51588	-1.18	0	0	acetyl-CoA carboxylase alpha
396753	SLC9A5	0.479909	1.08768	-1.18042	4.69e-05	0.000263739	solute carrier family 9%2C subfamily A (NHE5%2C cation proton antiporter 5)%2C member 5%2C transcript variant X3
100628091	CLHC1	2.04673	4.64685	-1.18293	6.67e-10	6.46e-09	clathrin heavy chain linker domain containing 1%2C transcript variant X2
100155799	FRY	0.581598	1.32048	-1.18297	1.45e-05	8.79e-05	furry homolog (Drosophila)
100514564	CAPS	1.61939	3.68393	-1.18579	5.33e-05	0.000296364	calcyphosine%2C transcript variant X1
100621139	AGRN	13.0398	29.6658	-1.18588	2.22e-16	4.59e-15	agrin
100156315	CDH24	1.0674	2.43487	-1.18974	5.81e-07	4.19e-06	cadherin 24%2C type 2
100141417	GABBR1	7.86835	17.9515	-1.18997	0	0	gamma-aminobutyric acid type B receptor subunit 1-like%2C transcript variant X1
100523980	ZNF827	0.456558	1.04499	-1.19462	0.000125205	0.000649013	zinc finger protein 64 homolog%2C isoforms 1 and 2-like%2C transcript variant X1
100739251	PWWP3B	0.313729	0.718326	-1.19512	4.69e-05	0.000263739	PWWP domain-containing protein MUM1L1%2C transcript variant X18
100627454	HUNK	0.632876	1.45315	-1.19919	6.54e-05	0.000359328	hormonally up-regulated Neu-associated kinase
100155358	SPTBN5	0.146171	0.336099	-1.20123	0.000175549	0.0008819	spectrin%2C beta%2C non-erythrocytic 5
100738193	BCL3	5.21675	12.011	-1.20313	0	0	B-cell CLL/lymphoma 3%2C transcript variant X2
106509452	PTPRS	4.29225	9.89548	-1.20504	1.5e-11	1.68e-10	uncharacterized LOC100738664
100525027	LOC100525027	1.31429	3.0374	-1.20855	6.27e-08	5.01e-07	double C2-like domain-containing protein gamma%2C transcript variant X5
100147706	FITM1	3.1826	7.36518	-1.21052	6.14e-06	3.9e-05	fat storage-inducing transmembrane protein 1
100737979	CDK5RAP2	2.07784	4.81339	-1.21197	2.29e-10	2.31e-09	CDK5 regulatory subunit associated protein 2
100511495	FAM193B	40.7799	94.5316	-1.21294	4.44e-16	7.88e-15	family with sequence similarity 193%2C member B
100522730	PRSS8	1.54234	3.58414	-1.2165	5.49e-06	3.51e-05	protease%2C serine%2C 8
100523020	LOC100523020	1.65686	3.85306	-1.21755	5.5e-09	4.93e-08	cytochrome c pseudogene%2C transcript variant X2
102159544	KRTCAP3	2.71461	6.32396	-1.22008	0.000175549	0.0008819	keratinocyte associated protein 3
100525994	ARHGEF10L	42.402	98.7885	-1.22021	2.22e-16	4.59e-15	rho guanine nucleotide exchange factor 10-like protein
100511480	FARP2	6.87632	16.0324	-1.22128	0	0	FERM%2C RhoGEF and pleckstrin domain-containing protein 2
100513285	PRR19	2.65981	6.20211	-1.22144	5.26e-12	6.09e-11	proline rich 19%2C transcript variant X3
100519916	EVPL	0.358561	0.836244	-1.22171	5.33e-06	3.42e-05	envoplakin
100738810	SLC13A3	5.46893	12.7555	-1.22179	0	0	solute carrier family 13 member 3-like
100151987	ARHGEF39	0.893577	2.08653	-1.22344	5.24e-05	0.000291565	Rho guanine nucleotide exchange factor (GEF) 39%2C transcript variant X2
100153873	PTK7	0.383939	0.896856	-1.224	0.000194105	0.000967658	protein tyrosine kinase 7 (inactive)
100738369	C3H16orf96	1.17924	2.75484	-1.22411	2.68e-08	2.23e-07	uncharacterized protein C16orf96-like
100521912	WNT11	1.28367	2.99943	-1.22441	1.45e-05	8.8e-05	protein Wnt-11
106504172	INAFM1	8.29255	19.3992	-1.22611	0	0	InaF-motif containing 1
448797	CCL21	62.1406	145.388	-1.2263	2.22e-16	4.59e-15	chemokine (C-C motif) ligand 21
100523674	RASIP1	13.1037	30.6625	-1.2265	2.22e-16	4.59e-15	Ras interacting protein 1
100519695	TSPYL2	7.55334	17.7199	-1.23018	0	0	TSPY-like 2%2C transcript variant X1
445520	TNXB	1.29691	3.04476	-1.23125	0	0	tenascin-X
106510206	CELSR2	9.51728	22.347	-1.23146	0	0	cadherin EGF LAG seven-pass G-type receptor 2-like
100511889	ZC3H12C	0.299175	0.702653	-1.23182	2.31e-06	1.55e-05	zinc finger CCCH-type containing 12C%2C transcript variant X1
100516377	PLEKHG5	0.984435	2.3172	-1.23502	7.37e-10	7.12e-09	pleckstrin homology domain containing%2C family G (with RhoGef domain) member 5%2C transcript variant X5
106510641	LOC106510641	2.79914	6.59842	-1.23714	0.000196783	0.00097997	uncharacterized LOC106510641
102167684	C7H6orf132	1.48277	3.50175	-1.23978	6.28e-08	5.01e-07	uncharacterized protein C6orf132 homolog
100514970	FRAS1	0.146472	0.346069	-1.24044	2.73e-05	0.000158684	Fraser extracellular matrix complex subunit 1%2C transcript variant X2
100524949	ELF3	5.00324	11.8226	-1.24062	2.22e-16	4.59e-15	E74-like factor 3 (ets domain transcription factor%2C epithelial-specific)
100737336	LOC100737336	2.42879	5.73983	-1.24077	3.14e-13	3.96e-12	neuroblastoma breakpoint family member 6-like%2C transcript variant X2
100517454	ZNF554	1.41799	3.35302	-1.24161	0	0	uncharacterized LOC100517454
100519885	CHST1	1.12338	2.65946	-1.24329	2.22e-15	3.27e-14	carbohydrate (keratan sulfate Gal-6) sulfotransferase 1%2C transcript variant X1
100513967	SHROOM4	0.437975	1.03686	-1.2433	0.000114538	0.000598813	protein Shroom4-like
100620140	LOC100620140	7.9185	18.754	-1.2439	0	0	elastin%2C transcript variant X1
100739542	LOC100739542	2.39735	5.68604	-1.24599	1.4e-13	1.82e-12	solute carrier family 2%2C facilitated glucose transporter member 4
100737722	SPEG	0.396512	0.941448	-1.24752	1.05e-07	8.17e-07	striated muscle preferentially expressed protein kinase
100154652	CCDC180	0.340777	0.810288	-1.24961	8.09e-05	0.000436932	coiled-coil domain containing 180
100626929	LOC100626929	1.49604	3.56108	-1.25117	4.98e-12	5.78e-11	guanylate cyclase 2G-like
106509720	LOC106509720	9.35962	22.3259	-1.25419	0	0	uncharacterized LOC100623342%2C transcript variant X2
102166370	LOC102166370	1.34669	3.21333	-1.25465	2.64e-14	3.6e-13	uncharacterized LOC102166370%2C transcript variant X3
733602	CKMT2	1.21459	2.90083	-1.25599	0.000125261	0.000649124	creatine kinase%2C mitochondrial 2 (sarcomeric)
100739101	LOC100739101	20.4936	49.1203	-1.26115	2.22e-16	4.59e-15	cytochrome P450 4F6-like
102166104	LOC102166104	4.50784	10.8745	-1.27044	0	0	protein furry homolog%2C transcript variant X1
100513267	PRR22	6.46936	15.6071	-1.27051	2.22e-16	4.59e-15	proline-rich protein 22-like
102160050	LOC102160050	2.31851	5.6135	-1.27571	3.85e-05	0.000218847	uncharacterized LOC106509709%2C transcript variant X1
100624916	VSIG10L	0.38701	0.937022	-1.27571	0.000121172	0.000630007	V-set and immunoglobulin domain containing 10 like
100738226	KIAA0319	0.924541	2.23886	-1.27595	1.04e-12	1.27e-11	KIAA0319 ortholog%2C transcript variant X1
100519357	YTHDC2	5.11418	12.3893	-1.27652	2.22e-16	4.59e-15	YTH domain containing 2
397317	ACRBP	3.73767	9.06002	-1.27737	4e-15	5.8e-14	acrosin binding protein%2C transcript variant X1
396955	AURKB	1.20574	2.93394	-1.28293	8.22e-05	0.000442813	aurora kinase B%2C transcript variant X3
100737128	SZT2	6.7362	16.4101	-1.28458	4.44e-16	7.88e-15	seizure threshold 2 homolog (mouse)
100512481	SHROOM3	1.55921	3.80765	-1.28809	0	0	shroom family member 3%2C transcript variant X1
100738369	C3H16orf96	2.38822	5.83836	-1.28963	6.48e-07	4.64e-06	chromosome 3 open reading frame%2C human C16orf96%2C transcript variant X3
396711	MYH3	2.15516	5.27004	-1.29002	0	0	myosin-3
100302537	MASP2	81.2798	198.869	-1.29085	2.22e-16	4.59e-15	mannan-binding lectin serine peptidase 2
100512618	COLCA2	57.6013	141.17	-1.29326	2.22e-16	4.59e-15	colorectal cancer associated 2%2C transcript variant X3
100153094	LOC100153094	12.8427	31.4946	-1.29416	0	0	glutathione S-transferase theta-1-like%2C transcript variant X2
100515826	BOP1	2.68905	6.6198	-1.29969	0	0	ribosome biogenesis protein BOP1-like%2C transcript variant X1
100625267	SYT12	1.08105	2.66145	-1.29978	1.77e-09	1.66e-08	synaptotagmin XII%2C transcript variant X3
100623913	LOC100623913	393.013	968.469	-1.30113	6.66e-16	1.05e-14	60S ribosomal protein L14
100737498	ASIC4	0.321227	0.792346	-1.30254	2.07e-07	1.55e-06	acid sensing (proton gated) ion channel family member 4
100521475	IQCB1	0.581615	1.43764	-1.30556	5.89e-05	0.000325941	IQ motif containing B1%2C transcript variant X1
100518447	MCF2L	22.3756	55.335	-1.30626	2.22e-16	4.59e-15	MCF.2 cell line derived transforming sequence-like%2C transcript variant X5
100510930	LOC100510930	1.4477	3.58051	-1.3064	2e-11	2.21e-10	tubulin alpha-3 chain
106506712	LOC106506712	0.383383	0.949807	-1.30885	5.76e-05	0.000318966	uncharacterized LOC106506712
100516201	TNFRSF25	1.4588	3.61562	-1.30947	1.2e-09	1.14e-08	tumor necrosis factor receptor superfamily member 25%2C transcript variant X5
100514918	TSPOAP1	0.240369	0.596068	-1.31023	9.11e-05	0.000485553	benzodiazepine receptor (peripheral) associated protein 1%2C transcript variant X5
106507179	MINDY4	6.67586	16.567	-1.31129	1.99e-13	2.55e-12	protein FAM188B-like
102157481	LOC102157481	9.03616	22.4513	-1.31302	0	0	uncharacterized LOC102157481
397442	THOP1	35.7847	88.937	-1.31344	2.22e-16	4.59e-15	thimet oligopeptidase 1
102164252	LOC102164252	1.42746	3.54831	-1.31368	1.54e-10	1.57e-09	uncharacterized LOC102164252%2C transcript variant X5
100520530	CORO2B	0.623286	1.5501	-1.3144	7.07e-07	5.03e-06	coronin-2B%2C transcript variant X3
100511102	CACNA1D	0.222852	0.556329	-1.31985	2.42e-05	0.000141419	calcium channel%2C voltage-dependent%2C L type%2C alpha 1D subunit%2C transcript variant X2
100523451	PAPLN	0.475616	1.18995	-1.32303	4.65e-07	3.37e-06	papilin%2C proteoglycan-like sulfated glycoprotein
100157523	GGT5	2.48137	6.21035	-1.32354	0	0	gamma-glutamyltransferase 5%2C transcript variant X1
396839	CSF3	1.42503	3.56986	-1.32487	8.17e-11	8.57e-10	colony stimulating factor 3 (granulocyte)
403337	CYP21A2	0.736575	1.84865	-1.32757	2.64e-05	0.000153855	cytochrome P450%2C family 21%2C subfamily A%2C polypepide 2%2C transcript variant X2
100154993	ACACB	0.253279	0.635734	-1.32769	1.9e-06	1.29e-05	acetyl-CoA carboxylase beta%2C transcript variant X3
100145886	RAI14	11.1569	28.017	-1.32837	2.22e-16	4.59e-15	retinoic acid induced 14
100515261	BAIAP2L2	2.14525	5.39419	-1.33026	4.35e-10	4.29e-09	brain-specific angiogenesis inhibitor 1-associated protein 2-like protein 2%2C transcript variant X1
396561	TRO	2.31379	5.8228	-1.33146	0	0	Trophinin%2C transcript variant X1
100516995	SUSD4	2.30313	5.80037	-1.33255	0	0	sushi domain containing 4%2C transcript variant X1
100155870	PLEKHG3	27.5986	69.5627	-1.33372	2.22e-16	4.59e-15	pleckstrin homology domain containing%2C family G (with RhoGef domain) member 3%2C transcript variant X3
100523612	CROCC	1.18906	2.9976	-1.33399	0	0	ciliary rootlet coiled-coil%2C rootletin%2C transcript variant X4
100626612	PRR15L	1.52596	3.85588	-1.33734	1.76e-05	0.000105167	proline rich 15-like
100511250	ANKS3	17.1453	43.4182	-1.34049	2.22e-16	4.59e-15	ankyrin repeat and sterile alpha motif domain containing 3
102157581	LOC102157581	5.56775	14.119	-1.34247	3.78e-11	4.1e-10	uncharacterized LOC102157581
102167172	LOC102167172	2.48098	6.29382	-1.34303	3.77e-15	5.49e-14	uncharacterized LOC102167172
100621250	LOC100621250	0.901002	2.29399	-1.34826	2.71e-11	2.97e-10	zinc finger protein GLI1-like%2C transcript variant X11
396859	NOS2	0.260751	0.666398	-1.35371	3.59e-05	0.000204787	nitric oxide synthase 2%2C inducible%2C transcript variant X3
100521464	ARHGAP10	1.73064	4.42767	-1.35524	7.96e-05	0.000430583	uncharacterized LOC106504712
106509078	LOC106509078	0.814913	2.08539	-1.3556	6.62e-07	4.73e-06	uncharacterized LOC106509078
100170769	MLXIPL	84.62	217.634	-1.36284	6.66e-16	1.05e-14	MLX interacting protein-like%2C transcript variant X3
100523457	LOC100523457	0.541655	1.39477	-1.36459	5.97e-05	0.000330042	olfactory guanylyl cyclase GC-D-like
100516853	ACTL6B	1.44862	3.73042	-1.36466	3.23e-07	2.38e-06	actin-like 6B%2C transcript variant X3
100516167	SYNJ2	1.52561	3.92917	-1.36484	0	0	synaptojanin 2
100623187	PHLDB1	13.666	35.2045	-1.36517	2.22e-16	4.59e-15	pleckstrin homology-like domain family B member 1
100523421	TPCN2	3.50795	9.03994	-1.36569	0	0	two pore segment channel 2
100514923	LOC100514923	2.15339	5.54988	-1.36585	0	0	pleckstrin homology domain-containing family G member 2%2C transcript variant X2
100739199	PLEKHG2	2.15299	5.54887	-1.36585	0	0	pleckstrin homology domain containing%2C family G (with RhoGef domain) member 2%2C transcript variant X2
100511074	FBXL16	0.68822	1.77396	-1.36603	8.09e-07	5.73e-06	F-box and leucine-rich repeat protein 16%2C transcript variant X2
100513741	LOC100513741	0.830641	2.14164	-1.36642	5.21e-07	3.77e-06	zinc finger protein 211-like
100739202	LOC100739202	0.476966	1.23	-1.3667	3.07e-05	0.000176939	kinesin family member 28%2C pseudogene
100525702	MMP23B	2.46803	6.36899	-1.3677	1.78e-09	1.66e-08	matrix metallopeptidase 23B
100514758	SAP25	17.882	46.1848	-1.36891	0	0	Sin3A-associated protein%2C 25kDa
100518325	ADAMTS15	1.19485	3.09558	-1.37338	0	0	ADAM metallopeptidase with thrombospondin type 1 motif%2C 15
100147712	HSD17B1	2.18935	5.68107	-1.37566	7.88e-06	4.95e-05	hydroxysteroid (17-beta) dehydrogenase 1
102160213	LOC102160213	0.905092	2.34977	-1.37638	2.29e-07	1.71e-06	matrix metallopeptidase 21%2C transcript variant X1
100512122	LOC100512122	0.999536	2.59518	-1.3765	1.55e-14	2.16e-13	uncharacterized LOC100512122%2C transcript variant X4
100152429	CCDC88C	1.64472	4.28296	-1.38076	0	0	coiled-coil domain containing 88C
100621069	SLC26A8	0.539914	1.41099	-1.38591	1.08e-06	7.53e-06	solute carrier family 26 (anion exchanger)%2C member 8
100513556	CAVIN3	3.26413	8.5425	-1.38796	5.96e-11	6.34e-10	protein kinase C%2C delta binding protein
100626523	PCSK4	0.954435	2.50339	-1.39117	7.84e-08	6.18e-07	proprotein convertase subtilisin/kexin type 4%2C transcript variant X1
100359356	NAT9	43.207	113.434	-1.39252	2.22e-16	4.59e-15	N-acetyltransferase 9 (GCN5-related%2C putative)%2C transcript variant X3
100624800	ATOH7	0.856941	2.25613	-1.39658	7.16e-05	0.000389938	atonal bHLH transcription factor 7
396754	SLC2A4	2.26958	5.98007	-1.39773	6.66e-16	1.05e-14	solute carrier family 2 (facilitated glucose transporter)%2C member 4
102157930	LOC102157930	1.52674	4.0304	-1.40046	3.15e-08	2.6e-07	uncharacterized LOC102157930%2C transcript variant X1
100515083	ZNF821	2.97319	7.85659	-1.40189	1.65e-13	2.13e-12	zinc finger protein 821%2C transcript variant X2
100153622	SLC25A37	29.0486	76.9031	-1.40457	2.22e-16	4.59e-15	solute carrier family 25 (mitochondrial iron transporter)%2C member 37
100157870	MYH7B	10.4022	27.5836	-1.40693	2.22e-16	4.59e-15	myosin%2C heavy chain 7B%2C cardiac muscle%2C beta%2C transcript variant X4
100515508	LOC100515508	20.3848	54.13	-1.40894	2.22e-16	4.59e-15	pipecolic acid oxidase%2C transcript variant X1
100511817	MYBPC2	0.335179	0.892633	-1.41313	0.000189517	0.000947032	myosin binding protein C%2C fast type
100152067	ADCY4	2.85317	7.62221	-1.41764	0	0	adenylate cyclase 4%2C transcript variant X5
100515191	TSLP	1.77899	4.75409	-1.41811	1.99e-08	1.68e-07	thymic stromal lymphopoietin%2C transcript variant X1
100520903	LOC100520903	6.23121	16.6922	-1.42159	2.22e-16	4.59e-15	zinc finger protein 300-like%2C transcript variant X3
100153446	LOC100153446	9.21629	24.693	-1.42185	0	0	pancreatic alpha-amylase-like
100627920	SARM1	6.89185	18.5328	-1.42712	4.44e-16	7.88e-15	sterile alpha and TIR motif-containing protein 1
100513839	WDR34	7.82405	21.0743	-1.4295	0	0	WD repeat domain 34
100511060	FANCG	7.94906	21.4973	-1.4353	0	0	Fanconi anemia group G protein-like%2C transcript variant X2
414916	PRLR	0.457617	1.24795	-1.44735	8.33e-07	5.89e-06	prolactin receptor%2C transcript variant X2
100624862	CCDC57	2.39312	6.53417	-1.44911	4.23e-10	4.17e-09	coiled-coil domain-containing protein 57-like
100170845	LPIN1	8.97308	24.5527	-1.45221	2.22e-16	4.59e-15	lipin 1%2C transcript variant X1
100625711	LOC100625711	0.560245	1.53395	-1.45312	2.48e-05	0.000144891	synaptotagmin XV
100512144	CPXM1	0.590152	1.61769	-1.45477	2.11e-05	0.000124437	carboxypeptidase X (M14 family)%2C member 1
100524837	HYAL4	0.653277	1.79902	-1.46144	2.72e-05	0.000158161	hyaluronidase-4%2C transcript variant X1
100517472	FFAR2-L	0.418996	1.15514	-1.46306	7.53e-05	0.00040917	free fatty acid receptor 2-like%2C transcript variant X3
100233197	PFKFB1	15.8563	43.8268	-1.46675	0	0	6-phosphofructo-2-kinase/fructose-2%2C6-bisphosphatase 1-like%2C transcript variant X2
100519640	PKN3	2.74648	7.59873	-1.46817	0	0	protein kinase N3
100153854	LOC100153854	4.78498	13.4159	-1.48736	0	0	pancreatic alpha-amylase%2C transcript variant X1
100625566	SMIM5	9.65429	27.2162	-1.49522	0	0	small integral membrane protein 5
100153921	DNM1	1.69602	4.86009	-1.51883	0	0	dynamin 1%2C transcript variant X10
100739295	WDR86	3.99235	11.4593	-1.52121	0	0	WD repeat-containing protein 86
100155701	NYNRIN	1.4504	4.16948	-1.52342	0	0	NYN domain and retroviral integrase containing%2C transcript variant X1
445522	TPO	0.640861	1.85724	-1.53508	1.15e-06	7.97e-06	thyroid peroxidase%2C transcript variant X1
106504367	LOC106504367	1.95991	5.69458	-1.5388	6.96e-13	8.61e-12	uncharacterized LOC106504367
100511266	CABYR	5.36702	15.5972	-1.53909	0	0	calcium binding tyrosine-(Y)-phosphorylation regulated%2C transcript variant X1
100525521	ZNF567	2.15434	6.26406	-1.53985	0	0	zinc finger protein 567
100627245	PTPRH	0.790214	2.30941	-1.54721	1.81e-08	1.54e-07	receptor-type tyrosine-protein phosphatase H-like%2C transcript variant X2
100520244	MYL6B	2.65335	7.80745	-1.55704	4.44e-16	7.88e-15	myosin light chain 6B
100524811	SCNN1D	12.246	36.5261	-1.57662	0	0	sodium channel%2C non voltage gated 1 delta subunit
100155138	LOC100155138	0.798389	2.40176	-1.58893	8.13e-09	7.18e-08	tubulin alpha-3 chain
102162017	EFCAB8	0.306868	0.925122	-1.59203	2.02e-08	1.7e-07	EF-hand calcium binding domain 8%2C transcript variant X14
733631	GATA3	0.62923	1.89731	-1.5923	6.4e-05	0.000351897	GATA binding protein 3
100520275	LOC100520275	1.33166	4.05163	-1.60527	7.76e-05	0.000420472	uncharacterized LOC100520275%2C transcript variant X2
100626921	NFASC	0.558462	1.70654	-1.61154	0	0	neurofascin
100144486	FOS	28.7379	88.1173	-1.61647	2.22e-16	4.59e-15	FBJ murine osteosarcoma viral oncogene homolog
102157525	OBSCN	0.10189	0.312714	-1.61783	9.93e-07	6.95e-06	obscurin
100156441	DSCC1	0.762373	2.34748	-1.62254	1.89e-05	0.000112679	DNA replication and sister chromatid cohesion 1
100516472	KIAA1755	0.832409	2.59289	-1.6392	1.78e-15	2.63e-14	KIAA1755 ortholog%2C transcript variant X5
396670	SCD	13.1561	41.0444	-1.64145	2.22e-16	4.59e-15	stearoyl-CoA desaturase (delta-9-desaturase)
102164483	ALS2CL	2.78304	8.70461	-1.64512	0	0	ALS2 C-terminal like
100736655	LAMB3	0.280022	0.876708	-1.64655	9.94e-05	0.000526671	uncharacterized LOC102158893%2C transcript variant X2
397561	FASN	7.92471	24.8914	-1.65122	4.44e-16	7.88e-15	fatty acid synthase
100621522	SSUH2	0.804714	2.54696	-1.66223	2.71e-11	2.97e-10	ssu-2 homolog (C. elegans)%2C transcript variant X2
100516755	ETV4	0.630651	2.02504	-1.68304	2.99e-08	2.47e-07	ets variant 4%2C transcript variant X6
100312975	MOGAT2	0.263506	0.846427	-1.68355	3.45e-09	3.14e-08	monoacylglycerol O-acyltransferase 2
100154565	RHOV	1.11051	3.57863	-1.68819	2.04e-08	1.72e-07	ras homolog family member V
100154454	TMEM249	1.58793	5.11993	-1.68898	4.51e-08	3.66e-07	transmembrane protein 249
100524478	CHKA	36.6665	119.161	-1.70038	2.22e-16	4.59e-15	choline kinase alpha%2C transcript variant X4
100515541	LOC100515541	0.545532	1.78267	-1.7083	1.87e-07	1.41e-06	thyroid peroxidase
100737096	LGI4	0.642999	2.10797	-1.71297	4.94e-07	3.58e-06	leucine-rich repeat LGI family%2C member 4
100522152	LOC100522152	0.935557	3.10391	-1.73019	2.09e-08	1.76e-07	coiled-coil domain-containing protein 170-like%2C transcript variant X3
100515547	IQSEC3	0.226847	0.753974	-1.7328	1.77e-08	1.5e-07	IQ motif and Sec7 domain 3%2C transcript variant X2
100519613	SCUBE2	0.206469	0.689823	-1.7403	5.11e-05	0.000285232	signal peptide%2C CUB domain%2C EGF-like 2%2C transcript variant X2
100513924	SYCP1	0.198684	0.665437	-1.74383	9.09e-05	0.000484688	synaptonemal complex protein 1
100049696	TNNI3	2.42302	8.15536	-1.75094	2.04e-08	1.72e-07	troponin I type 3 (cardiac)
100621948	CCDC149	9.79681	32.9834	-1.75136	2.22e-16	4.59e-15	coiled-coil domain containing 149
399688	DMP1	9.30446	31.377	-1.75371	2.22e-16	4.59e-15	dentin matrix acidic phosphoprotein 1%2C transcript variant X3
100739440	LOC100739440	0.130032	0.449702	-1.7901	6.08e-05	0.000335328	GTP-binding protein Di-Ras2
100155750	LSG1	11.2523	39.1104	-1.79734	2.22e-16	4.59e-15	large 60S subunit nuclear export GTPase 1
100516289	PFKFB3	1.41573	4.9266	-1.79904	0	0	6-phosphofructo-2-kinase/fructose-2%2C6-biphosphatase 3
100514142	GCK	7.18245	25.6536	-1.83662	0	0	glucokinase (hexokinase 4)%2C transcript variant X2
397138	FUT1	25.9302	93.1974	-1.84566	0	0	fucosyltransferase 1 (galactoside 2-alpha-L-fucosyltransferase%2C H blood group)%2C transcript variant X7
102160717	IGSF9	0.339804	1.22463	-1.84958	5.86e-05	0.00032432	protein turtle homolog A
100152606	SGSM1	0.947525	3.44167	-1.86087	0	0	small G protein signaling modulator 1%2C transcript variant X1
733674	PON3	0.890617	3.26267	-1.87318	2.22e-16	4.59e-15	uncharacterized LOC106504959
100523745	LOC100523745	10.2203	37.5675	-1.87805	0	0	putative dimethylaniline monooxygenase [N-oxide-forming] 6
100037970	PDE4C	0.484711	1.7883	-1.88339	3.71e-07	2.72e-06	cAMP-specific 3'%2C5'-cyclic phosphodiesterase 4C
100516758	CORO6	15.0656	56.1462	-1.89793	4.44e-16	7.88e-15	coronin 6
397207	HAMP	529.875	1999.57	-1.91596	8.88e-16	1.34e-14	hepcidin antimicrobial peptide
100739739	LOC100739739	39.1875	148.195	-1.91903	2.22e-16	4.59e-15	fatty acid synthase-like
100520119	LOC100520119	1.13784	4.31828	-1.92415	0	0	collagen alpha-1(XXVII) chain
100620150	TMTC2	0.394434	1.50063	-1.92772	2.75e-09	2.53e-08	transmembrane and TPR repeat-containing protein 2%2C transcript variant X5
102159686	COL27A1	1.27164	4.87417	-1.93847	0	0	collagen alpha-1(XXVII) chain%2C transcript variant X2
100153767	MTMR11	0.264961	1.01599	-1.93904	6.08e-06	3.87e-05	myotubularin related protein 11
100217376	ANGPTL7	6.77561	26.4411	-1.96436	0	0	angiopoietin-like 7
397530	BGLAP	3.26588	12.826	-1.97352	1.06e-13	1.39e-12	bone gamma-carboxyglutamate (gla) protein%2C transcript variant X1
102723301	LOC102723301	1.47723	5.80325	-1.97397	0.000186216	0.000932019	RNA%2C 7SL%2C cytoplasmic 1
106509069	LOC106509069	79.177	312.467	-1.98055	4.44e-16	7.88e-15	uncharacterized LOC106509069
100514867	MASTL	0.229448	0.918848	-2.00166	1.28e-06	8.8e-06	microtubule associated serine/threonine kinase-like%2C transcript variant X3
106507056	ZNF275	0.143011	0.581174	-2.02285	4.32e-07	3.15e-06	zinc finger protein 275
100739480	LOC100739480	0.194285	0.800592	-2.04289	6.08e-05	0.000335328	zinc finger protein 260-like%2C transcript variant X1
106506476	LOC106506476	0.292174	1.21902	-2.06082	1.74e-07	1.32e-06	uncharacterized LOC106506476
100513823	PRSS55	1.84043	7.79443	-2.0824	1.33e-15	1.99e-14	protease%2C serine%2C 55%2C transcript variant X1
100518190	MYCN	0.554139	2.3873	-2.10706	5.79e-12	6.68e-11	v-myc avian myelocytomatosis viral oncogene neuroblastoma derived homolog
100157750	ENO2	0.353694	1.58603	-2.16485	9.16e-07	6.44e-06	enolase 2 (gamma%2C neuronal)
106506630	LOC106506630	0.11687	0.525853	-2.16975	1.89e-08	1.6e-07	uncharacterized LOC106506630%2C transcript variant X2
100515333	IKZF1	0.0819576	0.3739	-2.1897	1.75e-05	0.000104903	DNA-binding protein Ikaros-like%2C transcript variant X1
100153448	HENMT1	0.138138	0.643176	-2.21911	0.00015703	0.000796918	HEN1 methyltransferase homolog 1 (Arabidopsis)%2C transcript variant X1
100153503	MMP11	13.8524	65.2384	-2.23559	2.22e-16	4.59e-15	matrix metallopeptidase 11%2C transcript variant X1
100627611	IQCF3	0.315528	1.53525	-2.28264	1.16e-07	8.92e-07	IQ motif containing F3
100627336	EPS8L1	2.25996	11.077	-2.2932	0	0	EPS8-like 1
100737977	LOC100737977	1.76662	8.79968	-2.31646	0	0	uncharacterized LOC106505888
100737810	UCN3	0.369553	1.84707	-2.32139	2.15e-08	1.81e-07	urocortin 3
100513469	LENEP	0.29144	1.50455	-2.36806	2e-07	1.5e-06	lens epithelial protein
100513882	GRIP2	0.0909132	0.469813	-2.36953	5.57e-07	4.03e-06	glutamate receptor interacting protein 2%2C transcript variant X1
100515337	OTOP3	0.18145	1.01121	-2.47844	4.73e-14	6.35e-13	otopetrin 3
100738931	LOC100738931	0.207814	1.16087	-2.48184	2.71e-05	0.000157653	IQ domain-containing protein F1-like
106507918	LOC106507918	0.183344	1.04726	-2.514	1.58e-06	1.08e-05	uncharacterized LOC106507918
100626903	PKP3	0.105502	0.610069	-2.5317	2.94e-05	0.000169874	plakophilin 3%2C transcript variant X2
106510246	LOC106510246	0.125801	0.730408	-2.53756	1.04e-06	7.24e-06	uncharacterized LOC106510246%2C transcript variant X2
100521418	LGSN	0.21052	1.22843	-2.54478	5.42e-06	3.48e-05	lengsin%2C lens protein with glutamine synthetase domain
100519166	LOC100519166	3.34347	19.6801	-2.55732	0	0	uncharacterized LOC100519166
100627446	OLAH	0.167774	0.996449	-2.57028	2.94e-05	0.000169874	oleoyl-ACP hydrolase
100736627	TAFA4	0.0471128	0.302672	-2.68357	2.83e-06	1.87e-05	family with sequence similarity 19 (chemokine (C-C motif)-like)%2C member A4%2C transcript variant X2
102160044	LOC102160044	0.531752	3.79568	-2.83553	0.00015703	0.000796918	uncharacterized LOC102160044
100524954	LOC100524954	0.0633108	0.507951	-3.00417	0.00015703	0.000796918	uncharacterized LOC100524954%2C transcript variant X3
100622162	TRPV5	0.233848	1.89945	-3.02194	5.55e-15	7.97e-14	transient receptor potential cation channel subfamily V member 5
100157401	VTCN1	0.118565	1.04305	-3.13705	7.03e-12	8.05e-11	V-set domain containing T cell activation inhibitor 1%2C transcript variant X3
100158094	LRRC71	0.0753419	0.670995	-3.15478	7.94e-05	0.000429463	leucine rich repeat containing 71%2C transcript variant X1
106505203	LOC106505203	0.0311707	0.300253	-3.26792	6.39e-05	0.00035173	uncharacterized LOC106505203%2C transcript variant X2
100525396	LOC100525396	0.111636	1.15363	-3.36931	1.02e-06	7.11e-06	growth-regulated protein homolog gamma-like
102158190	LOC102158190	0.0501583	0.561932	-3.48583	1.25e-05	7.65e-05	anomalous homeobox protein-like%2C transcript variant X2
100171400	TRPV6	0.0410065	0.464833	-3.50279	1.92e-06	1.29e-05	transient receptor potential cation channel subfamily V member 6%2C transcript variant X1
100153205	LOC100153205	0.0282288	0.42372	-3.90787	3.36e-05	0.000192653	anomalous homeobox
100517188	LOC100517188	0.0136897	0.301437	-4.4607	2.73e-06	1.81e-05	collagen alpha-4(VI) chain-like
100518181	ADAMTS19	0.00961648	0.538052	-5.80609	2.48e-08	2.07e-07	A disintegrin and metalloproteinase with thrombospondin motifs 19
100521675	NME8	0.0042242	0.436114	-6.68988	7.47e-05	0.000406092	NME/NM23 family member 8
