# Supplementary material for: A Transcriptome Analysis Reveals that Hepatic Glycolysis and Lipid Synthesis Are Negatively Associated with Feed Efficiency in DLY Pigs
Source: Sci Rep. 2020 Jun 18;10:9874. doi: 10.1038/s41598-020-66988-6 (PMC7303214; doi:10.1038/s41598-020-66988-6)
Supplement: Supplementary file 1 — Supplementary Tables. [file 41598_2020_66988_MOESM1_ESM.zip › Supplementary Dataset/Table S4 All GO terms identified in the HE- group compared with the LE- group.xlsx]

## Sheet: GO terms
Table S4 All GO terms identified in the HE- group compared with the LE- group
GO_ID	Term	Sample number	Background number	P-value	q-value	GeneIDs	GeneNames
GO_Biological process
GO:0046835	carbohydrate phosphorylation	4	7	1.01e-05	0.0049894	100522855;100158056;100233197;100514142	HK3;PFKFB4;PFKFB1;GCK
GO:0008610	lipid biosynthetic process	9	145	0.000268221	0.0640069	403337;100524478;100153791;448985;100154993;100147706;396670;100625138;397673	CYP21A2;CHKA;CCN1;CYP7A1;ACACB;FITM1;SCD;LSS;HMGCS2
GO:0035023	regulation of Rho protein signal transduction	4	22	0.000388706	0.0640069	100151987;100625324;100514827;100517400	ARHGEF39;ARHGEF16;ARHGEF37;ARHGEF25
GO:0045746	negative regulation of Notch signaling pathway	3	13	0.00120138	0.0864811	100524978;396912;100627912	LFNG;GATA2;GDPD5
GO:0019318	hexose metabolic process	5	56	0.00141205	0.0864811	100514142;100154993;100158056;100519885;100233197	GCK;ACACB;PFKFB4;CHST1;PFKFB1
GO:0043087	regulation of GTPase activity	7	116	0.00146977	0.0864811	100524265;100523674;100151987;100514827;100517400;100625324;102164758	CXCL13;RASIP1;ARHGEF39;ARHGEF37;ARHGEF25;ARHGEF16;DENND3
GO:0007219	Notch signaling pathway	5	57	0.00151901	0.0864811	100524978;100144522;396912;100625778;100627912	LFNG;NOTCH4;GATA2;NOTCH3;GDPD5
GO:0005996	monosaccharide metabolic process	5	58	0.00163181	0.0864811	100514142;100154993;100158056;100519885;100233197	GCK;ACACB;PFKFB4;CHST1;PFKFB1
GO:0007266	Rho protein signal transduction	4	34	0.00168808	0.0864811	100151987;100625324;100514827;100517400	ARHGEF39;ARHGEF16;ARHGEF37;ARHGEF25
GO:0044262	cellular carbohydrate metabolic process	5	59	0.00175063	0.0864811	100522855;100154993;100158056;100233197;100514142	HK3;ACACB;PFKFB4;PFKFB1;GCK
GO:0044283	small molecule biosynthetic process	7	122	0.00192982	0.0866665	100514142;448985;100154993;396670;100625138;100737476;397673	GCK;CYP7A1;ACACB;SCD;LSS;CPS1;HMGCS2
GO:0046578	regulation of Ras protein signal transduction	4	37	0.00224309	0.0887978	100151987;100625324;100514827;100517400	ARHGEF39;ARHGEF16;ARHGEF37;ARHGEF25
GO:0005975	carbohydrate metabolic process	10	240	0.00233678	0.0887978	100514142;100158056;100521789;100522855;100154993;100152255;397138;100233197;100522672;100519885	GCK;PFKFB4;LOC100521789;HK3;ACACB;LOC100521789;FUT1;PFKFB1;LOC100522672;CHST1
GO:0051056	regulation of small GTPase mediated signal transduction	4	39	0.00267592	0.0944219	100151987;100625324;100514827;100517400	ARHGEF39;ARHGEF16;ARHGEF37;ARHGEF25
GO:0006694	steroid biosynthetic process	4	40	0.00291238	0.0959145	403337;100625138;448985;397673	CYP21A2;LSS;CYP7A1;HMGCS2
GO:0001678	cellular glucose homeostasis	3	20	0.00354146	0.109342	100522855;448985;100514142	HK3;CYP7A1;GCK
GO:0043547	positive regulation of GTPase activity	6	105	0.00406793	0.113325	100524265;100151987;100514827;100517400;100625324;102164758	CXCL13;ARHGEF39;ARHGEF37;ARHGEF25;ARHGEF16;DENND3
GO:0044711	single-organism biosynthetic process	12	349	0.00412924	0.113325	100514142;403337;100524478;100153791;448985;100154993;100147706;396670;100625536;100625138;100737476;397673	GCK;CYP21A2;CHKA;CCN1;CYP7A1;ACACB;FITM1;SCD;GUCY2D;LSS;CPS1;HMGCS2
GO:0006629	lipid metabolic process	11	312	0.00492853	0.128142	403337;100524478;100153791;448985;100154993;100147706;396670;100152927;100625138;100627912;397673	CYP21A2;CHKA;CCN1;CYP7A1;ACACB;FITM1;SCD;PLA2G4B;LSS;GDPD5;HMGCS2
GO:2000178	negative regulation of neural precursor cell proliferation	2	7	0.00613886	0.137845	396876;396912	CEND1;GATA2
GO:0051156	glucose 6-phosphate metabolic process	2	7	0.00613886	0.137845	100522855;100514142	HK3;GCK
GO:0030574	collagen catabolic process	2	7	0.00613886	0.137845	100153503;397569	MMP11;CTSK
GO:0044243	multicellular organism catabolic process	2	8	0.0076052	0.163346	100153503;397569	MMP11;CTSK
GO:0008593	regulation of Notch signaling pathway	3	28	0.00829836	0.170808	100524978;396912;100627912	LFNG;GATA2;GDPD5
GO:0055114	oxidation-reduction process	11	341	0.00910421	0.179899	100514142;403337;100515532;448985;100154993;100517436;100513977;100147712;100515541;100513556;396670	GCK;CYP21A2;LOC100515532;CYP7A1;ACACB;AOC1;PCYOX1L;HSD17B1;LOC100515541;CAVIN3;SCD
GO:0046394	carboxylic acid biosynthetic process	4	64	0.0135588	0.233737	448985;100154993;100737476;396670	CYP7A1;ACACB;CPS1;SCD
GO:0044712	single-organism catabolic process	7	179	0.0136984	0.233737	100153503;100514142;100522855;448985;100154993;397569;100152927	MMP11;GCK;HK3;CYP7A1;ACACB;CTSK;PLA2G4B
GO:0051345	positive regulation of hydrolase activity	7	179	0.0136984	0.233737	100524265;100153791;100151987;100514827;100517400;100625324;102164758	CXCL13;CCN1;ARHGEF39;ARHGEF37;ARHGEF25;ARHGEF16;DENND3
GO:0007265	Ras protein signal transduction	4	65	0.0142429	0.233737	100151987;100625324;100514827;100517400	ARHGEF39;ARHGEF16;ARHGEF37;ARHGEF25
GO:0045599	negative regulation of fat cell differentiation	2	12	0.0148401	0.233737	100153503;396912	MMP11;GATA2
GO:0031667	response to nutrient levels	4	66	0.0149485	0.233737	100737810;100154993;100517436;397530	UCN3;ACACB;AOC1;BGLAP
GO:0044259	multicellular organismal macromolecule metabolic process	2	13	0.0169715	0.233737	100153503;397569	MMP11;CTSK
GO:0032963	collagen metabolic process	2	13	0.0169715	0.233737	100153503;397569	MMP11;CTSK
GO:0044723	single-organism carbohydrate metabolic process	7	190	0.0181936	0.233737	100514142;100158056;100519885;100522855;100154993;397138;100233197	GCK;PFKFB4;CHST1;HK3;ACACB;FUT1;PFKFB1
GO:0008202	steroid metabolic process	4	71	0.0188051	0.233737	403337;100625138;448985;397673	CYP21A2;LSS;CYP7A1;HMGCS2
GO:0009991	response to extracellular stimulus	4	71	0.0188051	0.233737	100737810;100154993;100517436;397530	UCN3;ACACB;AOC1;BGLAP
GO:1902652	secondary alcohol metabolic process	3	39	0.0190031	0.233737	448985;100625138;397673	CYP7A1;LSS;HMGCS2
GO:0008203	cholesterol metabolic process	3	39	0.0190031	0.233737	448985;100625138;397673	CYP7A1;LSS;HMGCS2
GO:0044236	multicellular organism metabolic process	2	14	0.0192243	0.233737	100153503;397569	MMP11;CTSK
GO:0016053	organic acid biosynthetic process	4	74	0.0213882	0.233737	448985;100154993;100737476;396670	CYP7A1;ACACB;CPS1;SCD
GO:0007264	small GTPase mediated signal transduction	6	153	0.0214173	0.233737	100151987;100514827;100517400;100625324;100154565;100739440	ARHGEF39;ARHGEF37;ARHGEF25;ARHGEF16;RHOV;LOC100739440
GO:0021953	central nervous system neuron differentiation	3	41	0.0214946	0.233737	396876;396912;100627912	CEND1;GATA2;GDPD5
GO:1902653	secondary alcohol biosynthetic process	2	16	0.0240799	0.233737	100625138;397673	LSS;HMGCS2
GO:0006695	cholesterol biosynthetic process	2	16	0.0240799	0.233737	100625138;397673	LSS;HMGCS2
GO:0006757	ATP generation from ADP	2	16	0.0240799	0.233737	100522855;100514142	HK3;GCK
GO:0010811	positive regulation of cell-substrate adhesion	2	16	0.0240799	0.233737	399688;100153791	DMP1;CCN1
GO:0006096	glycolytic process	2	16	0.0240799	0.233737	100522855;100514142	HK3;GCK
GO:0042593	glucose homeostasis	3	43	0.0241559	0.233737	100522855;448985;100514142	HK3;CYP7A1;GCK
GO:0016125	sterol metabolic process	3	43	0.0241559	0.233737	448985;100625138;397673	CYP7A1;LSS;HMGCS2
GO:0033500	carbohydrate homeostasis	3	43	0.0241559	0.233737	100522855;448985;100514142	HK3;CYP7A1;GCK
GO:2000026	regulation of multicellular organismal development	11	398	0.0246752	0.233737	100153791;396839;100154993;397530;100524978;396912;100517865;396876;100518190;100627912;100737615	CCN1;CSF3;ACACB;BGLAP;LFNG;GATA2;PPP1R16B;CEND1;MYCN;GDPD5;LUC7L
GO:0060326	cell chemotaxis	4	78	0.0251544	0.233737	100524265;100625324;102157763;100525528	CXCL13;ARHGEF16;LOC102157763;LOC100525528
GO:0019637	organophosphate metabolic process	8	251	0.0254384	0.233737	100514142;100158056;100524478;100522855;100147706;100233197;100152927;100625536	GCK;PFKFB4;CHKA;HK3;FITM1;PFKFB1;PLA2G4B;GUCY2D
GO:0072330	monocarboxylic acid biosynthetic process	3	44	0.0255502	0.233737	448985;100154993;396670	CYP7A1;ACACB;SCD
GO:2000177	regulation of neural precursor cell proliferation	2	18	0.0293785	0.258744	396876;396912	CEND1;GATA2
GO:0021517	ventral spinal cord development	2	18	0.0293785	0.258744	396912;100627912	GATA2;GDPD5
GO:1902531	regulation of intracellular signal transduction	11	412	0.0304333	0.258744	100513556;100152997;100153791;100151987;100514827;100517400;100153223;100625324;100517865;100515575;100302504	CAVIN3;GADD45G;CCN1;ARHGEF39;ARHGEF37;ARHGEF25;MAGI3;ARHGEF16;PPP1R16B;SEPTIN4;FGF21
GO:0043467	regulation of generation of precursor metabolites and energy	2	19	0.0321854	0.258744	100514142;100513556	GCK;CAVIN3
GO:0046031	ADP metabolic process	2	19	0.0321854	0.258744	100522855;100514142	HK3;GCK
GO:0016126	sterol biosynthetic process	2	19	0.0321854	0.258744	100625138;397673	LSS;HMGCS2
GO:0090630	activation of GTPase activity	2	19	0.0321854	0.258744	100524265;100625324	CXCL13;ARHGEF16
GO:0030198	extracellular matrix organization	3	50	0.0348015	0.258744	100153503;399688;100153791	MMP11;DMP1;CCN1
GO:0043062	extracellular structure organization	3	50	0.0348015	0.258744	100153503;399688;100153791	MMP11;DMP1;CCN1
GO:0009135	purine nucleoside diphosphate metabolic process	2	20	0.0350928	0.258744	100522855;100514142	HK3;GCK
GO:0009179	purine ribonucleoside diphosphate metabolic process	2	20	0.0350928	0.258744	100522855;100514142	HK3;GCK
GO:0009185	ribonucleoside diphosphate metabolic process	2	20	0.0350928	0.258744	100522855;100514142	HK3;GCK
GO:0000245	spliceosomal complex assembly	2	20	0.0350928	0.258744	100515237;100737615	RBM5;LUC7L
GO:0019915	lipid storage	2	21	0.0380977	0.26778	100154993;100147706	ACACB;FITM1
GO:0032787	monocarboxylic acid metabolic process	5	132	0.0387157	0.26778	100522855;448985;100154993;100514142;396670	HK3;CYP7A1;ACACB;GCK;SCD
GO:0030335	positive regulation of cell migration	4	91	0.040006	0.26778	100524265;100525528;100153791;100151987	CXCL13;LOC100525528;CCN1;ARHGEF39
GO:0006165	nucleoside diphosphate phosphorylation	2	22	0.0411969	0.26778	100522855;100514142	HK3;GCK
GO:0034284	response to monosaccharide	2	22	0.0411969	0.26778	100514142;448985	GCK;CYP7A1
GO:0021515	cell differentiation in spinal cord	2	22	0.0411969	0.26778	396912;100627912	GATA2;GDPD5
GO:0009749	response to glucose	2	22	0.0411969	0.26778	100514142;448985	GCK;CYP7A1
GO:0009746	response to hexose	2	22	0.0411969	0.26778	100514142;448985	GCK;CYP7A1
GO:0031330	negative regulation of cellular catabolic process	2	22	0.0411969	0.26778	100515780;100154993	DHX34;ACACB
GO:0010942	positive regulation of cell death	5	136	0.0429221	0.270707	100515575;100518190;100515237;100153791;100152997	SEPTIN4;MYCN;RBM5;CCN1;GADD45G
GO:0019362	pyridine nucleotide metabolic process	2	23	0.0443872	0.270707	100522855;100514142	HK3;GCK
GO:0046496	nicotinamide nucleotide metabolic process	2	23	0.0443872	0.270707	100522855;100514142	HK3;GCK
GO:0010906	regulation of glucose metabolic process	2	23	0.0443872	0.270707	100514142;100154993	GCK;ACACB
GO:0009743	response to carbohydrate	2	23	0.0443872	0.270707	100514142;448985	GCK;CYP7A1
GO:0070372	regulation of ERK1 and ERK2 cascade	3	56	0.0455455	0.274384	100513556;100302504;100153791	CAVIN3;FGF21;CCN1
GO:0044255	cellular lipid metabolic process	7	235	0.0472239	0.277022	100524478;100153791;100154993;100147706;396670;100152927;397673	CHKA;CCN1;ACACB;FITM1;SCD;PLA2G4B;HMGCS2
GO:0072524	pyridine-containing compound metabolic process	2	24	0.0476657	0.277022	100522855;100514142	HK3;GCK
GO:0046939	nucleotide phosphorylation	2	24	0.0476657	0.277022	100522855;100514142	HK3;GCK
GO:2000147	positive regulation of cell motility	4	98	0.049681	0.280906	100524265;100525528;100153791;100151987	CXCL13;LOC100525528;CCN1;ARHGEF39
GO:0015749	monosaccharide transport	2	25	0.0510294	0.280906	100302504;100739542	FGF21;LOC100739542
GO:0015758	glucose transport	2	25	0.0510294	0.280906	100302504;100739542	FGF21;LOC100739542
GO:0008645	hexose transport	2	25	0.0510294	0.280906	100302504;100739542	FGF21;LOC100739542
GO:0040017	positive regulation of locomotion	4	101	0.0541863	0.280906	100524265;100525528;100153791;100151987	CXCL13;LOC100525528;CCN1;ARHGEF39
GO:0051272	positive regulation of cellular component movement	4	101	0.0541863	0.280906	100524265;100525528;100153791;100151987	CXCL13;LOC100525528;CCN1;ARHGEF39
GO:0044724	single-organism carbohydrate catabolic process	2	26	0.0544754	0.280906	100522855;100514142	HK3;GCK
GO:0006090	pyruvate metabolic process	2	26	0.0544754	0.280906	100522855;100514142	HK3;GCK
GO:1901615	organic hydroxy compound metabolic process	4	103	0.0573084	0.280906	448985;100625138;100515541;397673	CYP7A1;LSS;LOC100515541;HMGCS2
GO:0070371	ERK1 and ERK2 cascade	3	62	0.0577282	0.280906	100513556;100302504;100153791	CAVIN3;FGF21;CCN1
GO:0010675	regulation of cellular carbohydrate metabolic process	2	27	0.0580008	0.280906	100514142;100154993	GCK;ACACB
GO:0021510	spinal cord development	2	27	0.0580008	0.280906	396912;100627912	GATA2;GDPD5
GO:0006405	RNA export from nucleus	2	27	0.0580008	0.280906	100622147;100125839	ZC3H11A;RAE1
GO:0046165	alcohol biosynthetic process	2	27	0.0580008	0.280906	100625138;397673	LSS;HMGCS2
GO:0009132	nucleoside diphosphate metabolic process	2	27	0.0580008	0.280906	100522855;100514142	HK3;GCK
GO:0016052	carbohydrate catabolic process	2	27	0.0580008	0.280906	100522855;100514142	HK3;GCK
GO:0045639	positive regulation of myeloid cell differentiation	2	27	0.0580008	0.280906	396839;396912	CSF3;GATA2
GO:0051336	regulation of hydrolase activity	8	302	0.0610847	0.288976	100524265;100523674;100153791;100151987;100514827;100517400;100625324;102164758	CXCL13;RASIP1;CCN1;ARHGEF39;ARHGEF37;ARHGEF25;ARHGEF16;DENND3
GO:0001892	embryonic placenta development	2	28	0.061603	0.288976	396912;100153791	GATA2;CCN1
GO:0006733	oxidoreduction coenzyme metabolic process	2	28	0.061603	0.288976	100522855;100514142	HK3;GCK
GO:0051093	negative regulation of developmental process	6	203	0.0652259	0.288976	100153503;100524978;396912;396876;100518190;100737615	MMP11;LFNG;GATA2;CEND1;MYCN;LUC7L
GO:0010810	regulation of cell-substrate adhesion	2	29	0.0652792	0.288976	399688;100153791	DMP1;CCN1
GO:0044344	cellular response to fibroblast growth factor stimulus	2	29	0.0652792	0.288976	100524265;100302504	CXCL13;FGF21
GO:0010565	regulation of cellular ketone metabolic process	2	29	0.0652792	0.288976	448985;100154993	CYP7A1;ACACB
GO:0045598	regulation of fat cell differentiation	2	29	0.0652792	0.288976	100153503;396912	MMP11;GATA2
GO:0071774	response to fibroblast growth factor	2	29	0.0652792	0.288976	100524265;100302504	CXCL13;FGF21
GO:0016042	lipid catabolic process	3	66	0.0666139	0.288976	100152927;448985;100154993	PLA2G4B;CYP7A1;ACACB
GO:0006066	alcohol metabolic process	3	67	0.0689273	0.288976	448985;100625138;397673	CYP7A1;LSS;HMGCS2
GO:0001525	angiogenesis	4	110	0.068974	0.288976	396912;100523674;100517865;100153791	GATA2;RASIP1;PPP1R16B;CCN1
GO:0051236	establishment of RNA localization	2	30	0.0690267	0.288976	100622147;100125839	ZC3H11A;RAE1
GO:0050658	RNA transport	2	30	0.0690267	0.288976	100622147;100125839	ZC3H11A;RAE1
GO:0045995	regulation of embryonic development	2	30	0.0690267	0.288976	100524978;396912	LFNG;GATA2
GO:0050657	nucleic acid transport	2	30	0.0690267	0.288976	100622147;100125839	ZC3H11A;RAE1
GO:0016477	cell migration	7	261	0.0728519	0.302427	100524265;100153791;100151987;102157763;100625324;396876;100525528	CXCL13;CCN1;ARHGEF39;LOC102157763;ARHGEF16;CEND1;LOC100525528
GO:0045766	positive regulation of angiogenesis	2	32	0.0767256	0.30815	396912;100517865	GATA2;PPP1R16B
GO:0030902	hindbrain development	2	32	0.0767256	0.30815	396876;396912	CEND1;GATA2
GO:0006403	RNA localization	2	32	0.0767256	0.30815	100622147;100125839	ZC3H11A;RAE1
GO:1903311	regulation of mRNA metabolic process	2	32	0.0767256	0.30815	100515780;100515237	DHX34;RBM5
GO:0070098	chemokine-mediated signaling pathway	2	33	0.0806718	0.315167	100524265;100525528	CXCL13;LOC100525528
GO:0061351	neural precursor cell proliferation	2	33	0.0806718	0.315167	396876;396912	CEND1;GATA2
GO:0043085	positive regulation of catalytic activity	8	322	0.0808653	0.315167	100524265;100152997;100153791;100151987;100514827;100517400;100625324;102164758	CXCL13;GADD45G;CCN1;ARHGEF39;ARHGEF37;ARHGEF25;ARHGEF16;DENND3
GO:0006644	phospholipid metabolic process	3	72	0.0810248	0.315167	100152927;100147706;100524478	PLA2G4B;FITM1;CHKA
GO:0042127	regulation of cell proliferation	9	379	0.0826012	0.317425	100524265;100153791;396839;396912;100517865;396876;100518190;100525528;100302504	CXCL13;CCN1;CSF3;GATA2;PPP1R16B;CEND1;MYCN;LOC100525528;FGF21
GO:0048511	rhythmic process	3	73	0.0835473	0.317425	100624800;100524978;100513556	ATOH7;LFNG;CAVIN3
GO:0002690	positive regulation of leukocyte chemotaxis	2	34	0.0846795	0.317425	100524265;100525528	CXCL13;LOC100525528
GO:1904018	positive regulation of vasculature development	2	34	0.0846795	0.317425	396912;100517865	GATA2;PPP1R16B
GO:0007423	sensory organ development	4	119	0.0856139	0.317425	100624800;100518190;100625228;396912	ATOH7;MYCN;FSCN2;GATA2
GO:0019752	carboxylic acid metabolic process	6	219	0.0857886	0.317425	100514142;100522855;448985;100154993;396670;100737476	GCK;HK3;CYP7A1;ACACB;SCD;CPS1
GO:0021700	developmental maturation	3	74	0.0861031	0.317425	100515575;396876;396912	SEPTIN4;CEND1;GATA2
GO:0043436	oxoacid metabolic process	6	220	0.0871797	0.319013	100514142;100522855;448985;100154993;396670;100737476	GCK;HK3;CYP7A1;ACACB;SCD;CPS1
GO:0019216	regulation of lipid metabolic process	3	75	0.0886917	0.32216	448985;100154993;100153791	CYP7A1;ACACB;CCN1
GO:0043408	regulation of MAPK cascade	5	171	0.0909853	0.32308	100153223;100302504;100513556;100152997;100153791	MAGI3;FGF21;CAVIN3;GADD45G;CCN1
GO:0009895	negative regulation of catabolic process	2	36	0.0928693	0.32308	100515780;100154993	DHX34;ACACB
GO:0015931	nucleobase-containing compound transport	2	36	0.0928693	0.32308	100622147;100125839	ZC3H11A;RAE1
GO:0006109	regulation of carbohydrate metabolic process	2	36	0.0928693	0.32308	100514142;100154993	GCK;ACACB
GO:0046890	regulation of lipid biosynthetic process	2	36	0.0928693	0.32308	448985;100153791	CYP7A1;CCN1
GO:0008654	phospholipid biosynthetic process	2	36	0.0928693	0.32308	100147706;100524478	FITM1;CHKA
GO:0045785	positive regulation of cell adhesion	3	77	0.0939654	0.323927	100524265;399688;100153791	CXCL13;DMP1;CCN1
GO:0006732	coenzyme metabolic process	3	78	0.0966495	0.323927	100522855;100154993;100514142	HK3;ACACB;GCK
GO:0002687	positive regulation of leukocyte migration	2	37	0.0970469	0.323927	100524265;100525528	CXCL13;LOC100525528
GO:0070374	positive regulation of ERK1 and ERK2 cascade	2	37	0.0970469	0.323927	100513556;100302504	CAVIN3;FGF21
GO:0002688	regulation of leukocyte chemotaxis	2	37	0.0970469	0.323927	100524265;100525528	CXCL13;LOC100525528
GO:0042445	hormone metabolic process	2	37	0.0970469	0.323927	100147712;100515541	HSD17B1;LOC100515541
GO:0048870	cell motility	7	284	0.101212	0.333324	100524265;100153791;100151987;102157763;100625324;396876;100525528	CXCL13;CCN1;ARHGEF39;LOC102157763;ARHGEF16;CEND1;LOC100525528
GO:0051674	localization of cell	7	284	0.101212	0.333324	100524265;100153791;100151987;102157763;100625324;396876;100525528	CXCL13;CCN1;ARHGEF39;LOC102157763;ARHGEF16;CEND1;LOC100525528
GO:0048646	anatomical structure formation involved in morphogenesis	7	285	0.102564	0.335541	100153791;100523674;100524978;396912;100627299;100517865;396876	CCN1;RASIP1;LFNG;GATA2;MYMK;PPP1R16B;CEND1
GO:0044093	positive regulation of molecular function	9	399	0.103997	0.33799	100524265;100152997;100153791;100151987;100514827;100517400;100524978;100625324;102164758	CXCL13;GADD45G;CCN1;ARHGEF39;ARHGEF37;ARHGEF25;LFNG;ARHGEF16;DENND3
GO:0008643	carbohydrate transport	2	39	0.105556	0.340816	100302504;100739542	FGF21;LOC100739542
GO:0009056	catabolic process	10	462	0.109464	0.348415	100153503;100514142;100522855;448985;100154993;397569;102164758;100513977;100515780;100152927	MMP11;GCK;HK3;CYP7A1;ACACB;CTSK;DENND3;PCYOX1L;DHX34;PLA2G4B
GO:0007399	nervous system development	10	462	0.109464	0.348415	100625228;100516853;100620317;100155948;100624800;396912;100515575;396876;100518190;100627912	FSCN2;ACTL6B;WNT11;NRN1;ATOH7;GATA2;SEPTIN4;CEND1;MYCN;GDPD5
GO:0048514	blood vessel morphogenesis	4	131	0.110508	0.348415	396912;100523674;100517865;100153791	GATA2;RASIP1;PPP1R16B;CCN1
GO:0043068	positive regulation of programmed cell death	4	132	0.112714	0.348415	100515575;100515237;100153791;100152997	SEPTIN4;RBM5;CCN1;GADD45G
GO:0043065	positive regulation of apoptotic process	4	132	0.112714	0.348415	100515575;100515237;100153791;100152997	SEPTIN4;RBM5;CCN1;GADD45G
GO:0007417	central nervous system development	5	184	0.113813	0.348415	100515575;100518190;396876;396912;100627912	SEPTIN4;MYCN;CEND1;GATA2;GDPD5
GO:0046328	regulation of JNK cascade	2	41	0.114258	0.348415	100153223;100152997	MAGI3;GADD45G
GO:0006633	fatty acid biosynthetic process	2	41	0.114258	0.348415	100154993;396670	ACACB;SCD
GO:1901617	organic hydroxy compound biosynthetic process	2	41	0.114258	0.348415	100625138;397673	LSS;HMGCS2
GO:0051241	negative regulation of multicellular organismal process	6	239	0.115905	0.351271	100524265;100524978;396912;396876;100518190;100737615	CXCL13;LFNG;GATA2;CEND1;MYCN;LUC7L
GO:1903708	positive regulation of hemopoiesis	2	42	0.118675	0.355305	396839;396912	CSF3;GATA2
GO:0006006	glucose metabolic process	2	42	0.118675	0.355305	100514142;100154993	GCK;ACACB
GO:0050921	positive regulation of chemotaxis	2	43	0.123134	0.366435	100524265;100525528	CXCL13;LOC100525528
GO:0007420	brain development	4	138	0.126351	0.370886	100515575;396876;396912;100627912	SEPTIN4;CEND1;GATA2;GDPD5
GO:0007254	JNK cascade	2	44	0.127633	0.370886	100153223;100152997	MAGI3;GADD45G
GO:0042180	cellular ketone metabolic process	2	44	0.127633	0.370886	448985;100154993	CYP7A1;ACACB
GO:0051168	nuclear export	2	44	0.127633	0.370886	100622147;100125839	ZC3H11A;RAE1
GO:0006935	chemotaxis	4	139	0.128689	0.371334	100524265;100625324;102157763;100525528	CXCL13;ARHGEF16;LOC102157763;LOC100525528
GO:0042330	taxis	4	140	0.131044	0.371334	100524265;100625324;102157763;100525528	CXCL13;ARHGEF16;LOC102157763;LOC100525528
GO:0001503	ossification	3	90	0.131124	0.371334	399688;100153791;397530	DMP1;CCN1;BGLAP
GO:0044242	cellular lipid catabolic process	2	45	0.13217	0.371334	100152927;100154993	PLA2G4B;ACACB
GO:0002685	regulation of leukocyte migration	2	45	0.13217	0.371334	100524265;100525528	CXCL13;LOC100525528
GO:0006082	organic acid metabolic process	6	249	0.132706	0.371334	100514142;100522855;448985;100154993;396670;100737476	GCK;HK3;CYP7A1;ACACB;SCD;CPS1
GO:0000165	MAPK cascade	5	194	0.133049	0.371334	100153223;100302504;100513556;100152997;100153791	MAGI3;FGF21;CAVIN3;GADD45G;CCN1
GO:0048839	inner ear development	2	46	0.136743	0.375284	100518190;396912	MYCN;GATA2
GO:0032872	regulation of stress-activated MAPK cascade	2	46	0.136743	0.375284	100153223;100152997	MAGI3;GADD45G
GO:0070302	regulation of stress-activated protein kinase signaling cascade	2	46	0.136743	0.375284	100153223;100152997	MAGI3;GADD45G
GO:0031669	cellular response to nutrient levels	2	47	0.141351	0.385786	100737810;100517436	UCN3;AOC1
GO:0030334	regulation of cell migration	4	145	0.143082	0.387245	100524265;100525528;100153791;100151987	CXCL13;LOC100525528;CCN1;ARHGEF39
GO:0006091	generation of precursor metabolites and energy	3	94	0.143453	0.387245	100522855;100513556;100514142	HK3;CAVIN3;GCK
GO:0060322	head development	4	146	0.14554	0.387739	100515575;396876;396912;100627912	SEPTIN4;CEND1;GATA2;GDPD5
GO:0007623	circadian rhythm	2	48	0.145991	0.387739	100624800;100513556	ATOH7;CAVIN3
GO:0001890	placenta development	2	48	0.145991	0.387739	396912;100153791	GATA2;CCN1
GO:0045637	regulation of myeloid cell differentiation	2	49	0.150662	0.395888	396839;396912	CSF3;GATA2
GO:0051216	cartilage development	2	49	0.150662	0.395888	100518190;100153791	MYCN;CCN1
GO:0008284	positive regulation of cell proliferation	5	203	0.151512	0.396017	396839;100518190;100517865;100302504;100153791	CSF3;MYCN;PPP1R16B;FGF21;CCN1
GO:0030278	regulation of ossification	2	50	0.155362	0.403854	100153791;397530	CCN1;BGLAP
GO:0051186	cofactor metabolic process	3	98	0.156146	0.403854	100522855;100154993;100514142	HK3;ACACB;GCK
GO:0010817	regulation of hormone levels	3	99	0.159372	0.409764	100514142;100147712;100515541	GCK;HSD17B1;LOC100515541
GO:0031668	cellular response to extracellular stimulus	2	51	0.16009	0.409764	100737810;100517436	UCN3;AOC1
GO:0030182	neuron differentiation	6	265	0.161807	0.412024	100625228;100620317;396912;396876;100518190;100627912	FSCN2;WNT11;GATA2;CEND1;MYCN;GDPD5
GO:0001568	blood vessel development	4	153	0.163194	0.413365	396912;100523674;100517865;100153791	GATA2;RASIP1;PPP1R16B;CCN1
GO:0048469	cell maturation	2	52	0.164844	0.413365	100515575;396912	SEPTIN4;GATA2
GO:0051403	stress-activated MAPK cascade	2	52	0.164844	0.413365	100153223;100152997	MAGI3;GADD45G
GO:1901575	organic substance catabolic process	9	447	0.166687	0.414256	100514142;100522855;448985;100154993;397569;102164758;100513977;100515780;100152927	GCK;HK3;CYP7A1;ACACB;CTSK;DENND3;PCYOX1L;DHX34;PLA2G4B
GO:2000145	regulation of cell motility	4	155	0.168374	0.414256	100524265;100525528;100153791;100151987	CXCL13;LOC100525528;CCN1;ARHGEF39
GO:0023014	signal transduction by protein phosphorylation	5	211	0.168766	0.414256	100153223;100302504;100513556;100152997;100153791	MAGI3;FGF21;CAVIN3;GADD45G;CCN1
GO:0031098	stress-activated protein kinase signaling cascade	2	53	0.169622	0.414256	100153223;100152997	MAGI3;GADD45G
GO:0010506	regulation of autophagy	2	53	0.169622	0.414256	100523674;397569	RASIP1;CTSK
GO:0040011	locomotion	7	329	0.171226	0.414256	100524265;100153791;100151987;102157763;100625324;396876;100525528	CXCL13;CCN1;ARHGEF39;LOC102157763;ARHGEF16;CEND1;LOC100525528
GO:0001944	vasculature development	4	157	0.173612	0.414256	396912;100523674;100517865;100153791	GATA2;RASIP1;PPP1R16B;CCN1
GO:0043543	protein acylation	2	54	0.174423	0.414256	100525400;396912	ZDHHC1;GATA2
GO:0043583	ear development	2	54	0.174423	0.414256	100518190;396912	MYCN;GATA2
GO:0045765	regulation of angiogenesis	2	54	0.174423	0.414256	396912;100517865	GATA2;PPP1R16B
GO:0001649	osteoblast differentiation	2	54	0.174423	0.414256	100153791;397530	CCN1;BGLAP
GO:1904951	positive regulation of establishment of protein localization	3	104	0.175796	0.415518	100514142;100625324;397569	GCK;ARHGEF16;CTSK
GO:0072593	reactive oxygen species metabolic process	2	55	0.179246	0.419657	100518190;100153791	MYCN;CCN1
GO:0048754	branching morphogenesis of an epithelial tube	2	55	0.179246	0.419657	100523674;100518190	RASIP1;MYCN
GO:0055082	cellular chemical homeostasis	4	160	0.181571	0.423094	100524265;100522855;448985;100514142	CXCL13;HK3;CYP7A1;GCK
GO:0030595	leukocyte chemotaxis	2	56	0.184089	0.424952	100524265;100525528	CXCL13;LOC100525528
GO:0050920	regulation of chemotaxis	2	56	0.184089	0.424952	100524265;100525528	CXCL13;LOC100525528
GO:0040012	regulation of locomotion	4	162	0.186943	0.429533	100524265;100525528;100153791;100151987	CXCL13;LOC100525528;CCN1;ARHGEF39
GO:0045444	fat cell differentiation	2	58	0.193828	0.443292	100153503;396912	MMP11;GATA2
GO:1901135	carbohydrate derivative metabolic process	7	346	0.202035	0.45678	100514142;100158056;100519885;100522855;397138;100233197;100625536	GCK;PFKFB4;CHST1;HK3;FUT1;PFKFB1;GUCY2D
GO:0031589	cell-substrate adhesion	2	60	0.203631	0.45678	399688;100153791	DMP1;CCN1
GO:1901342	regulation of vasculature development	2	60	0.203631	0.45678	396912;100517865	GATA2;PPP1R16B
GO:0072358	cardiovascular system development	5	227	0.205372	0.45678	396912;100154993;100523674;100517865;100153791	GATA2;ACACB;RASIP1;PPP1R16B;CCN1
GO:0072359	circulatory system development	5	227	0.205372	0.45678	396912;100154993;100523674;100517865;100153791	GATA2;ACACB;RASIP1;PPP1R16B;CCN1
GO:0051270	regulation of cellular component movement	4	169	0.206129	0.45678	100524265;100525528;100153791;100151987	CXCL13;LOC100525528;CCN1;ARHGEF39
GO:0048608	reproductive structure development	3	113	0.20643	0.45678	100524978;396912;100153791	LFNG;GATA2;CCN1
GO:0051961	negative regulation of nervous system development	2	61	0.208553	0.45678	396876;100518190	CEND1;MYCN
GO:0045664	regulation of neuron differentiation	3	114	0.209907	0.45678	100518190;396912;100627912	MYCN;GATA2;GDPD5
GO:0043410	positive regulation of MAPK cascade	3	114	0.209907	0.45678	100513556;100152997;100302504	CAVIN3;GADD45G;FGF21
GO:0043009	chordate embryonic development	4	171	0.211712	0.45678	100518190;396912;100153791;100524978	MYCN;GATA2;CCN1;LFNG
GO:0061458	reproductive system development	3	115	0.213396	0.45678	100524978;396912;100153791	LFNG;GATA2;CCN1
GO:0016311	dephosphorylation	3	115	0.213396	0.45678	106509452;100517865;100233197	PTPRS;PPP1R16B;PFKFB1
GO:0051960	regulation of nervous system development	4	172	0.21452	0.45678	100518190;396876;396912;100627912	MYCN;CEND1;GATA2;GDPD5
GO:0048699	generation of neurons	6	292	0.216296	0.45678	100625228;100620317;396912;396876;100518190;100627912	FSCN2;WNT11;GATA2;CEND1;MYCN;GDPD5
GO:0031401	positive regulation of protein modification process	6	292	0.216296	0.45678	100152997;100153791;100513556;100517865;100515575;100302504	GADD45G;CCN1;CAVIN3;PPP1R16B;SEPTIN4;FGF21
GO:0051094	positive regulation of developmental process	6	292	0.216296	0.45678	100153791;396839;100154993;396912;100517865;100627912	CCN1;CSF3;ACACB;GATA2;PPP1R16B;GDPD5
GO:0008283	cell proliferation	9	479	0.216369	0.45678	100524265;100153791;396839;396912;100517865;396876;100518190;100525528;100302504	CXCL13;CCN1;CSF3;GATA2;PPP1R16B;CEND1;MYCN;LOC100525528;FGF21
GO:0009792	embryo development ending in birth or egg hatching	4	173	0.217338	0.456871	100518190;396912;100153791;100524978	MYCN;GATA2;CCN1;LFNG
GO:0071496	cellular response to external stimulus	2	64	0.223386	0.465623	100737810;100517436	UCN3;AOC1
GO:0061448	connective tissue development	2	64	0.223386	0.465623	100518190;100153791	MYCN;CCN1
GO:0061138	morphogenesis of a branching epithelium	2	65	0.228349	0.47307	100523674;100518190	RASIP1;MYCN
GO:0006928	movement of cell or subcellular component	7	360	0.228874	0.47307	100524265;100153791;100151987;102157763;100625324;396876;100525528	CXCL13;CCN1;ARHGEF39;LOC102157763;ARHGEF16;CEND1;LOC100525528
GO:0007507	heart development	3	120	0.231019	0.475514	100154993;396912;100153791	ACACB;GATA2;CCN1
GO:0090287	regulation of cellular response to growth factor stimulus	2	66	0.233319	0.478255	100524265;100153791	CXCL13;CCN1
GO:0051235	maintenance of location	2	67	0.238295	0.484435	100154993;100147706	ACACB;FITM1
GO:0001654	eye development	2	67	0.238295	0.484435	100624800;100625228	ATOH7;FSCN2
GO:0046034	ATP metabolic process	2	68	0.243277	0.492535	100522855;100514142	HK3;GCK
GO:0009888	tissue development	8	432	0.245364	0.494734	100153791;100523674;100524978;396912;100517865;397530;100518190;100737615	CCN1;RASIP1;LFNG;GATA2;PPP1R16B;BGLAP;MYCN;LUC7L
GO:0030900	forebrain development	2	69	0.248262	0.495779	396912;100627912	GATA2;GDPD5
GO:1903829	positive regulation of cellular protein localization	2	69	0.248262	0.495779	100625324;397569	ARHGEF16;CTSK
GO:0048568	embryonic organ development	3	125	0.248893	0.495779	100518190;396912;100153791	MYCN;GATA2;CCN1
GO:0090596	sensory organ morphogenesis	2	70	0.253251	0.49843	100625228;396912	FSCN2;GATA2
GO:0044282	small molecule catabolic process	2	70	0.253251	0.49843	448985;100154993	CYP7A1;ACACB
GO:0001763	morphogenesis of a branching structure	2	70	0.253251	0.49843	100523674;100518190	RASIP1;MYCN
GO:0019725	cellular homeostasis	4	186	0.254789	0.499467	100524265;100522855;448985;100514142	CXCL13;HK3;CYP7A1;GCK
GO:0050900	leukocyte migration	2	71	0.258241	0.500279	100524265;100525528	CXCL13;LOC100525528
GO:0032103	positive regulation of response to external stimulus	2	71	0.258241	0.500279	100524265;100525528	CXCL13;LOC100525528
GO:0015980	energy derivation by oxidation of organic compounds	2	71	0.258241	0.500279	100514142;100513556	GCK;CAVIN3
GO:1903706	regulation of hemopoiesis	2	72	0.263233	0.504752	396839;396912	CSF3;GATA2
GO:0055086	nucleobase-containing small molecule metabolic process	4	189	0.263615	0.504752	100625536;100737476;100514142;100522855	GUCY2D;CPS1;GCK;HK3
GO:0002684	positive regulation of immune system process	4	189	0.263615	0.504752	396839;100524265;396912;100525528	CSF3;CXCL13;GATA2;LOC100525528
GO:0030036	actin cytoskeleton organization	3	130	0.266964	0.509189	100625228;100513556;396911	FSCN2;CAVIN3;CNN1
GO:0003006	developmental process involved in reproduction	4	191	0.269531	0.512109	100515575;100524978;396912;100153791	SEPTIN4;LFNG;GATA2;CCN1
GO:0030155	regulation of cell adhesion	3	131	0.270597	0.512164	100524265;399688;100153791	CXCL13;DMP1;CCN1
GO:0009205	purine ribonucleoside triphosphate metabolic process	2	74	0.273216	0.513152	100522855;100514142	HK3;GCK
GO:0022008	neurogenesis	6	318	0.273693	0.513152	100625228;100620317;396912;396876;100518190;100627912	FSCN2;WNT11;GATA2;CEND1;MYCN;GDPD5
GO:0002009	morphogenesis of an epithelium	3	132	0.274235	0.513152	100523674;100518190;100153791	RASIP1;MYCN;CCN1
GO:0031399	regulation of protein modification process	8	448	0.275406	0.513398	100152997;100153791;100513556;100153223;396912;100515575;100517865;100302504	GADD45G;CCN1;CAVIN3;MAGI3;GATA2;SEPTIN4;PPP1R16B;FGF21
GO:0090407	organophosphate biosynthetic process	3	133	0.277878	0.514733	100625536;100147706;100524478	GUCY2D;FITM1;CHKA
GO:0009199	ribonucleoside triphosphate metabolic process	2	75	0.278206	0.514733	100522855;100514142	HK3;GCK
GO:0032496	response to lipopolysaccharide	2	76	0.283193	0.518104	100524265;100525528	CXCL13;LOC100525528
GO:0006470	protein dephosphorylation	2	76	0.283193	0.518104	106509452;100517865	PTPRS;PPP1R16B
GO:0045597	positive regulation of cell differentiation	4	196	0.284417	0.518104	396839;396912;100627912;100153791	CSF3;GATA2;GDPD5;CCN1
GO:0022618	ribonucleoprotein complex assembly	2	77	0.288177	0.518104	100515237;100737615	RBM5;LUC7L
GO:0048871	multicellular organismal homeostasis	2	77	0.288177	0.518104	100154993;396912	ACACB;GATA2
GO:0016071	mRNA metabolic process	3	136	0.288834	0.518104	100515780;100515237;100737615	DHX34;RBM5;LUC7L
GO:0009150	purine ribonucleotide metabolic process	3	136	0.288834	0.518104	100625536;100514142;100522855	GUCY2D;GCK;HK3
GO:0009259	ribonucleotide metabolic process	3	137	0.292493	0.518104	100625536;100514142;100522855	GUCY2D;GCK;HK3
GO:0009144	purine nucleoside triphosphate metabolic process	2	78	0.293157	0.518104	100522855;100514142	HK3;GCK
GO:0009126	purine nucleoside monophosphate metabolic process	2	78	0.293157	0.518104	100522855;100514142	HK3;GCK
GO:0009167	purine ribonucleoside monophosphate metabolic process	2	78	0.293157	0.518104	100522855;100514142	HK3;GCK
GO:0002237	response to molecule of bacterial origin	2	78	0.293157	0.518104	100524265;100525528	CXCL13;LOC100525528
GO:0019693	ribose phosphate metabolic process	3	138	0.296156	0.518104	100625536;100514142;100522855	GUCY2D;GCK;HK3
GO:0060429	epithelium development	5	264	0.297894	0.518104	100518190;100523674;100517865;100153791;100524978	MYCN;RASIP1;PPP1R16B;CCN1;LFNG
GO:0009161	ribonucleoside monophosphate metabolic process	2	79	0.298132	0.518104	100522855;100514142	HK3;GCK
GO:0045787	positive regulation of cell cycle	2	79	0.298132	0.518104	100627912;396955	GDPD5;AURKB
GO:0071826	ribonucleoprotein complex subunit organization	2	79	0.298132	0.518104	100515237;100737615	RBM5;LUC7L
GO:0010647	positive regulation of cell communication	7	396	0.302549	0.518104	100514142;100152997;100153791;100513556;100524978;100515575;100302504	GCK;GADD45G;CCN1;CAVIN3;LFNG;SEPTIN4;FGF21
GO:0000398	mRNA splicing, via spliceosome	2	80	0.303101	0.518104	100515237;100737615	RBM5;LUC7L
GO:0000375	RNA splicing, via transesterification reactions	2	80	0.303101	0.518104	100515237;100737615	RBM5;LUC7L
GO:0000377	RNA splicing, via transesterification reactions with bulged adenosine as nucleophile	2	80	0.303101	0.518104	100515237;100737615	RBM5;LUC7L
GO:0045165	cell fate commitment	2	80	0.303101	0.518104	396912;100620317	GATA2;WNT11
GO:0023056	positive regulation of signaling	7	397	0.304668	0.518985	100514142;100152997;100153791;100513556;100524978;100515575;100302504	GCK;GADD45G;CCN1;CAVIN3;LFNG;SEPTIN4;FGF21
GO:0006790	sulfur compound metabolic process	2	81	0.308064	0.522968	100154993;100519885	ACACB;CHST1
GO:0009141	nucleoside triphosphate metabolic process	2	82	0.313019	0.52956	100522855;100514142	HK3;GCK
GO:0006163	purine nucleotide metabolic process	3	143	0.314499	0.530247	100625536;100514142;100522855	GUCY2D;GCK;HK3
GO:1901700	response to oxygen-containing compound	5	271	0.316188	0.531281	100524265;100514142;448985;100525528;397530	CXCL13;GCK;CYP7A1;LOC100525528;BGLAP
GO:0007017	microtubule-based process	3	144	0.318171	0.532802	100155138;100510930;396955	LOC100155138;LOC100510930;AURKB
GO:0050767	regulation of neurogenesis	3	145	0.321844	0.53709	100518190;396912;100627912	MYCN;GATA2;GDPD5
GO:0009123	nucleoside monophosphate metabolic process	2	84	0.322906	0.53709	100522855;100514142	HK3;GCK
GO:0071363	cellular response to growth factor stimulus	3	147	0.329191	0.545705	100524265;100302504;100153791	CXCL13;FGF21;CCN1
GO:1901361	organic cyclic compound catabolic process	2	86	0.332756	0.549771	448985;100515780	CYP7A1;DHX34
GO:0030029	actin filament-based process	3	149	0.336535	0.549847	100625228;100513556;396911	FSCN2;CAVIN3;CNN1
GO:0070848	response to growth factor	3	149	0.336535	0.549847	100524265;100302504;100153791	CXCL13;FGF21;CCN1
GO:0045937	positive regulation of phosphate metabolic process	5	279	0.337255	0.549847	100302504;100513556;100517865;100152997;100153791	FGF21;CAVIN3;PPP1R16B;GADD45G;CCN1
GO:0010562	positive regulation of phosphorus metabolic process	5	279	0.337255	0.549847	100302504;100513556;100517865;100152997;100153791	FGF21;CAVIN3;PPP1R16B;GADD45G;CCN1
GO:0051240	positive regulation of multicellular organismal process	6	347	0.341244	0.551796	100153791;396839;100154993;396912;100517865;100627912	CCN1;CSF3;ACACB;GATA2;PPP1R16B;GDPD5
GO:0006631	fatty acid metabolic process	2	88	0.342564	0.551796	100154993;396670	ACACB;SCD
GO:0010876	lipid localization	2	88	0.342564	0.551796	100154993;100147706	ACACB;FITM1
GO:0019221	cytokine-mediated signaling pathway	3	151	0.343874	0.551796	100524265;414916;100525528	CXCL13;PRLR;LOC100525528
GO:0048584	positive regulation of response to stimulus	8	483	0.344035	0.551796	100524265;100152997;100153791;100513556;100524978;100515575;100525528;100302504	CXCL13;GADD45G;CCN1;CAVIN3;LFNG;SEPTIN4;LOC100525528;FGF21
GO:0048562	embryonic organ morphogenesis	2	89	0.347451	0.555472	100518190;396912	MYCN;GATA2
GO:0061024	membrane organization	4	218	0.350933	0.559229	100625324;100153624;100627299;396955	ARHGEF16;REEP4;MYMK;AURKB
GO:0072521	purine-containing compound metabolic process	3	154	0.354869	0.563682	100625536;100514142;100522855	GUCY2D;GCK;HK3
GO:0031329	regulation of cellular catabolic process	2	91	0.357187	0.563739	100515780;100154993	DHX34;ACACB
GO:0030099	myeloid cell differentiation	2	91	0.357187	0.563739	396839;396912	CSF3;GATA2
GO:0045596	negative regulation of cell differentiation	3	158	0.369489	0.579225	100153503;396912;100518190	MMP11;GATA2;MYCN
GO:0045595	regulation of cell differentiation	6	359	0.36974	0.579225	100153503;100153791;396839;396912;100518190;100627912	MMP11;CCN1;CSF3;GATA2;MYCN;GDPD5
GO:0045944	positive regulation of transcription from RNA polymerase II promoter	5	292	0.371682	0.579225	100525521;100518190;396912;100738347;100153791	ZNF567;MYCN;GATA2;ZNF821;CCN1
GO:0060562	epithelial tube morphogenesis	2	94	0.371689	0.579225	100523674;100518190	RASIP1;MYCN
GO:0045860	positive regulation of protein kinase activity	2	95	0.376494	0.583472	100152997;100153791	GADD45G;CCN1
GO:0071705	nitrogen compound transport	3	160	0.376777	0.583472	100514142;100622147;100125839	GCK;ZC3H11A;RAE1
GO:0046128	purine ribonucleoside metabolic process	2	96	0.381284	0.584998	100522855;100514142	HK3;GCK
GO:0051222	positive regulation of protein transport	2	96	0.381284	0.584998	100514142;397569	GCK;CTSK
GO:0048534	hematopoietic or lymphoid organ development	4	228	0.381315	0.584998	396839;100524265;396912;100524978	CSF3;CXCL13;GATA2;LFNG
GO:0001701	in utero embryonic development	2	97	0.386057	0.589155	396912;100153791	GATA2;CCN1
GO:0009967	positive regulation of signal transduction	6	366	0.386409	0.589155	100152997;100153791;100513556;100524978;100515575;100302504	GADD45G;CCN1;CAVIN3;LFNG;SEPTIN4;FGF21
GO:0042278	purine nucleoside metabolic process	2	98	0.390815	0.591133	100522855;100514142	HK3;GCK
GO:0048598	embryonic morphogenesis	3	164	0.391297	0.591133	100518190;396912;100153791	MYCN;GATA2;CCN1
GO:0048729	tissue morphogenesis	3	164	0.391297	0.591133	100523674;100518190;100153791	RASIP1;MYCN;CCN1
GO:0009117	nucleotide metabolic process	3	165	0.394914	0.593899	100625536;100514142;100522855	GUCY2D;GCK;HK3
GO:0071495	cellular response to endogenous stimulus	5	301	0.395532	0.593899	100524265;414916;100517436;100302504;100153791	CXCL13;PRLR;AOC1;FGF21;CCN1
GO:0008380	RNA splicing	2	100	0.400279	0.596194	100515237;100737615	RBM5;LUC7L
GO:0035295	tube development	3	167	0.40213	0.596194	100518190;100523674;396912	MYCN;RASIP1;GATA2
GO:0032270	positive regulation of cellular protein metabolic process	6	373	0.403074	0.596194	100152997;100153791;100513556;100517865;100515575;100302504	GADD45G;CCN1;CAVIN3;PPP1R16B;SEPTIN4;FGF21
GO:0000280	nuclear division	2	101	0.404986	0.596194	100524978;396955	LFNG;AURKB
GO:0033674	positive regulation of kinase activity	2	101	0.404986	0.596194	100152997;100153791	GADD45G;CCN1
GO:0006397	mRNA processing	2	101	0.404986	0.596194	100515237;100737615	RBM5;LUC7L
GO:1902533	positive regulation of intracellular signal transduction	4	236	0.405508	0.596194	100515575;100513556;100152997;100302504	SEPTIN4;CAVIN3;GADD45G;FGF21
GO:0006753	nucleoside phosphate metabolic process	3	169	0.409322	0.598754	100625536;100514142;100522855	GUCY2D;GCK;HK3
GO:0035239	tube morphogenesis	2	102	0.409674	0.598754	100523674;100518190	RASIP1;MYCN
GO:0048585	negative regulation of response to stimulus	5	307	0.411388	0.599486	100524265;100524978;100513556;396912;100627912	CXCL13;LFNG;CAVIN3;GATA2;GDPD5
GO:0009119	ribonucleoside metabolic process	2	103	0.414344	0.602017	100522855;100514142	HK3;GCK
GO:0002520	immune system development	4	240	0.417539	0.602162	396839;100524265;396912;100524978	CSF3;CXCL13;GATA2;LFNG
GO:0001934	positive regulation of protein phosphorylation	4	240	0.417539	0.602162	100302504;100513556;100152997;100153791	FGF21;CAVIN3;GADD45G;CCN1
GO:0042592	homeostatic process	6	380	0.419706	0.602162	100524265;100514142;100522855;448985;100154993;396912	CXCL13;GCK;HK3;CYP7A1;ACACB;GATA2
GO:0070201	regulation of establishment of protein localization	3	172	0.420058	0.602162	100514142;100625324;397569	GCK;ARHGEF16;CTSK
GO:0007010	cytoskeleton organization	4	241	0.420538	0.602162	396911;100625228;100513556;396955	CNN1;FSCN2;CAVIN3;AURKB
GO:0016570	histone modification	2	105	0.423627	0.604832	396912;396955	GATA2;AURKB
GO:0044248	cellular catabolic process	6	383	0.426816	0.607629	100154993;397569;102164758;100513977;100515780;100152927	ACACB;CTSK;DENND3;PCYOX1L;DHX34;PLA2G4B
GO:0016569	covalent chromatin modification	2	107	0.432834	0.611565	396912;396955	GATA2;AURKB
GO:0010941	regulation of cell death	6	386	0.433914	0.611565	100152997;100153791;100515237;100515575;100518190;396955	GADD45G;CCN1;RBM5;SEPTIN4;MYCN;AURKB
GO:0071345	cellular response to cytokine stimulus	3	176	0.434268	0.611565	100524265;414916;100525528	CXCL13;PRLR;LOC100525528
GO:0042327	positive regulation of phosphorylation	4	247	0.438449	0.611565	100302504;100513556;100152997;100153791	FGF21;CAVIN3;GADD45G;CCN1
GO:0009968	negative regulation of signal transduction	4	247	0.438449	0.611565	100524978;100513556;396912;100627912	LFNG;CAVIN3;GATA2;GDPD5
GO:0009887	organ morphogenesis	4	248	0.441419	0.611565	100518190;100625228;396912;100153791	MYCN;FSCN2;GATA2;CCN1
GO:0044265	cellular macromolecule catabolic process	4	248	0.441419	0.611565	100513977;100515780;397569;102164758	PCYOX1L;DHX34;CTSK;DENND3
GO:0051169	nuclear transport	2	109	0.441961	0.611565	100622147;100125839	ZC3H11A;RAE1
GO:0006913	nucleocytoplasmic transport	2	109	0.441961	0.611565	100622147;100125839	ZC3H11A;RAE1
GO:0048732	gland development	2	109	0.441961	0.611565	100144522;396912	NOTCH4;GATA2
GO:0009116	nucleoside metabolic process	2	110	0.446493	0.615231	100522855;100514142	HK3;GCK
GO:0006325	chromatin organization	3	180	0.448347	0.615231	100516853;396912;396955	ACTL6B;GATA2;AURKB
GO:0033993	response to lipid	3	180	0.448347	0.615231	100524265;100525528;397530	CXCL13;LOC100525528;BGLAP
GO:0048878	chemical homeostasis	4	252	0.45325	0.620236	100524265;100522855;448985;100514142	CXCL13;HK3;CYP7A1;GCK
GO:0051247	positive regulation of protein metabolic process	6	396	0.457448	0.624252	100152997;100153791;100513556;100517865;100515575;100302504	GADD45G;CCN1;CAVIN3;PPP1R16B;SEPTIN4;FGF21
GO:0048285	organelle fission	2	113	0.459966	0.625959	100524978;396955	LFNG;AURKB
GO:0051276	chromosome organization	4	258	0.470836	0.638992	100516853;396912;100125839;396955	ACTL6B;GATA2;RAE1;AURKB
GO:0080135	regulation of cellular response to stress	2	116	0.473244	0.6405	100153223;100152997	MAGI3;GADD45G
GO:0016337	single organismal cell-cell adhesion	3	188	0.476059	0.64255	100524265;100524978;100153791	CXCL13;LFNG;CCN1
GO:1901657	glycosyl compound metabolic process	2	117	0.477626	0.642908	100522855;100514142	HK3;GCK
GO:0010256	endomembrane system organization	2	119	0.486323	0.647037	100625324;100153624	ARHGEF16;REEP4
GO:1903827	regulation of cellular protein localization	2	119	0.486323	0.647037	100625324;397569	ARHGEF16;CTSK
GO:0023057	negative regulation of signaling	4	264	0.488208	0.647037	100524978;100513556;396912;100627912	LFNG;CAVIN3;GATA2;GDPD5
GO:0010648	negative regulation of cell communication	4	264	0.488208	0.647037	100524978;100513556;396912;100627912	LFNG;CAVIN3;GATA2;GDPD5
GO:0048666	neuron development	3	192	0.489671	0.647037	100625228;396912;100627912	FSCN2;GATA2;GDPD5
GO:0044257	cellular protein catabolic process	3	192	0.489671	0.647037	100513977;397569;102164758	PCYOX1L;CTSK;DENND3
GO:0051347	positive regulation of transferase activity	2	120	0.490637	0.647037	100152997;100153791	GADD45G;CCN1
GO:0014070	response to organic cyclic compound	3	193	0.493047	0.647037	100517436;100125839;397530	AOC1;RAE1;BGLAP
GO:0071407	cellular response to organic cyclic compound	2	121	0.494928	0.647037	100517436;100125839	AOC1;RAE1
GO:0009894	regulation of catabolic process	2	121	0.494928	0.647037	100515780;100154993	DHX34;ACACB
GO:0044802	single-organism membrane organization	3	194	0.496411	0.647037	100625324;100153624;100627299	ARHGEF16;REEP4;MYMK
GO:0034097	response to cytokine	3	194	0.496411	0.647037	100524265;414916;100525528	CXCL13;PRLR;LOC100525528
GO:0009790	embryo development	4	268	0.499658	0.649555	100518190;396912;100153791;100524978	MYCN;GATA2;CCN1;LFNG
GO:0098602	single organism cell adhesion	3	196	0.503106	0.652322	100524265;100524978;100153791	CXCL13;LFNG;CCN1
GO:0009719	response to endogenous stimulus	5	343	0.504448	0.652349	100524265;414916;100517436;100302504;100153791	CXCL13;PRLR;AOC1;FGF21;CCN1
GO:0010557	positive regulation of macromolecule biosynthetic process	6	417	0.505988	0.652632	100514142;100153791;100738347;100525521;396912;100518190	GCK;CCN1;ZNF821;ZNF567;GATA2;MYCN
GO:0001501	skeletal system development	2	124	0.507662	0.653086	100518190;100153791	MYCN;CCN1
GO:0051050	positive regulation of transport	3	198	0.509755	0.654076	100514142;397569;100302504	GCK;CTSK;FGF21
GO:0060284	regulation of cell development	3	200	0.516357	0.66083	100518190;396912;100627912	MYCN;GATA2;GDPD5
GO:0000122	negative regulation of transcription from RNA polymerase II promoter	3	202	0.52291	0.667488	100525521;396912;396955	ZNF567;GATA2;AURKB
GO:0032880	regulation of protein localization	3	203	0.526169	0.669051	100514142;100625324;397569	GCK;ARHGEF16;CTSK
GO:0001932	regulation of protein phosphorylation	5	352	0.526844	0.669051	100153223;100302504;100513556;100152997;100153791	MAGI3;FGF21;CAVIN3;GADD45G;CCN1
GO:0033365	protein localization to organelle	3	207	0.539077	0.680441	397569;100125839;396955	CTSK;RAE1;AURKB
GO:0098609	cell-cell adhesion	3	208	0.542272	0.680441	100524265;100524978;100153791	CXCL13;LFNG;CCN1
GO:0007049	cell cycle	5	359	0.543948	0.680441	100152997;100524978;100153624;100627912;396955	GADD45G;LFNG;REEP4;GDPD5;AURKB
GO:0006955	immune response	5	360	0.546368	0.680441	396839;100524265;102157763;100525528;100524978	CSF3;CXCL13;LOC102157763;LOC100525528;LFNG
GO:0002521	leukocyte differentiation	2	134	0.54856	0.680441	100524978;396912	LFNG;GATA2
GO:0045893	positive regulation of transcription, DNA-templated	5	361	0.548781	0.680441	100525521;100518190;396912;100738347;100153791	ZNF567;MYCN;GATA2;ZNF821;CCN1
GO:1903508	positive regulation of nucleic acid-templated transcription	5	361	0.548781	0.680441	100525521;100518190;396912;100738347;100153791	ZNF567;MYCN;GATA2;ZNF821;CCN1
GO:1902680	positive regulation of RNA biosynthetic process	5	362	0.551188	0.680441	100525521;100518190;396912;100738347;100153791	ZNF567;MYCN;GATA2;ZNF821;CCN1
GO:0030097	hemopoiesis	3	211	0.55178	0.680441	396839;100524978;396912	CSF3;LFNG;GATA2
GO:0019220	regulation of phosphate metabolic process	6	438	0.552855	0.680441	100152997;100153791;100513556;100153223;100517865;100302504	GADD45G;CCN1;CAVIN3;MAGI3;PPP1R16B;FGF21
GO:0051174	regulation of phosphorus metabolic process	6	438	0.552855	0.680441	100152997;100153791;100513556;100153223;100517865;100302504	GADD45G;CCN1;CAVIN3;MAGI3;PPP1R16B;FGF21
GO:0042981	regulation of apoptotic process	5	363	0.553589	0.680441	100515575;100152997;100515237;100153791;396955	SEPTIN4;GADD45G;RBM5;CCN1;AURKB
GO:0044702	single organism reproductive process	4	288	0.555097	0.680441	100515575;100524978;396912;100153791	SEPTIN4;LFNG;GATA2;CCN1
GO:0002682	regulation of immune system process	4	288	0.555097	0.680441	396839;100524265;396912;100525528	CSF3;CXCL13;GATA2;LOC100525528
GO:0043067	regulation of programmed cell death	5	365	0.558372	0.682762	100515575;100152997;100515237;100153791;396955	SEPTIN4;GADD45G;RBM5;CCN1;AURKB
GO:0009617	response to bacterium	2	138	0.564236	0.686534	100524265;100525528	CXCL13;LOC100525528
GO:0006914	autophagy	2	138	0.564236	0.686534	100523674;397569	RASIP1;CTSK
GO:0030855	epithelial cell differentiation	2	139	0.568094	0.689529	100518190;100517865	MYCN;PPP1R16B
GO:0031328	positive regulation of cellular biosynthetic process	6	447	0.572306	0.692938	100514142;100153791;100738347;100525521;396912;100518190	GCK;CCN1;ZNF821;ZNF567;GATA2;MYCN
GO:0009057	macromolecule catabolic process	4	295	0.573708	0.692938	100513977;100515780;397569;102164758	PCYOX1L;DHX34;CTSK;DENND3
GO:0009891	positive regulation of biosynthetic process	6	453	0.585038	0.702595	100514142;100153791;100738347;100525521;396912;100518190	GCK;CCN1;ZNF821;ZNF567;GATA2;MYCN
GO:0051254	positive regulation of RNA metabolic process	5	377	0.586514	0.702595	100525521;100518190;396912;100738347;100153791	ZNF567;MYCN;GATA2;ZNF821;CCN1
GO:0007267	cell-cell signaling	4	300	0.586728	0.702595	100524265;100514142;100153791;100620317	CXCL13;GCK;CCN1;WNT11
GO:0030163	protein catabolic process	3	223	0.588608	0.702595	100513977;397569;102164758	PCYOX1L;CTSK;DENND3
GO:0042325	regulation of phosphorylation	5	378	0.588815	0.702595	100153223;100302504;100513556;100152997;100153791	MAGI3;FGF21;CAVIN3;GADD45G;CCN1
GO:0008285	negative regulation of cell proliferation	2	145	0.590715	0.703165	396876;396912	CEND1;GATA2
GO:0006396	RNA processing	3	225	0.594553	0.706032	100515780;100515237;100737615	DHX34;RBM5;LUC7L
GO:0040008	regulation of growth	2	148	0.60169	0.711503	100154993;100153791	ACACB;CCN1
GO:0051253	negative regulation of RNA metabolic process	4	306	0.602041	0.711503	100525521;100515780;396912;396955	ZNF567;DHX34;GATA2;AURKB
GO:0061061	muscle structure development	2	149	0.605299	0.711946	100627299;100737615	MYMK;LUC7L
GO:0022613	ribonucleoprotein complex biogenesis	2	149	0.605299	0.711946	100515237;100737615	RBM5;LUC7L
GO:0006954	inflammatory response	2	150	0.608882	0.71227	100524265;100525528	CXCL13;LOC100525528
GO:0022603	regulation of anatomical structure morphogenesis	3	230	0.609169	0.71227	396912;100517865;100524978	GATA2;PPP1R16B;LFNG
GO:0008219	cell death	6	465	0.609899	0.71227	100152997;100153791;100515237;100515575;100518190;396955	GADD45G;CCN1;RBM5;SEPTIN4;MYCN;AURKB
GO:0007167	enzyme linked receptor protein signaling pathway	3	231	0.612049	0.712626	100625536;100302504;100153791	GUCY2D;FGF21;CCN1
GO:0000003	reproduction	4	311	0.614535	0.712626	100515575;100524978;396912;100153791	SEPTIN4;LFNG;GATA2;CCN1
GO:0022414	reproductive process	4	311	0.614535	0.712626	100515575;100524978;396912;100153791	SEPTIN4;LFNG;GATA2;CCN1
GO:0072594	establishment of protein localization to organelle	2	152	0.615975	0.712626	397569;100125839	CTSK;RAE1
GO:0006508	proteolysis	6	470	0.62001	0.715619	100153503;100153791;397442;397569;100513977;397476	MMP11;CCN1;THOP1;CTSK;PCYOX1L;CPA1
GO:1903047	mitotic cell cycle process	2	154	0.622968	0.717357	100153624;396955	REEP4;AURKB
GO:0051726	regulation of cell cycle	3	237	0.62903	0.722653	100152997;100627912;396955	GADD45G;GDPD5;AURKB
GO:0007155	cell adhesion	4	322	0.641147	0.734864	100524265;100524978;399688;100153791	CXCL13;LFNG;DMP1;CCN1
GO:0051223	regulation of protein transport	2	160	0.643353	0.735686	100514142;397569	GCK;CTSK
GO:0022610	biological adhesion	4	326	0.650519	0.742162	100524265;100524978;399688;100153791	CXCL13;LFNG;DMP1;CCN1
GO:0006605	protein targeting	2	163	0.653214	0.743521	397569;100125839	CTSK;RAE1
GO:0048468	cell development	6	488	0.655139	0.743996	100625228;396912;100515575;100517865;100518190;100627912	FSCN2;GATA2;SEPTIN4;PPP1R16B;MYCN;GDPD5
GO:0045934	negative regulation of nucleobase-containing compound metabolic process	4	333	0.666523	0.753567	100525521;100515780;396912;396955	ZNF567;DHX34;GATA2;AURKB
GO:0051130	positive regulation of cellular component organization	3	251	0.666617	0.753567	100524265;100625324;397569	CXCL13;ARHGEF16;CTSK
GO:0045859	regulation of protein kinase activity	2	172	0.681491	0.768622	100152997;100153791	GADD45G;CCN1
GO:0060341	regulation of cellular localization	2	173	0.684513	0.770138	100625324;397569	ARHGEF16;CTSK
GO:0032101	regulation of response to external stimulus	2	174	0.687512	0.770138	100524265;100525528	CXCL13;LOC100525528
GO:0048609	multicellular organismal reproductive process	2	174	0.687512	0.770138	100515575;100524978	SEPTIN4;LFNG
GO:0032504	multicellular organism reproduction	2	176	0.693439	0.77502	100515575;100524978	SEPTIN4;LFNG
GO:0045935	positive regulation of nucleobase-containing compound metabolic process	5	432	0.701764	0.780698	100525521;100518190;396912;100738347;100153791	ZNF567;MYCN;GATA2;ZNF821;CCN1
GO:0010628	positive regulation of gene expression	5	432	0.701764	0.780698	100525521;100518190;396912;100738347;100153791	ZNF567;MYCN;GATA2;ZNF821;CCN1
GO:0046907	intracellular transport	4	350	0.703261	0.780698	100622147;397569;100125839;102164758	ZC3H11A;CTSK;RAE1;DENND3
GO:1902589	single-organism organelle organization	5	436	0.709202	0.784049	396911;100625228;397569;100513556;396955	CNN1;FSCN2;CTSK;CAVIN3;AURKB
GO:0051603	proteolysis involved in cellular protein catabolic process	2	182	0.710663	0.784049	100513977;397569	PCYOX1L;CTSK
GO:0006915	apoptotic process	5	437	0.711041	0.784049	100515575;100152997;100515237;100153791;396955	SEPTIN4;GADD45G;RBM5;CCN1;AURKB
GO:0043549	regulation of kinase activity	2	183	0.713454	0.784958	100152997;100153791	GADD45G;CCN1
GO:0012501	programmed cell death	5	441	0.718314	0.787598	100515575;100152997;100515237;100153791;396955	SEPTIN4;GADD45G;RBM5;CCN1;AURKB
GO:0010629	negative regulation of gene expression	4	358	0.719501	0.787598	100525521;100154993;396912;396955	ZNF567;ACACB;GATA2;AURKB
GO:0000278	mitotic cell cycle	2	187	0.72439	0.787598	100153624;396955	REEP4;AURKB
GO:0044087	regulation of cellular component biogenesis	2	187	0.72439	0.787598	100524265;100153791	CXCL13;CCN1
GO:0022402	cell cycle process	3	275	0.724409	0.787598	100524978;100153624;396955	LFNG;REEP4;AURKB
GO:0031327	negative regulation of cellular biosynthetic process	4	361	0.725419	0.787598	100525521;100514142;396912;396955	ZNF567;GCK;GATA2;AURKB
GO:0051172	negative regulation of nitrogen compound metabolic process	4	363	0.729313	0.790089	100525521;100515780;396912;396955	ZNF567;DHX34;GATA2;AURKB
GO:0009890	negative regulation of biosynthetic process	4	367	0.736974	0.796642	100525521;100514142;396912;396955	ZNF567;GCK;GATA2;AURKB
GO:0051173	positive regulation of nitrogen compound metabolic process	5	458	0.747762	0.805671	100525521;100518190;396912;100738347;100153791	ZNF567;MYCN;GATA2;ZNF821;CCN1
GO:0007005	mitochondrion organization	2	197	0.750191	0.805671	100515575;397569	SEPTIN4;CTSK
GO:0045892	negative regulation of transcription, DNA-templated	3	287	0.75022	0.805671	100525521;396912;396955	ZNF567;GATA2;AURKB
GO:1903507	negative regulation of nucleic acid-templated transcription	3	292	0.760386	0.814817	100525521;396912;396955	ZNF567;GATA2;AURKB
GO:0034613	cellular protein localization	4	381	0.762497	0.81531	100625324;397569;100125839;396955	ARHGEF16;CTSK;RAE1;AURKB
GO:0065003	macromolecular complex assembly	4	382	0.764244	0.815413	100524265;100154993;100515237;100737615	CXCL13;ACACB;RBM5;LUC7L
GO:0070727	cellular macromolecule localization	4	383	0.76598	0.815505	100625324;397569;100125839;396955	ARHGEF16;CTSK;RAE1;AURKB
GO:1902679	negative regulation of RNA biosynthetic process	3	298	0.77214	0.820295	100525521;396912;396955	ZNF567;GATA2;AURKB
GO:0043066	negative regulation of apoptotic process	2	210	0.780597	0.824991	100153791;396955	CCN1;AURKB
GO:0051338	regulation of transferase activity	2	210	0.780597	0.824991	100152997;100153791	GADD45G;CCN1
GO:0043603	cellular amide metabolic process	3	303	0.78157	0.824991	397442;100737476;100153791	THOP1;CPS1;CCN1
GO:0043069	negative regulation of programmed cell death	2	212	0.784975	0.826818	100153791;396955	CCN1;AURKB
GO:0045184	establishment of protein localization	4	405	0.801698	0.842636	100514142;100625324;397569;100125839	GCK;ARHGEF16;CTSK;RAE1
GO:0071822	protein complex subunit organization	3	322	0.814497	0.854271	100524265;100153503;100154993	CXCL13;MMP11;ACACB
GO:0060548	negative regulation of cell death	2	228	0.817308	0.855403	100153791;396955	CCN1;AURKB
GO:0040007	growth	2	230	0.821028	0.857479	100154993;100153791	ACACB;CCN1
GO:0051649	establishment of localization in cell	4	422	0.826161	0.859585	100622147;397569;100125839;102164758	ZC3H11A;CTSK;RAE1;DENND3
GO:2000113	negative regulation of cellular macromolecule biosynthetic process	3	330	0.827048	0.859585	100525521;396912;396955	ZNF567;GATA2;AURKB
GO:1901137	carbohydrate derivative biosynthetic process	2	234	0.828264	0.859585	100625536;397138	GUCY2D;FUT1
GO:0051707	response to other organism	2	243	0.843588	0.873504	100524265;100525528	CXCL13;LOC100525528
GO:0043207	response to external biotic stimulus	2	244	0.845212	0.873504	100524265;100525528	CXCL13;LOC100525528
GO:1902580	single-organism cellular localization	2	246	0.848414	0.87457	100625324;100125839	ARHGEF16;RAE1
GO:0010558	negative regulation of macromolecule biosynthetic process	3	346	0.849974	0.87457	100525521;396912;396955	ZNF567;GATA2;AURKB
GO:0006886	intracellular protein transport	2	248	0.851555	0.87457	397569;100125839	CTSK;RAE1
GO:0009607	response to biotic stimulus	2	257	0.864967	0.886501	100524265;100525528	CXCL13;LOC100525528
GO:0043604	amide biosynthetic process	2	261	0.870563	0.890389	100737476;100153791	CPS1;CCN1
GO:0034622	cellular macromolecular complex assembly	2	265	0.875945	0.892199	100515237;100737615	RBM5;LUC7L
GO:0080134	regulation of response to stress	2	265	0.875945	0.892199	100153223;100152997	MAGI3;GADD45G
GO:0015031	protein transport	3	371	0.88049	0.894983	100514142;397569;100125839	GCK;CTSK;RAE1
GO:0033043	regulation of organelle organization	2	271	0.883631	0.896332	396912;397569	GATA2;CTSK
GO:0070271	protein complex biogenesis	2	288	0.903075	0.912309	100524265;100154993	CXCL13;ACACB
GO:0006461	protein complex assembly	2	288	0.903075	0.912309	100524265;100154993	CXCL13;ACACB
GO:0051049	regulation of transport	3	407	0.914724	0.922191	100514142;397569;100302504	GCK;CTSK;FGF21
GO:0033554	cellular response to stress	3	421	0.92543	0.931084	100153223;100517436;100152997	MAGI3;AOC1;GADD45G
GO:1901566	organonitrogen compound biosynthetic process	3	430	0.931645	0.935081	100625536;100737476;100153791	GUCY2D;CPS1;CCN1
GO:0018193	peptidyl-amino acid modification	2	322	0.933188	0.935081	396912;396955	GATA2;AURKB
GO:0006952	defense response	2	388	0.968197	0.968197	100524265;100525528	CXCL13;LOC100525528
GO_Cellular component
GO:0005578	proteinaceous extracellular matrix	4	65	0.0142429	0.526987	100153503;100153791;100152297;100620317	MMP11;CCN1;TECTB;WNT11
GO:0031012	extracellular matrix	4	90	0.0387199	0.683699	100153503;100153791;100152297;100620317	MMP11;CCN1;TECTB;WNT11
GO:0005874	microtubule	3	64	0.0620967	0.683699	100155138;100510930;396955	LOC100155138;LOC100510930;AURKB
GO:0097223	sperm part	2	36	0.0928693	0.683699	100515575;397317	SEPTIN4;ACRBP
GO:0005783	endoplasmic reticulum	8	335	0.0955352	0.683699	100525400;448985;403337;100144486;100147706;396670;100153624;100627912	ZDHHC1;CYP7A1;CYP21A2;FOS;FITM1;SCD;REEP4;GDPD5
GO:0044432	endoplasmic reticulum part	5	196	0.137061	0.683699	403337;100147706;448985;100627912;396670	CYP21A2;FITM1;CYP7A1;GDPD5;SCD
GO:0000139	Golgi membrane	3	94	0.143453	0.683699	100524978;397138;100519885	LFNG;FUT1;CHST1
GO:0005615	extracellular space	9	444	0.162329	0.683699	100524265;396839;102157763;100517436;397569;100620317;100737810;397476;100525528	CXCL13;CSF3;LOC102157763;AOC1;CTSK;WNT11;UCN3;CPA1;LOC100525528
GO:0099513	polymeric cytoskeletal fiber	3	112	0.202967	0.683699	100155138;100510930;396955	LOC100155138;LOC100510930;AURKB
GO:0099512	supramolecular fiber	3	112	0.202967	0.683699	100155138;100510930;396955	LOC100155138;LOC100510930;AURKB
GO:0005789	endoplasmic reticulum membrane	4	180	0.237328	0.683699	403337;100147706;448985;396670	CYP21A2;FITM1;CYP7A1;SCD
GO:0005681	spliceosomal complex	2	67	0.238295	0.683699	100515237;100737615	RBM5;LUC7L
GO:0042175	nuclear outer membrane-endoplasmic reticulum membrane network	4	181	0.240219	0.683699	403337;100147706;448985;396670	CYP21A2;FITM1;CYP7A1;SCD
GO:0044431	Golgi apparatus part	3	142	0.310827	0.821471	100524978;397138;100519885	LFNG;FUT1;CHST1
GO:0005635	nuclear envelope	2	92	0.362035	0.829853	100147712;100125839	HSD17B1;RAE1
GO:0005911	cell-cell junction	2	95	0.376494	0.829853	100153223;100517436	MAGI3;AOC1
GO:0005667	transcription factor complex	2	96	0.381284	0.829853	396912;100144486	GATA2;FOS
GO:0044445	cytosolic part	2	111	0.451005	0.840543	100625536;100233197	GUCY2D;PFKFB1
GO:0048471	perinuclear region of cytoplasm	2	117	0.477626	0.840543	100517865;100627912	PPP1R16B;GDPD5
GO:0097458	neuron part	3	192	0.489671	0.840543	100625228;100516853;100627912	FSCN2;ACTL6B;GDPD5
GO:0005829	cytosol	6	420	0.512798	0.840543	100524265;100514142;100522855;100233197;100625536;100144486	CXCL13;GCK;HK3;PFKFB1;GUCY2D;FOS
GO:0042995	cell projection	4	274	0.516619	0.840543	100515575;100625228;100517865;100627912	SEPTIN4;FSCN2;PPP1R16B;GDPD5
GO:0031967	organelle envelope	4	303	0.594427	0.840543	397442;100147712;100125839;397673	THOP1;HSD17B1;RAE1;HMGCS2
GO:0031975	envelope	4	304	0.596975	0.840543	397442;100147712;100125839;397673	THOP1;HSD17B1;RAE1;HMGCS2
GO:0030054	cell junction	3	233	0.617767	0.840543	100153223;100517436;396911	MAGI3;AOC1;CNN1
GO:0005856	cytoskeleton	5	395	0.626816	0.840543	396911;100625228;100155138;100510930;396955	CNN1;FSCN2;LOC100155138;LOC100510930;AURKB
GO:0015630	microtubule cytoskeleton	3	242	0.642782	0.840543	100155138;100510930;396955	LOC100155138;LOC100510930;AURKB
GO:0098588	bounding membrane of organelle	4	329	0.65744	0.840543	100513977;100524978;397138;100519885	PCYOX1L;LFNG;FUT1;CHST1
GO:0005730	nucleolus	3	248	0.658804	0.840543	399688;100516853;100125839	DMP1;ACTL6B;RAE1
GO:0044430	cytoskeletal part	3	301	0.777837	0.904118	100155138;100510930;396955	LOC100155138;LOC100510930;AURKB
GO:0005794	Golgi apparatus	3	306	0.787072	0.904118	100524978;397138;100519885	LFNG;FUT1;CHST1
GO:0005740	mitochondrial envelope	2	215	0.791398	0.904118	397442;397673	THOP1;HMGCS2
GO:0005773	vacuole	2	275	0.888508	0.904118	100513977;397569	PCYOX1L;CTSK
GO:0098805	whole membrane	2	282	0.896587	0.904118	100513977;100513556	PCYOX1L;CAVIN3
GO:0044429	mitochondrial part	2	288	0.903075	0.904118	397442;397673	THOP1;HMGCS2
GO:1990904	ribonucleoprotein complex	2	289	0.904118	0.904118	100515237;100737615	RBM5;LUC7L
GO:0030529	intracellular ribonucleoprotein complex	2	289	0.904118	0.904118	100515237;100737615	RBM5;LUC7L
GO_Molecular function
GO:0019200	carbohydrate kinase activity	4	7	1.00835e-05	0.00100835	100522855;100158056;100233197;100514142	HK3;PFKFB4;PFKFB1;GCK
GO:0005088	Ras guanyl-nucleotide exchange factor activity	5	23	3.36874e-05	0.00168437	100514827;100151987;100625324;100517400;102164758	ARHGEF37;ARHGEF39;ARHGEF16;ARHGEF25;DENND3
GO:0005089	Rho guanyl-nucleotide exchange factor activity	4	14	8.67034e-05	0.00289011	100151987;100625324;100514827;100517400	ARHGEF39;ARHGEF16;ARHGEF37;ARHGEF25
GO:0005085	guanyl-nucleotide exchange factor activity	5	39	0.000311326	0.00778314	100514827;100151987;100625324;100517400;102164758	ARHGEF37;ARHGEF39;ARHGEF16;ARHGEF25;DENND3
GO:0008009	chemokine activity	3	20	0.00354146	0.0708291	100524265;102157763;100525528	CXCL13;LOC102157763;LOC100525528
GO:0042379	chemokine receptor binding	3	22	0.00450813	0.0751356	100524265;102157763;100525528	CXCL13;LOC102157763;LOC100525528
GO:0001664	G-protein coupled receptor binding	5	80	0.00597636	0.0853765	100737810;100524265;102157763;100525528;100620317	UCN3;CXCL13;LOC102157763;LOC100525528;WNT11
GO:0008395	steroid hydroxylase activity	2	10	0.0109567	0.12345	403337;448985	CYP21A2;CYP7A1
GO:0048029	monosaccharide binding	2	11	0.0128339	0.12345	100522855;100514142	HK3;GCK
GO:0045236	CXCR chemokine receptor binding	2	11	0.0128339	0.12345	100524265;100525528	CXCL13;LOC100525528
GO:0004553	hydrolase activity, hydrolyzing O-glycosyl compounds	3	37	0.0166811	0.12345	100152255;100521789;100522672	LOC100521789;LOC100521789;LOC100522672
GO:0005524	ATP binding	11	374	0.0167086	0.12345	100514142;100158056;100621580;100522855;100154993;100515780;100233197;733602;100625536;100737476;396955	GCK;PFKFB4;DDX59;HK3;ACACB;DHX34;PFKFB1;CKMT2;GUCY2D;CPS1;AURKB
GO:0008201	heparin binding	3	39	0.0190031	0.12345	100524265;100517436;100153791	CXCL13;AOC1;CCN1
GO:0016301	kinase activity	8	237	0.0190299	0.12345	100514142;100158056;100524478;100522855;100233197;733602;100625536;396955	GCK;PFKFB4;CHKA;HK3;PFKFB1;CKMT2;GUCY2D;AURKB
GO:0032559	adenyl ribonucleotide binding	11	382	0.0191129	0.12345	100514142;100158056;100621580;100522855;100154993;100515780;100233197;733602;100625536;100737476;396955	GCK;PFKFB4;DDX59;HK3;ACACB;DHX34;PFKFB1;CKMT2;GUCY2D;CPS1;AURKB
GO:0030554	adenyl nucleotide binding	11	384	0.019752	0.12345	100514142;100158056;100621580;100522855;100154993;100515780;100233197;733602;100625536;100737476;396955	GCK;PFKFB4;DDX59;HK3;ACACB;DHX34;PFKFB1;CKMT2;GUCY2D;CPS1;AURKB
GO:0005509	calcium ion binding	7	196	0.0210388	0.123758	100153503;100738118;100517436;100516639;100144522;100515541;397530	MMP11;CALML5;AOC1;NOTCH4;LOC100515541;BGLAP
GO:0050840	extracellular matrix binding	2	16	0.0240799	0.128741	399688;100153791	DMP1;CCN1
GO:0016773	phosphotransferase activity, alcohol group as acceptor	7	208	0.0276266	0.128741	100514142;100158056;100524478;100522855;100233197;100625536;396955	GCK;PFKFB4;CHKA;HK3;PFKFB1;GUCY2D;AURKB
GO:0005539	glycosaminoglycan binding	3	46	0.0284657	0.128741	100524265;100517436;100153791	CXCL13;AOC1;CCN1
GO:0016705	oxidoreductase activity, acting on paired donors, with incorporation or reduction of molecular oxygen	3	46	0.0284657	0.128741	403337;448985;396670	CYP21A2;CYP7A1;SCD
GO:0008237	metallopeptidase activity	3	48	0.0315498	0.128741	100153503;397476;397442	MMP11;CPA1;THOP1
GO:0003724	RNA helicase activity	2	19	0.0321854	0.128741	100515780;100621580	DHX34;DDX59
GO:0004004	ATP-dependent RNA helicase activity	2	19	0.0321854	0.128741	100515780;100621580	DHX34;DDX59
GO:0008186	RNA-dependent ATPase activity	2	19	0.0321854	0.128741	100515780;100621580	DHX34;DDX59
GO:1901681	sulfur compound binding	3	51	0.0364897	0.135147	100524265;100517436;100153791	CXCL13;AOC1;CCN1
GO:0016798	hydrolase activity, acting on glycosyl bonds	3	51	0.0364897	0.135147	100152255;100521789;100522672	LOC100521789;LOC100521789;LOC100522672
GO:0016879	ligase activity, forming carbon-nitrogen bonds	2	21	0.0380977	0.136063	100154993;100737476	ACACB;CPS1
GO:0005200	structural constituent of cytoskeleton	2	23	0.0443872	0.139564	100155138;100510930	LOC100155138;LOC100510930
GO:0016772	transferase activity, transferring phosphorus-containing groups	8	285	0.0469078	0.139564	100514142;100158056;100524478;100522855;100233197;733602;100625536;396955	GCK;PFKFB4;CHKA;HK3;PFKFB1;CKMT2;GUCY2D;AURKB
GO:0020037	heme binding	3	57	0.0474778	0.139564	403337;448985;100515541	CYP21A2;CYP7A1;LOC100515541
GO:0005506	iron ion binding	3	58	0.0494498	0.139564	403337;448985;396670	CYP21A2;CYP7A1;SCD
GO:0008026	ATP-dependent helicase activity	2	25	0.0510294	0.139564	100515780;100621580	DHX34;DDX59
GO:0070035	purine NTP-dependent helicase activity	2	25	0.0510294	0.139564	100515780;100621580	DHX34;DDX59
GO:0004222	metalloendopeptidase activity	2	25	0.0510294	0.139564	100153503;397442	MMP11;THOP1
GO:0046906	tetrapyrrole binding	3	59	0.0514612	0.139564	403337;448985;100515541	CYP21A2;CYP7A1;LOC100515541
GO:0016491	oxidoreductase activity	8	291	0.0516388	0.139564	403337;100515532;448985;100517436;100513977;100147712;100515541;396670	CYP21A2;LOC100515532;CYP7A1;AOC1;PCYOX1L;HSD17B1;LOC100515541;SCD
GO:0008144	drug binding	2	27	0.0580008	0.152634	100524478;100517436	CHKA;AOC1
GO:0004386	helicase activity	2	31	0.072843	0.180731	100515780;100621580	DHX34;DDX59
GO:0005525	GTP binding	5	160	0.0737212	0.180731	100515575;100154565;100155138;100510930;100739440	SEPTIN4;RHOV;LOC100155138;LOC100510930;LOC100739440
GO:0052689	carboxylic ester hydrolase activity	2	32	0.0767256	0.180731	100152927;100524478	PLA2G4B;CHKA
GO:0004497	monooxygenase activity	2	32	0.0767256	0.180731	403337;448985	CYP21A2;CYP7A1
GO:0032561	guanyl ribonucleotide binding	5	164	0.0797751	0.180731	100515575;100154565;100155138;100510930;100739440	SEPTIN4;RHOV;LOC100155138;LOC100510930;LOC100739440
GO:0019838	growth factor binding	2	33	0.0806718	0.180731	100524265;100153791	CXCL13;CCN1
GO:0019001	guanyl nucleotide binding	5	165	0.0813289	0.180731	100515575;100154565;100155138;100510930;100739440	SEPTIN4;RHOV;LOC100155138;LOC100510930;LOC100739440
GO:0005125	cytokine activity	4	125	0.0976889	0.212367	396839;100524265;102157763;100525528	CSF3;CXCL13;LOC102157763;LOC100525528
GO:0003729	mRNA binding	2	42	0.118675	0.2525	100515237;100737615	RBM5;LUC7L
GO:0005126	cytokine receptor binding	4	139	0.128689	0.268101	396839;100524265;102157763;100525528	CSF3;CXCL13;LOC102157763;LOC100525528
GO:0070851	growth factor receptor binding	2	45	0.13217	0.269735	396839;100302504	CSF3;FGF21
GO:0046914	transition metal ion binding	9	437	0.152377	0.299883	100153503;100525400;448985;100517436;403337;396912;100515237;396670;397476	MMP11;ZDHHC1;CYP7A1;AOC1;CYP21A2;GATA2;RBM5;SCD;CPA1
GO:0042578	phosphoric ester hydrolase activity	3	97	0.15294	0.299883	106509452;100233197;100627912	PTPRS;PFKFB1;GDPD5
GO:0016788	hydrolase activity, acting on ester bonds	5	206	0.157894	0.303641	100152927;106509452;100524478;100233197;100627912	PLA2G4B;PTPRS;CHKA;PFKFB1;GDPD5
GO:0005102	receptor binding	9	455	0.178572	0.336928	100524265;100153791;396839;102157763;100620317;100625324;100737810;100525528;100302504	CXCL13;CCN1;CSF3;LOC102157763;WNT11;ARHGEF16;UCN3;LOC100525528;FGF21
GO:0030246	carbohydrate binding	2	58	0.193828	0.358941	100522855;100514142	HK3;GCK
GO:0098772	molecular function regulator	7	346	0.202035	0.367336	100524265;100151987;100514827;100517400;100625324;100517865;102164758	CXCL13;ARHGEF39;ARHGEF37;ARHGEF25;ARHGEF16;PPP1R16B;DENND3
GO:0016874	ligase activity	2	64	0.223386	0.398904	100154993;100737476	ACACB;CPS1
GO:0032403	protein complex binding	4	180	0.237328	0.416364	100625228;100517436;397569;100153791	FSCN2;AOC1;CTSK;CCN1
GO:0004175	endopeptidase activity	3	123	0.241717	0.416753	100153503;397569;397442	MMP11;CTSK;THOP1
GO:0070011	peptidase activity, acting on L-amino acid peptides	4	185	0.25186	0.426881	100153503;397476;397569;397442	MMP11;CPA1;CTSK;THOP1
GO:0008233	peptidase activity	4	190	0.26657	0.439713	100153503;397476;397569;397442	MMP11;CPA1;CTSK;THOP1
GO:0008083	growth factor activity	2	73	0.268225	0.439713	396839;100302504	CSF3;FGF21
GO:0016746	transferase activity, transferring acyl groups	2	75	0.278206	0.44872	100525400;397673	ZDHHC1;HMGCS2
GO:0016791	phosphatase activity	2	76	0.283193	0.449513	106509452;100233197	PTPRS;PFKFB1
GO:0019904	protein domain specific binding	3	136	0.288834	0.451011	100625324;396912;100737615	ARHGEF16;GATA2;LUC7L
GO:0003924	GTPase activity	2	78	0.293157	0.451011	100155138;100510930	LOC100155138;LOC100510930
GO:0016758	transferase activity, transferring hexosyl groups	2	80	0.303101	0.459244	100524978;397138	LFNG;FUT1
GO:0001071	nucleic acid binding transcription factor activity	6	337	0.317673	0.467166	100738347;100525521;396912;100518190;100144486;102158443	ZNF821;ZNF567;GATA2;MYCN;FOS;LOC102158443
GO:0003700	transcription factor activity, sequence-specific DNA binding	6	337	0.317673	0.467166	100738347;100525521;396912;100518190;100144486;102158443	ZNF821;ZNF567;GATA2;MYCN;FOS;LOC102158443
GO:0003779	actin binding	2	84	0.322906	0.46798	100625228;396911	FSCN2;CNN1
GO:0008270	zinc ion binding	6	346	0.338878	0.476565	100153503;100525400;100517436;396912;100515237;397476	MMP11;ZDHHC1;AOC1;GATA2;RBM5;CPA1
GO:0044212	transcription regulatory region DNA binding	4	215	0.341813	0.476565	100525521;396912;100144486;100738347	ZNF567;GATA2;FOS;ZNF821
GO:0000975	regulatory region DNA binding	4	217	0.347893	0.476565	100525521;396912;100144486;100738347	ZNF567;GATA2;FOS;ZNF821
GO:0001067	regulatory region nucleic acid binding	4	217	0.347893	0.476565	100525521;396912;100144486;100738347	ZNF567;GATA2;FOS;ZNF821
GO:0017111	nucleoside-triphosphatase activity	4	219	0.353974	0.478343	100515780;100510930;100621580;100155138	DHX34;LOC100510930;DDX59;LOC100155138
GO:0042623	ATPase activity, coupled	2	96	0.381284	0.498013	100515780;100621580	DHX34;DDX59
GO:0000982	transcription factor activity, RNA polymerase II core promoter proximal region sequence-specific binding	2	96	0.381284	0.498013	396912;100144486	GATA2;FOS
GO:0046983	protein dimerization activity	5	299	0.390236	0.498013	100624800;100518190;100517436;100524265;100524478	ATOH7;MYCN;AOC1;CXCL13;CHKA
GO:0016462	pyrophosphatase activity	4	231	0.390404	0.498013	100515780;100510930;100621580;100155138	DHX34;LOC100510930;DDX59;LOC100155138
GO:0016818	hydrolase activity, acting on acid anhydrides, in phosphorus-containing anhydrides	4	232	0.39343	0.498013	100515780;100510930;100621580;100155138	DHX34;LOC100510930;DDX59;LOC100155138
GO:0016817	hydrolase activity, acting on acid anhydrides	4	234	0.399475	0.499343	100515780;100510930;100621580;100155138	DHX34;LOC100510930;DDX59;LOC100155138
GO:0019901	protein kinase binding	2	101	0.404986	0.499982	100625324;100513556	ARHGEF16;CAVIN3
GO:0044877	macromolecular complex binding	5	320	0.445497	0.535878	396912;100625228;100517436;397569;100153791	GATA2;FSCN2;AOC1;CTSK;CCN1
GO:0005198	structural molecule activity	4	252	0.45325	0.535878	100153223;100510930;100152297;100155138	MAGI3;LOC100510930;TECTB;LOC100155138
GO:0016757	transferase activity, transferring glycosyl groups	2	112	0.455496	0.535878	100524978;397138	LFNG;FUT1
GO:0019900	kinase binding	2	112	0.455496	0.535878	100625324;100513556	ARHGEF16;CAVIN3
GO:0044822	poly(A) RNA binding	5	339	0.49436	0.573789	100515780;100623080;100622147;100515237;100737615	DHX34;FAM50A;ZC3H11A;RBM5;LUC7L
GO:0016887	ATPase activity	2	122	0.499196	0.573789	100515780;100621580	DHX34;DDX59
GO:0042802	identical protein binding	4	275	0.519419	0.590249	100524478;100517436;100233197;100737615	CHKA;AOC1;PFKFB1;LUC7L
GO:0000977	RNA polymerase II regulatory region sequence-specific DNA binding	2	150	0.608882	0.676536	396912;100144486	GATA2;FOS
GO:0001012	RNA polymerase II regulatory region DNA binding	2	150	0.608882	0.676536	396912;100144486	GATA2;FOS
GO:0003723	RNA binding	6	480	0.639777	0.695671	100623080;100622147;100515780;100515237;100125839;100737615	FAM50A;ZC3H11A;DHX34;RBM5;RAE1;LUC7L
GO:0042803	protein homodimerization activity	2	159	0.640017	0.695671	100524478;100517436	CHKA;AOC1
GO:0000976	transcription regulatory region sequence-specific DNA binding	2	171	0.678445	0.729511	396912;100144486	GATA2;FOS
GO:0004672	protein kinase activity	2	178	0.699273	0.73911	100625536;396955	GUCY2D;AURKB
GO:1990837	sequence-specific double-stranded DNA binding	2	179	0.702155	0.73911	396912;100144486	GATA2;FOS
GO:0008092	cytoskeletal protein binding	2	186	0.72169	0.746794	100625228;396911	FSCN2;CNN1
GO:0000981	RNA polymerase II transcription factor activity, sequence-specific DNA binding	2	187	0.72439	0.746794	396912;100144486	GATA2;FOS
GO:0003690	double-stranded DNA binding	2	193	0.740131	0.755235	396912;100144486	GATA2;FOS
GO:0043565	sequence-specific DNA binding	2	313	0.926217	0.935572	396912;100144486	GATA2;FOS
GO:0019899	enzyme binding	2	404	0.973523	0.973523	100625324;100513556	ARHGEF16;CAVIN3
