# Supplementary material for: A Transcriptome Analysis Reveals that Hepatic Glycolysis and Lipid Synthesis Are Negatively Associated with Feed Efficiency in DLY Pigs
Source: Sci Rep. 2020 Jun 18;10:9874. doi: 10.1038/s41598-020-66988-6 (PMC7303214; doi:10.1038/s41598-020-66988-6)
Supplement: Supplementary file 1 — Supplementary Tables. [file 41598_2020_66988_MOESM1_ESM.zip › Supplementary Dataset/Table S5 All pathways enriched in Rectome and KEGG database.xlsx]

## Sheet: Pathways
Table S5 All pathways enriched in the HE- group compared to the LE- group by Rectome and KEGG database analysis
Pathway	database	Id	Sample number	Background number	P-value	q-value	Entrez ids	Genes
Metabolism of carbohydrates	Reactome	R-SSC-71387	10	85	1.10483e-08	5.52414e-07	100514142;100158056;100521789;100125839;100522855;100739542;100152255;100233197;100522672;100519885;100302504	GCK;PFKFB4;LOC100521789;RAE1;HK3;LOC100739542;PFKFB1;LOC100522672;CHST1;FGF21
Glucose transport	Reactome	R-SSC-70153	5	16	3.00876e-06	4.82258e-05	100522855;100302504;100125839;100739542;100514142	HK3;FGF21;RAE1;LOC100739542;GCK
Glycolysis	Reactome	R-SSC-70171	4	6	3.08444e-06	4.82258e-05	100522855;100158056;100233197;100514142	HK3;PFKFB4;PFKFB1;GCK
Hexose transport	Reactome	R-SSC-189200	5	17	3.85807e-06	4.82258e-05	100522855;100302504;100125839;100739542;100514142	HK3;FGF21;RAE1;LOC100739542;GCK
Glucose metabolism	Reactome	R-SSC-70326	4	22	0.000190604	0.00190604	100522855;100158056;100233197;100514142	HK3;PFKFB4;PFKFB1;GCK
Metabolism of lipids and lipoproteins	Reactome	R-SSC-556833	9	184	0.000348074	0.00290062	403337;100524478;448985;100154993;100147712;396670;100152927;100625138;397673	CYP21A2;CHKA;CYP7A1;ACACB;HSD17B1;SCD;PLA2G4B;LSS;HMGCS2
Activation of gene expression by SREBF (SREBP)	Reactome	R-SSC-2426168	3	17	0.0013813	0.00986643	100625138;100154993;396670	LSS;ACACB;SCD
Regulation of cholesterol biosynthesis by SREBP (SREBF)	Reactome	R-SSC-1655829	3	18	0.00159823	0.00998891	100625138;100154993;396670	LSS;ACACB;SCD
Phase 1 - Functionalization of compounds	Reactome	R-SSC-211945	3	21	0.00237257	0.0124725	403337;100517436;448985	CYP21A2;AOC1;CYP7A1
Facilitative Na+-independent glucose transporters	Reactome	R-SSC-428790	2	5	0.00253584	0.0124725	100302504;100739542	FGF21;LOC100739542
Biological oxidations	Reactome	R-SSC-211859	4	48	0.00274724	0.0124725	100517436;403337;100516189;448985	AOC1;CYP21A2;OPLAH;CYP7A1
SLC-mediated transmembrane transport	Reactome	R-SSC-425407	5	82	0.00299339	0.0124725	100522855;100302504;100125839;100739542;100514142	HK3;FGF21;RAE1;LOC100739542;GCK
Extracellular matrix organization	Reactome	R-SSC-1474244	4	54	0.00408576	0.0157145	100153503;399688;397569;100737666	MMP11;DMP1;CTSK;COL16A1
Chemokine receptors bind chemokines	Reactome	R-SSC-380108	3	34	0.00818337	0.0264992	100524265;102157763;100525528	CXCL13;LOC102157763;LOC100525528
Metabolism of steroid hormones	Reactome	R-SSC-196071	2	11	0.00900972	0.0264992	403337;100147712	CYP21A2;HSD17B1
Collagen degradation	Reactome	R-SSC-1442490	2	11	0.00900972	0.0264992	100153503;397569	MMP11;CTSK
Activation of Matrix Metalloproteinases	Reactome	R-SSC-1592389	2	11	0.00900972	0.0264992	100153503;397569	MMP11;CTSK
Cytochrome P450 - arranged by substrate type	Reactome	R-SSC-211897	2	12	0.0104341	0.0274581	403337;448985	CYP21A2;CYP7A1
Regulation of Glucokinase by Glucokinase Regulatory Protein	Reactome	R-SSC-170822	2	12	0.0104341	0.0274581	100514142;100125839	GCK;RAE1
Fatty acid, triacylglycerol, and ketone body metabolism	Reactome	R-SSC-535734	3	41	0.0131716	0.0308136	100154993;396670;397673	ACACB;SCD;HMGCS2
Hedgehog 'on' state	Reactome	R-SSC-5632684	2	14	0.013558	0.0308136	100155138;100510930	LOC100155138;LOC100510930
Intraflagellar transport	Reactome	R-SSC-5620924	2	14	0.013558	0.0308136	100155138;100510930	LOC100155138;LOC100510930
G alpha (i) signalling events	Reactome	R-SSC-418594	4	79	0.0142473	0.0309723	100141417;100524265;102157763;100525528	GABBR1;CXCL13;LOC102157763;LOC100525528
GPCR downstream signaling	Reactome	R-SSC-388396	6	175	0.0166496	0.0346867	100141417;100524265;102157763;100517400;100625324;100525528	GABBR1;CXCL13;LOC102157763;ARHGEF25;ARHGEF16;LOC100525528
Rho GTPase cycle	Reactome	R-SSC-194840	2	22	0.0294068	0.0565516	100625324;100154565	ARHGEF16;RHOV
Degradation of the extracellular matrix	Reactome	R-SSC-1474228	2	22	0.0294068	0.0565516	100153503;397569	MMP11;CTSK
Transport of Mature mRNA derived from an Intron-Containing Transcript	Reactome	R-SSC-159236	2	28	0.044366	0.0792249	100622147;100125839	ZC3H11A;RAE1
Transport of Mature Transcript to Cytoplasm	Reactome	R-SSC-72202	2	28	0.044366	0.0792249	100622147;100125839	ZC3H11A;RAE1
Transport of glucose and other sugars, bile salts and organic acids, metal ions and amine compounds	Reactome	R-SSC-425366	2	35	0.0645703	0.111328	100302504;100739542	FGF21;LOC100739542
Glycerophospholipid biosynthesis	Reactome	R-SSC-1483206	2	37	0.0708139	0.118023	100152927;100524478	PLA2G4B;CHKA
Peptide ligand-binding receptors	Reactome	R-SSC-375276	3	85	0.076542	0.123455	100524265;102157763;100525528	CXCL13;LOC102157763;LOC100525528
Processing of Capped Intron-Containing Pre-mRNA	Reactome	R-SSC-72203	3	88	0.0827417	0.129284	100622147;100515237;100125839	ZC3H11A;RBM5;RAE1
Signaling by GPCR	Reactome	R-SSC-372790	6	265	0.0856858	0.129827	100141417;100524265;102157763;100517400;100625324;100525528	GABBR1;CXCL13;LOC102157763;ARHGEF25;ARHGEF16;LOC100525528
Transmembrane transport of small molecules	Reactome	R-SSC-382551	5	205	0.0883568	0.129936	100522855;100302504;100125839;100739542;100514142	HK3;FGF21;RAE1;LOC100739542;GCK
Hedgehog 'off' state	Reactome	R-SSC-5610787	2	44	0.0940664	0.132441	100155138;100510930	LOC100155138;LOC100510930
Metabolism of polyamines	Reactome	R-SSC-351202	2	45	0.0975478	0.132441	733602;100737476	CKMT2;CPS1
Metabolism of amino acids and derivatives	Reactome	R-SSC-71291	3	95	0.0980062	0.132441	733602;100737476;100515541	CKMT2;CPS1;LOC100515541
GPCR ligand binding	Reactome	R-SSC-500792	4	156	0.106093	0.139597	100141417;100524265;102157763;100525528	GABBR1;CXCL13;LOC102157763;LOC100525528
Phospholipid metabolism	Reactome	R-SSC-1483257	2	50	0.11547	0.148039	100152927;100524478	PLA2G4B;CHKA
Signaling by Hedgehog	Reactome	R-SSC-5358351	2	51	0.119149	0.148937	100155138;100510930	LOC100155138;LOC100510930
Assembly of the primary cilium	Reactome	R-SSC-5617833	2	57	0.141794	0.172919	100155138;100510930	LOC100155138;LOC100510930
Class A/1 (Rhodopsin-like receptors)	Reactome	R-SSC-373076	3	132	0.193633	0.230515	100524265;102157763;100525528	CXCL13;LOC102157763;LOC100525528
Signaling by Rho GTPases	Reactome	R-SSC-194315	2	96	0.300873	0.349853	100625324;100154565	ARHGEF16;RHOV
Organelle biogenesis and maintenance	Reactome	R-SSC-1852241	2	113	0.370312	0.420809	100155138;100510930	LOC100155138;LOC100510930
Hemostasis	Reactome	R-SSC-109582	2	155	0.527359	0.585955	100513977;396912	PCYOX1L;GATA2
Cytokine Signaling in Immune system	Reactome	R-SSC-1280215	2	170	0.576744	0.626895	396839;414916	CSF3;PRLR
Gene Expression	Reactome	R-SSC-74160	4	400	0.666317	0.708847	100144522;100622147;100515237;100125839	NOTCH4;ZC3H11A;RBM5;RAE1
Immune System	Reactome	R-SSC-168256	3	363	0.780555	0.813078	396839;414916;397569	CSF3;PRLR;CTSK
Post-translational protein modification	Reactome	R-SSC-597592	2	269	0.809858	0.826386	100125839;397530	RAE1;BGLAP
Metabolism of proteins	Reactome	R-SSC-392499	2	343	0.901195	0.901195	100125839;397530	RAE1;BGLAP
Pathway	database	Id	Sample number	Background number	P-value	q-value	Entrez ids	Genes
Starch and sucrose metabolism	KEGG PATHWAY	ssc00500	7	51	0.039301	100511479;100516628;100521789;100514142;100522855;100152255;100522672;100156209	UGT1A1;LOC100516628;LOC100521789;GCK;HK3;LOC100522672;GBE1
Steroid hormone biosynthesis	KEGG PATHWAY	ssc00140	7	55	0.14377	100511479;403337;448985;100516628;100147712;100312973;448816	UGT1A1;CYP21A2;CYP7A1;LOC100516628;HSD17B1;HSD17B2;STS
Vascular smooth muscle contraction	KEGG PATHWAY	ssc04270	10	121	0.1726	553100;100511102;100155118;100518073;100152067;100516639;100738118;100157291;100738586;100152927	GUCY1A3;CACNA1D;MYL6B;ARHGEF1;ADCY4;CALML5;ARHGEF11;PLA2G4B;PLA2G4B
Circadian entrainment	KEGG PATHWAY	ssc04713	9	102	0.1726	553100;100154609;100511102;100512496;100738118;100152067;100516639;100737927;100144486	GUCY1A3;PER2;CACNA1D;RASD1;CALML5;ADCY4;LOC100737927;FOS
Phototransduction	KEGG PATHWAY	ssc04744	4	26	0.289864	100523457;100625536;100738118;100516639	LOC100523457;GUCY2D;CALML5
Carbohydrate digestion and absorption	KEGG PATHWAY	ssc04973	5	45	0.289864	100152255;100522855;100511102;100521789;100522672	LOC100521789;HK3;CACNA1D;LOC100521789;LOC100522672
Butirosin and neomycin biosynthesis	KEGG PATHWAY	ssc00524	2	5	0.289864	100522855;100514142	HK3;GCK
Arginine and proline metabolism	KEGG PATHWAY	ssc00330	5	48	0.289864	733602;100515532;100517436;396859;100156865	CKMT2;LOC100515532;AOC1;NOS2;OAT
Inflammatory mediator regulation of TRP channels	KEGG PATHWAY	ssc04750	8	110	0.289864	100738118;100152067;100516639;100152497;100738586;100152927;100152934;100737498	CALML5;ADCY4;PLCG1;PLA2G4B;PLA2G4B;TRPA1;ASIC4
Type II diabetes mellitus	KEGG PATHWAY	ssc04930	5	50	0.289864	100522855;100511102;396754;100739542;100514142	HK3;CACNA1D;SLC2A4;LOC100739542;GCK
Fructose and mannose metabolism	KEGG PATHWAY	ssc00051	4	33	0.289864	100522855;100158056;100233197;100516289	HK3;PFKFB4;PFKFB1;PFKFB3
Ovarian steroidogenesis	KEGG PATHWAY	ssc04913	5	54	0.338238	100152927;100152067;100147712;100738586;100312973	PLA2G4B;ADCY4;HSD17B1;PLA2G4B;HSD17B2
Oxytocin signaling pathway	KEGG PATHWAY	ssc04921	10	165	0.338238	553100;100511102;100155118;100738118;100152067;100516639;100524021;100738586;100152927;100144486	GUCY1A3;CACNA1D;MYL6B;CALML5;ADCY4;CACNB3;PLA2G4B;PLA2G4B;FOS
alpha-Linolenic acid metabolism	KEGG PATHWAY	ssc00592	3	23	0.338238	100152927;100519306;100738586	PLA2G4B;PLB1;PLA2G4B
Ascorbate and aldarate metabolism	KEGG PATHWAY	ssc00053	3	23	0.338238	100516628;100511479;100515532	LOC100516628;UGT1A1;LOC100515532
ECM-receptor interaction	KEGG PATHWAY	ssc04512	6	82	0.338238	397059;100623869;100517053;100154581;445520;101101688	ITGA2B;AGRN;LOC100517053;LAMA4;TN-X;LAMB2
Glycolysis / Gluconeogenesis	KEGG PATHWAY	ssc00010	5	62	0.338238	100522855;100153866;100515532;100514142;100157750	HK3;ACSS2;LOC100515532;GCK;ENO2
Salmonella infection	KEGG PATHWAY	ssc05132	6	84	0.338238	396594;102157763;396859;100144486;100519640;100525528	LOC396594;LOC102157763;NOS2;FOS;PKN3;LOC100525528
Small cell lung cancer	KEGG PATHWAY	ssc05222	6	84	0.338238	397059;100513840;396859;100517053;100154581;101101688	ITGA2B;TRAF2;NOS2;LOC100517053;LAMA4;LAMB2
Dilated cardiomyopathy	KEGG PATHWAY	ssc05414	6	84	0.338238	397059;100511102;100152067;100049696;100524021;100517053	ITGA2B;CACNA1D;ADCY4;TNNI3;CACNB3;LOC100517053
Insulin signaling pathway	KEGG PATHWAY	ssc04910	8	133	0.360963	100514142;100738118;100522855;100154993;396754;100739542;100154726;100516639	GCK;CALML5;HK3;ACACB;SLC2A4;LOC100739542;TSC1
cAMP signaling pathway	KEGG PATHWAY	ssc04024	11	210	0.361282	100141417;100511102;100738118;100152067;100037970;100516639;100144486;100049696;100737927;100738146;100524587	GABBR1;CACNA1D;CALML5;ADCY4;PDE4C;FOS;TNNI3;LOC100737927;GABBR1;TIAM1
Renin secretion	KEGG PATHWAY	ssc04924	5	68	0.361282	553100;100738118;100511102;100152819;100516639	GUCY1A3;CALML5;CACNA1D;PDE1A
GnRH signaling pathway	KEGG PATHWAY	ssc04912	6	92	0.361282	100511102;100738118;100152067;100516639;100738586;100152927	CACNA1D;CALML5;ADCY4;PLA2G4B;PLA2G4B
Arrhythmogenic right ventricular cardiomyopathy (ARVC)	KEGG PATHWAY	ssc05412	5	70	0.361282	397059;100511102;100517053;100524021;100625833	ITGA2B;CACNA1D;LOC100517053;CACNB3;DSG2
Fatty acid biosynthesis	KEGG PATHWAY	ssc00061	2	13	0.361282	100154993;100627446	ACACB;OLAH
Taste transduction	KEGG PATHWAY	ssc04742	5	72	0.361282	100141417;100152067;106508195;100738146;100152819	GABBR1;ADCY4;TAS2R40;GABBR1;PDE1A
AMPK signaling pathway	KEGG PATHWAY	ssc04152	7	120	0.361282	100158056;100516289;396754;100739542;100154726;100233197;396670	PFKFB4;PFKFB3;SLC2A4;LOC100739542;TSC1;PFKFB1;SCD
Apoptosis	KEGG PATHWAY	ssc04210	8	148	0.361282	100513840;100152997;397569;100144486;100154839;100515575;100155138;100510930	TRAF2;GADD45G;CTSK;FOS;LOC100737977;SEPTIN4;LOC100155138;LOC100510930
Estrogen signaling pathway	KEGG PATHWAY	ssc04915	6	99	0.361282	100141417;100738118;100152067;100516639;100144486;100738146	GABBR1;CALML5;ADCY4;FOS;GABBR1
Phosphatidylinositol signaling system	KEGG PATHWAY	ssc04070	6	99	0.361282	100516167;100738118;100512551;100526019;100516639;100152497	SYNJ2;CALML5;PIK3C2B;INPP5D;PLCG1
Linoleic acid metabolism	KEGG PATHWAY	ssc00591	3	33	0.361282	100152927;100519306;100738586	PLA2G4B;PLB1;PLA2G4B
Lysine degradation	KEGG PATHWAY	ssc00310	4	54	0.361282	100515508;100623006;100515532;100515039	LOC100515508;KMT2A;LOC100515532;NSD2
Salivary secretion	KEGG PATHWAY	ssc04970	5	77	0.361282	553100;100152067;100738118;100171400;100516639	GUCY1A3;ADCY4;CALML5;TRPV6
Choline metabolism in cancer	KEGG PATHWAY	ssc05231	6	101	0.361282	100524478;100154726;100152497;100738586;100152927;100144486	CHKA;TSC1;PLCG1;PLA2G4B;PLA2G4B;FOS
Drug metabolism - cytochrome P450	KEGG PATHWAY	ssc00982	4	55	0.361282	100516628;100511479;100154313;100523745	LOC100516628;UGT1A1;LOC100153094;LOC100523745
Drug metabolism - other enzymes	KEGG PATHWAY	ssc00983	3	34	0.361282	100516628;100511479;100737013	LOC100516628;UGT1A1;LOC100737013
Aldosterone synthesis and secretion	KEGG PATHWAY	ssc04925	5	78	0.361282	100738118;100152067;100511102;403337;100516639	CALML5;ADCY4;CACNA1D;CYP21A2
Hypertrophic cardiomyopathy (HCM)	KEGG PATHWAY	ssc05410	5	79	0.366059	100049696;397059;100511102;100517053;100524021	TNNI3;ITGA2B;CACNA1D;LOC100517053;CACNB3
Carbon metabolism	KEGG PATHWAY	ssc01200	6	110	0.44388	100514142;100522855;100155595;100157750;100153866;100624724	GCK;HK3;SDS;ENO2;ACSS2;TKTL2
Glycine, serine and threonine metabolism	KEGG PATHWAY	ssc00260	3	39	0.446395	100515508;100155595;100515532	LOC100515508;SDS;LOC100515532
Glycerophospholipid metabolism	KEGG PATHWAY	ssc00564	5	87	0.453514	100152927;100170845;100519306;100738586;100524478	PLA2G4B;LPIN1;PLB1;PLA2G4B;CHKA
TNF signaling pathway	KEGG PATHWAY	ssc04668	6	114	0.460978	100144486;100513840;396594;102157763;100738193;100525528	FOS;TRAF2;LOC396594;LOC102157763;BCL3;LOC100525528
Pyruvate metabolism	KEGG PATHWAY	ssc00620	3	41	0.460978	100154993;100515532;100153866	ACACB;LOC100515532;ACSS2
Arachidonic acid metabolism	KEGG PATHWAY	ssc00590	4	65	0.461322	100152927;100519306;100738586;100157523	PLA2G4B;PLB1;PLA2G4B;GGT5
Amphetamine addiction	KEGG PATHWAY	ssc05031	4	66	0.461322	100738118;100511102;100144486;100516639	CALML5;CACNA1D;FOS
Fc epsilon RI signaling pathway	KEGG PATHWAY	ssc04664	4	66	0.461322	100152927;100152497;100738586;100526019	PLA2G4B;PLCG1;PLA2G4B;INPP5D
Tryptophan metabolism	KEGG PATHWAY	ssc00380	3	43	0.461542	100518330;100515532;100517436	AANAT;LOC100515532;AOC1
Morphine addiction	KEGG PATHWAY	ssc05032	5	93	0.461542	100141417;100152067;100037970;100738146;100152819	GABBR1;ADCY4;PDE4C;GABBR1;PDE1A
Ether lipid metabolism	KEGG PATHWAY	ssc00565	3	44	0.461542	100152927;100519306;100738586	PLA2G4B;PLB1;PLA2G4B
Biosynthesis of amino acids	KEGG PATHWAY	ssc01230	4	69	0.461542	100155595;100515532;100624724;100157750	SDS;LOC100515532;TKTL2;ENO2
Inositol phosphate metabolism	KEGG PATHWAY	ssc00562	4	69	0.461542	100516167;100512551;100152497;100526019	SYNJ2;PIK3C2B;PLCG1;INPP5D
Glucagon signaling pathway	KEGG PATHWAY	ssc04922	5	95	0.461542	100738118;100514142;100154993;100233197;100516639	CALML5;GCK;ACACB;PFKFB1
Adipocytokine signaling pathway	KEGG PATHWAY	ssc04920	4	71	0.478983	100513840;100154993;396754;100739542	TRAF2;ACACB;SLC2A4;LOC100739542
Platelet activation	KEGG PATHWAY	ssc04611	6	125	0.48489	553100;397059;100518073;100152067;100738586;100152927	GUCY1A3;ITGA2B;ARHGEF1;ADCY4;PLA2G4B;PLA2G4B
Pertussis	KEGG PATHWAY	ssc05133	4	74	0.494692	100738118;396859;100516639;100144486	CALML5;NOS2;FOS
HIF-1 signaling pathway	KEGG PATHWAY	ssc04066	5	101	0.494692	100522855;100516289;100152497;396859;100157750	HK3;PFKFB3;PLCG1;NOS2;ENO2
Rap1 signaling pathway	KEGG PATHWAY	ssc04015	9	214	0.494692	397059;100511480;100738118;100152067;100516639;100153223;100152497;100302504;100524587	ITGA2B;FARP2;CALML5;ADCY4;MAGI3;PLCG1;FGF21;TIAM1
Pentose and glucuronate interconversions	KEGG PATHWAY	ssc00040	2	26	0.494692	100516628;100511479	LOC100516628;UGT1A1
Histidine metabolism	KEGG PATHWAY	ssc00340	2	26	0.494692	100515532;100517436	LOC100515532;AOC1
Pathways in cancer	KEGG PATHWAY	ssc05200	15	397	0.50632	397059;100513840;100516377;100518073;100152067;396859;100620317;100517053;100157291;100152497;100302504;100154581;100144486;100516103;101101688	ITGA2B;TRAF2;PLEKHG5;ARHGEF1;ADCY4;NOS2;WNT11;LOC100517053;ARHGEF11;PLCG1;FGF21;LAMA4;FOS;DAPK1;LAMB2
Valine, leucine and isoleucine degradation	KEGG PATHWAY	ssc00280	3	52	0.520944	100515532;100516656;397673	LOC100515532;HIBADH;HMGCS2
Galactose metabolism	KEGG PATHWAY	ssc00052	2	29	0.549527	100522855;100514142	HK3;GCK
Propanoate metabolism	KEGG PATHWAY	ssc00640	2	30	0.566912	100154993;100153866	ACACB;ACSS2
Legionellosis	KEGG PATHWAY	ssc05134	3	57	0.574128	102157763;100525528;396594	LOC102157763;LOC100525528;LOC396594
Metabolism of xenobiotics by cytochrome P450	KEGG PATHWAY	ssc00980	3	57	0.574128	100516628;100511479;100154313	LOC100516628;UGT1A1;LOC100153094
Retinol metabolism	KEGG PATHWAY	ssc00830	3	58	0.574128	100516628;100511479;100517137	LOC100516628;UGT1A1;ALDH1A1
Glycerolipid metabolism	KEGG PATHWAY	ssc00561	3	58	0.574128	100170845;100515532;100312975	LPIN1;LOC100515532;MOGAT2
Adrenergic signaling in cardiomyocytes	KEGG PATHWAY	ssc04261	6	145	0.574128	100511102;100738118;100152067;100516639;100049696;100524021	CACNA1D;CALML5;ADCY4;TNNI3;CACNB3
GABAergic synapse	KEGG PATHWAY	ssc04727	4	87	0.574128	100141417;100152067;100511102;100738146	GABBR1;ADCY4;CACNA1D;GABBR1
VEGF signaling pathway	KEGG PATHWAY	ssc04370	3	60	0.574128	100152927;100152497;100738586	PLA2G4B;PLCG1;PLA2G4B
Porphyrin and chlorophyll metabolism	KEGG PATHWAY	ssc00860	2	34	0.574128	100516628;100511479	LOC100516628;UGT1A1
African trypanosomiasis	KEGG PATHWAY	ssc05143	2	34	0.574128	397442;100154581	THOP1;LAMA4
Chemokine signaling pathway	KEGG PATHWAY	ssc04062	7	178	0.574128	100524265;448797;396594;100152067;102157763;100525528;100524587	CXCL13;CCL21;LOC396594;ADCY4;LOC102157763;LOC100525528;TIAM1
Phospholipase D signaling pathway	KEGG PATHWAY	ssc04072	6	148	0.574128	100152067;100154726;100152497;100738586;100152927;100153921	ADCY4;TSC1;PLCG1;PLA2G4B;PLA2G4B;DNM1
Long-term depression	KEGG PATHWAY	ssc04730	3	62	0.582522	553100;100152927;100738586	GUCY1A3;PLA2G4B;PLA2G4B
Gap junction	KEGG PATHWAY	ssc04540	4	92	0.593687	553100;100152067;100155138;100510930	GUCY1A3;ADCY4;LOC100155138;LOC100510930
Tyrosine metabolism	KEGG PATHWAY	ssc00350	2	36	0.593687	445522;100515541	TPO;LOC100515541
Glioma	KEGG PATHWAY	ssc05214	3	65	0.602259	100738118;100152497;100516639	CALML5;PLCG1
Glutamatergic synapse	KEGG PATHWAY	ssc04724	5	125	0.602259	100152927;100152067;100511102;100627068;100738586	PLA2G4B;ADCY4;CACNA1D;SLC1A2;PLA2G4B
Purine metabolism	KEGG PATHWAY	ssc00230	7	187	0.602259	553100;100523457;100037970;100152067;100737927;100152819;100625536	GUCY1A3;LOC100523457;PDE4C;ADCY4;LOC100737927;PDE1A;GUCY2D
Calcium signaling pathway	KEGG PATHWAY	ssc04020	7	187	0.602259	100511102;100738118;100152067;396859;100152497;100516639;100152819	CACNA1D;CALML5;ADCY4;NOS2;PLCG1;PDE1A
Chemical carcinogenesis	KEGG PATHWAY	ssc05204	3	67	0.607405	100516628;100511479;100154313	LOC100516628;UGT1A1;LOC100153094
Prolactin signaling pathway	KEGG PATHWAY	ssc04917	3	68	0.609974	100514142;414916;100144486	GCK;PRLR;FOS
Melanogenesis	KEGG PATHWAY	ssc04916	4	98	0.609974	100738118;100152067;100516639;100620317	CALML5;ADCY4;WNT11
MAPK signaling pathway	KEGG PATHWAY	ssc04010	9	257	0.629255	100511102;100513840;100152997;100152927;100524021;100738586;106504126;100144486;100302504	CACNA1D;TRAF2;GADD45G;PLA2G4B;CACNB3;PLA2G4B;PTPN7;FOS;FGF21
Endocrine and other factor-regulated calcium reabsorption	KEGG PATHWAY	ssc04961	2	42	0.646169	100737610;100153921	TRPV5;DNM1
Thyroid hormone synthesis	KEGG PATHWAY	ssc04918	3	73	0.656732	445522;100152067;100515541	TPO;ADCY4;LOC100515541
Gastric acid secretion	KEGG PATHWAY	ssc04971	3	74	0.660606	100738118;100152067;100516639	CALML5;ADCY4
Mineral absorption	KEGG PATHWAY	ssc04978	2	44	0.660606	100171400;497236	TRPV6;SLC26A6
Cardiac muscle contraction	KEGG PATHWAY	ssc04260	3	75	0.661938	100049696;100511102;100524021	TNNI3;CACNA1D;CACNB3
Notch signaling pathway	KEGG PATHWAY	ssc04330	2	45	0.663669	100524978;100144522	LFNG;NOTCH4
Tight junction	KEGG PATHWAY	ssc04530	5	140	0.668024	100153223;100157870;102162351;100512481;396711	MAGI3;MYH7B;SHROOM4;SHROOM3;MYH3
Axon guidance	KEGG PATHWAY	ssc04360	6	176	0.693504	100517801;100511727;100623414;100152497;100153477;100515495	RGS3;EPHB6;SRGAP1;PLCG1;SEMA6C;SLIT2
Hematopoietic cell lineage	KEGG PATHWAY	ssc04640	3	80	0.697692	396839;397059;100517053	CSF3;ITGA2B;LOC100517053
Insulin resistance	KEGG PATHWAY	ssc04931	4	113	0.698836	396754;100154993;100170769;100739542	SLC2A4;ACACB;MLXIPL;LOC100739542
Amyotrophic lateral sclerosis (ALS)	KEGG PATHWAY	ssc05014	2	50	0.710178	100152434;100627068	PRPH;SLC1A2
Peroxisome	KEGG PATHWAY	ssc04146	3	83	0.711235	100515508;100524368;396859	LOC100515508;DECR2;NOS2
Autoimmune thyroid disease	KEGG PATHWAY	ssc05320	2	51	0.711235	445522;100515541	TPO;LOC100515541
Amino sugar and nucleotide sugar metabolism	KEGG PATHWAY	ssc00520	2	52	0.719227	100522855;100514142	HK3;GCK
Insulin secretion	KEGG PATHWAY	ssc04911	3	86	0.726334	100152067;100511102;100514142	ADCY4;CACNA1D;GCK
Protein digestion and absorption	KEGG PATHWAY	ssc04974	3	87	0.730557	106509238;102159686;397476	COL27A1;COL27A1;CPA1
Dopaminergic synapse	KEGG PATHWAY	ssc04728	4	123	0.732131	100738118;100511102;100144486;100516639	CALML5;CACNA1D;FOS
@@Fanconi anemia pathway	KEGG PATHWAY	ssc03460	2	56	0.732131	100511060;100621453	FANCG;FANCA
Glutathione metabolism	KEGG PATHWAY	ssc00480	2	56	0.732131	100154313;100157523	LOC100153094;GGT5
NF-kappa B signaling pathway	KEGG PATHWAY	ssc04064	3	90	0.732131	100513840;100152497;448797	TRAF2;PLCG1;CCL21
Pancreatic secretion	KEGG PATHWAY	ssc04972	3	91	0.732131	100152067;397476;100523421	ADCY4;CPA1;TPCN2
Endocrine resistance	KEGG PATHWAY	ssc01522	3	91	0.732131	100152067;100144522;100144486	ADCY4;NOTCH4;FOS
Ras signaling pathway	KEGG PATHWAY	ssc04014	7	232	0.747236	100738118;100516639;100152497;100738586;100152927;100302504;100524587	CALML5;PLCG1;PLA2G4B;PLA2G4B;FGF21;TIAM1
PI3K-Akt signaling pathway	KEGG PATHWAY	ssc04151	10	336	0.747236	397059;414916;396839;100154726;100517053;100519640;100154581;445520;100302504;101101688	ITGA2B;PRLR;CSF3;TSC1;LOC100517053;PKN3;LAMA4;TN-X;FGF21;LAMB2
Amoebiasis	KEGG PATHWAY	ssc05146	3	97	0.771648	100154581;396859;101101688	LAMA4;NOS2;LAMB2
Leishmaniasis	KEGG PATHWAY	ssc05140	2	64	0.790191	100144486;396859	FOS;NOS2
cGMP-PKG signaling pathway	KEGG PATHWAY	ssc04022	5	172	0.790191	553100;100152067;100511102;100738118;100516639	GUCY1A3;ADCY4;CACNA1D;CALML5
Central carbon metabolism in cancer	KEGG PATHWAY	ssc05230	2	65	0.790191	100522855;100514142	HK3;GCK
Bile secretion	KEGG PATHWAY	ssc04976	2	70	0.822975	100152067;448985	ADCY4;CYP7A1
PPAR signaling pathway	KEGG PATHWAY	ssc03320	2	70	0.822975	448985;396670	CYP7A1;SCD
Toxoplasmosis	KEGG PATHWAY	ssc05145	3	109	0.828879	100154581;396859;101101688	LAMA4;NOS2;LAMB2
Cholinergic synapse	KEGG PATHWAY	ssc04725	3	111	0.837758	100152067;100511102;100144486	ADCY4;CACNA1D;FOS
Serotonergic synapse	KEGG PATHWAY	ssc04726	3	112	0.838504	100152927;100511102;100738586	PLA2G4B;CACNA1D;PLA2G4B
Cytokine-cytokine receptor interaction	KEGG PATHWAY	ssc04060	6	225	0.838643	100524265;100515191;414916;448797;100516201;396839	CXCL13;TSLP;PRLR;CCL21;LOC100516201;CSF3
RNA degradation	KEGG PATHWAY	ssc03018	2	76	0.838643	100523112;100157750	EXOSC2;ENO2
B cell receptor signaling pathway	KEGG PATHWAY	ssc04662	2	76	0.838643	100144486;100526019	FOS;INPP5D
Oocyte meiosis	KEGG PATHWAY	ssc04114	3	117	0.845533	100738118;100152067;100516639	CALML5;ADCY4
Focal adhesion	KEGG PATHWAY	ssc04510	5	196	0.845533	397059;100154581;100517053;445520;101101688	ITGA2B;LAMA4;LOC100517053;TN-X;LAMB2
Transcriptional misregulation in cancer	KEGG PATHWAY	ssc05202	4	158	0.845533	100623006;100518190;100516755;100515039	KMT2A;MYCN;ETV4;NSD2
Ribosome biogenesis in eukaryotes	KEGG PATHWAY	ssc03008	2	80	0.845533	100155750;100512042	LSG1;REXO5
Neurotrophin signaling pathway	KEGG PATHWAY	ssc04722	3	123	0.860428	100738118;100152497;100516639	CALML5;PLCG1
Fc gamma R-mediated phagocytosis	KEGG PATHWAY	ssc04666	2	85	0.87047	100152497;100526019	PLCG1;INPP5D
Regulation of actin cytoskeleton	KEGG PATHWAY	ssc04810	5	209	0.884922	100518073;397059;100517053;100302504;100524587	ARHGEF1;ITGA2B;LOC100517053;FGF21;TIAM1
Rheumatoid arthritis	KEGG PATHWAY	ssc05323	2	89	0.884922	100144486;397569	FOS;CTSK
Tuberculosis	KEGG PATHWAY	ssc05152	4	173	0.888777	100738118;100516106;396859;100516639	CALML5;MRC2;NOS2
Longevity regulating pathway	KEGG PATHWAY	ssc04211	2	92	0.888777	100152067;100154726	ADCY4;TSC1
FoxO signaling pathway	KEGG PATHWAY	ssc04068	3	135	0.888777	396754;100152997;100739542	SLC2A4;GADD45G;LOC100739542
Retrograde endocannabinoid signaling	KEGG PATHWAY	ssc04723	2	97	0.907095	100152067;100511102	ADCY4;CACNA1D
Osteoclast differentiation	KEGG PATHWAY	ssc04380	3	143	0.910202	100513840;100144486;397569	TRAF2;FOS;CTSK
Toll-like receptor signaling pathway	KEGG PATHWAY	ssc04620	2	104	0.910202	100144486;397569	FOS;CTSK
mTOR signaling pathway	KEGG PATHWAY	ssc04150	3	150	0.910202	100155834;100154726;100620317	RNF152;TSC1;WNT11
Phagosome	KEGG PATHWAY	ssc04145	3	152	0.910202	100516106;100155138;100510930	MRC2;LOC100155138;LOC100510930
Proteoglycans in cancer	KEGG PATHWAY	ssc05205	4	196	0.910202	100518073;100620317;100152497;100524587	ARHGEF1;WNT11;PLCG1;TIAM1
Chagas disease (American trypanosomiasis)	KEGG PATHWAY	ssc05142	2	109	0.910202	100144486;396859	FOS;NOS2
T cell receptor signaling pathway	KEGG PATHWAY	ssc04660	2	110	0.910202	100152497;100144486	PLCG1;FOS
Jak-STAT signaling pathway	KEGG PATHWAY	ssc04630	3	156	0.910202	396839;100515191;414916	CSF3;TSLP;PRLR
Natural killer cell mediated cytotoxicity	KEGG PATHWAY	ssc04650	2	111	0.910202	100154839;100152497	LOC100737977;PLCG1
RNA transport	KEGG PATHWAY	ssc03013	3	157	0.910202	100515926;100125839;100156353	NUP210;RAE1;ACIN1
Thyroid hormone signaling pathway	KEGG PATHWAY	ssc04919	2	115	0.917783	100144522;100152497	NOTCH4;PLCG1
Alzheimer's disease	KEGG PATHWAY	ssc05010	3	177	0.954578	100738118;100511102;100516639	CALML5;CACNA1D
Herpes simplex infection	KEGG PATHWAY	ssc05168	3	184	0.963669	100154609;100513840;100144486	PER2;TRAF2;FOS
Hippo signaling pathway	KEGG PATHWAY	ssc04390	2	143	0.972193	100152141;100620317	CCN2;WNT11
Cell adhesion molecules (CAMs)	KEGG PATHWAY	ssc04514	2	152	0.972193	100626921;100157401	NFASC;VTCN1
Non-alcoholic fatty liver disease (NAFLD)	KEGG PATHWAY	ssc04932	2	155	0.972193	100513840;100170769	TRAF2;MLXIPL
HTLV-I infection	KEGG PATHWAY	ssc05166	4	258	0.972193	100152067;100521781;100144486;100620317	ADCY4;TRRAP;FOS;WNT11
Influenza A	KEGG PATHWAY	ssc05164	2	168	0.980434	100154839;100125839	LOC100737977;RAE1
Epstein-Barr virus infection	KEGG PATHWAY	ssc05169	2	188	0.98842	100513840;100152497	TRAF2;PLCG1
MicroRNAs in cancer	KEGG PATHWAY	ssc05206	3	250	0.98842	100144522;100152497;445520	NOTCH4;PLCG1;TN-X
Neuroactive ligand-receptor interaction	KEGG PATHWAY	ssc04080	3	279	0.993717	100141417;414916;100738146	GABBR1;PRLR;GABBR1
Endocytosis	KEGG PATHWAY	ssc04144	2	265	0.996058	100515547;100153921	IQSEC3;DNM1
