# Supplementary material for: A Transcriptome Analysis Reveals that Hepatic Glycolysis and Lipid Synthesis Are Negatively Associated with Feed Efficiency in DLY Pigs
Source: Sci Rep. 2020 Jun 18;10:9874. doi: 10.1038/s41598-020-66988-6 (PMC7303214; doi:10.1038/s41598-020-66988-6)
Supplement: Supplementary file 1 — Supplementary Tables. [file 41598_2020_66988_MOESM1_ESM.zip › Supplementary Dataset/Table S6 The list of genes in 18 modules.xlsx]

## Sheet: Sheet1
Table S6 The list of genes in 18 modules
black	blue	brown	cyan	green	greenyellow	grey	grey60	lightcyan	magenta	midnightblue	pink	purple	red	salmon	tan	turquoise	yellow
LOC102158235	MIR365-1	ADAMTS19	USP10	CYP2J34	CCL26	CANT1	MIR9820	MIR9843	NGFR	HP	RPL26	LOC100516527	PRDX3	BSPH1	GDI2	LOC110259927	UFD1
BAMBI	SDCBP	LOC110259986	VARS	FABP6	URM1	HSD17B8	RNF5	CYP2C42	LOC100158115	LOC106510116	IMMT	MRPL55	GSTK1	DRAP1	NEK9	MIR1249-1	TOMM40
HDAC4	SHTN1	VASN	SELENBP1	LBX2	TNFRSF12A	PDZK1IP1	COL13A1	HSP70.2	KIAA0232	LOC102160776	UPB1	SLC38A2	CSE1L	PPM1A	GTF2I	LOC102164141	CRELD2
SRXN1	KLHL9	LOC106509702	TMUB1	LOC100520832	ACTA2	BMI1	PERM1	LOC110257548	SSR2	TP53INP1	ADTRP	TST	GIMAP6	PCK1	CSNK2A1	MIR219A	MRPL58
KLF6	UBXN8	SCARA5	SYS1	MIR126	MIRLET7D	FECH	KCNQ1	RAPH1	TIMM8B	FMR1	LOC106505238	ISOC2	ABCD4	NMRK1	CD200R1	C3H16orf92	ATP5G1
INSIG1	DOLPP1	HERC3	LOC110260659	MIR143	PAFAH2	VAMP2	PEX26	FAXDC2	RNF181	TMEM27	LOC100519082	NDUFA13	ABCF1	CLDN1	R3HDM4	DPEP1	CTSD
LOC106506857	ZDHHC6	MTHFR	NDUFV3	MIR99B	LOC110259983	NDRG2	NREP	SCAMP3	SLC15A4	LOC102161858	LOC102161840	MRPL14	FBXO9	LOC102161780	TMEM131	LOC102157770	EHD1
EEPD1	BLOC1S1	ZNF516	DUSP6	REG3G	IGFBP2	CASC3	ANKRD33	ACSL4	RPL3	CLEC2D	LZTFL1	LOC100516628	SPOP	TRAPPC4	JAK1	CNIH1	SLC48A1
IRS2	SGPP1	LOC110259374	LOC102157546	SPAI-2	IFIT1	TFPI2	LOC110258060	TMEM129	POLR2F	CYP2C36	RHEB	SMARCA1	POLR2B	MAPRE2	FAM162A	INPP4A	TAPBPL
MSMO1	CRYZ	ZFX	ASPA	MIR140	ANG	RBM14	MIR324	MID1IP1	NDUFS7	NAT8	ORAI3	UQCR10	GCHFR	CREM	RHOC	LRRC47	TNPO3
GCSH	VTI1B	MTMR4	MED8	DEFB115	KRCC1	CYS1	P3H3	UBD	SEM1	NR1D1	CLDN12	DYNLRB1	PFDN5	NR5A2	UBE2Z	PAWR	CCNC
LOC110258479	MTPN	ACLY	FAM149A	LOC102157481	LOC110258845	CUL4B	LOC780435	LOC102167554	C1QTNF1	PCYOX1	ZDHHC9	LOC102159040	CD44	ZPR1	SNRNP200	POLG	PITPNA
DUSP8	LOC106505566	FCHO2	TIMP3	LOC110258489	FOLR1	CXCL2	PIGBOS1	SCD	CLCC1	LOC100152150	SERPINA1	MRPS34	XPNPEP1	CISH	UBE2D3	SLK	CCDC115
RAB30	SLC31A1	LYPD3	FPGS	TBL1X	BST2	ZFAND3	RAP1A	SLPI	RPL8	CBR3	DPYS	KXD1	ADGRA3	IVD	LRG1	E4F1	KLHL25
NMRAL1	PKP2	ACBD4	FADS1	EREG	PMF1	MYC	CGREF1	MRPS6	TOM1L2	PRSS35	LOC100626416	UGT2B31	GJB1	STEAP4	ENPP1	SRSF2	HSD17B4
RSAD2	APOC2	LOC106510138	NOC4L	GTF3C5	TPD52	SP3	SLC29A1	OTOP3	LAMTOR1	LOC110255172	C13H3orf52	MCRIP2	CYFIP1	CSTB	MBTPS1	MAST3	MPDU1
FST	DR1	TSKU	ADH4	MED4	LOC733579	CASP6	TMEM60	HS6ST1	NAXE	ISG12(A)	TNFRSF1B	LOC100738684	LOC100520923	KAT2B	TCN2	TBC1D13	ABHD6
KLF9	POLR2C	PITPNB	LTBR	PPP1R9B	CD14	TRAPPC3	IL6R	PLBD1	FCER1G	IFITM3	LOC102159250	TUBA4A	SNX2	TLR1	LMO4	FN1	MPHOSPH6
PAFAH1B1	ANPEP	LOC100626318	GPATCH11	BHLHB9	CBR1	TMSB4X	C14H10orf35	SFTPA1	CYP2C49	PPAT	SLC25A42	MTFP1	NOB1	CPED1	MAGEF1	EMG1	ANXA5
LOC110261658	STX5	USP24	GJA4	LOC102158714	LOC102159032	PGPEP1	SLC16A12	LOC110258440	TM4SF20	ETNPPL	LOC106508107	NDUFB7	A2M	LRPPRC	ILF3	FGD2	SCAND1
SQLE	SH3GLB1	PFKFB3	LOC110260088	PTDSS1	OAS1	LOC110260351	CA14	ESPNL	RPS29	CCDC167	LOC106504887	AURKAIP1	LLGL2	TMEM106B	YY1	MFN1	PSMB3
IGFBP1	UNC119B	UGDH	ADHFE1	LOC110259135	ISG15	LOC106504545	MIR7-2	LOC100153854	RIOK1	C5	CUTA	LOC100525869	EFTUD2	PYGL	ALCAM	RIC8A	NEU1
DCUN1D4	CENPB	COMP	GPATCH4	TRIM41	AGPAT2	ACP5	MIR122	KIF3B	GALK1	ENPP6	GRHPR	MRPL38	PTTG1IP	FBXL12	MRPS15	TXNDC11	TIMM13
BBOX1	JOSD1	GIGYF1	LSM10	PRMT1	SOCS2	LGALS8	SCGB1A1	GKAP1	TOR1AIP1	LOC102166306	GULO	NUDT1	RNF113A	MIA2	MRPL4	ENPP2	KLKB1
SLC35D1	LOC595122	AKR1E2	TMEM120B	IL29	FETUB	MRPL36	CAPN5	CYP2B22	LOC100516606	SDS	TARSL2	CBR4	COQ9	LOC100623541	ANXA6	MIEN1	CYCS
SLC16A6	PSMB2	FURIN	CYP4V2	LOC102166614	CXCL10	COL1A2	LOC106506295	LENEP	POP5	LOC110260835	OVGP1	METRNL	GLYR1	HGFAC	TNFAIP8L1	NSD3	TOR3A
SARAF	EIF1	TOR1B	MON1A	SMARCD2	PLA2G2D	ACSM5	ORMDL2	SERPINB9	SLIRP	LOC100515185	SLC17A2	CUNH14orf2	PA2G4	PCMTD1	LONP1	ADGRF5	LOC100518575
LOC110258202	DPM1	ZCCHC14	NT5E	SMIM15	LRRC57	SLA-DQB1	FRMD8	44076	RPS11	CYP2D25	LOC100739087	SSR4	RAD23A	ENC1	PLBD2	EIF2B5	LYRM1
EEA1	TMLHE	CEBPA	KRT18	NPEPPS	SDSL	STXBP3	PHLDA2	LOC102158193	UBXN1	LOC102168180	HIGD2A	LOC100516480	WDFY2	ABAT	ZNF134	OPLAH	VPS29
LOC102167255	AFTPH	MPND	GUSB	TIMM17B	SLA-1	LOC100524475	IQGAP2	CYR61	CSNK2B	FAM103A1	GLUD1	NUDT22	LOC100627283	MMD	BCLAF1	RPS10	DNAJB11
ARHGEF12	LOC110258799	ZNF768	LOC100624650	SEC62	MIR9796	ACTB	SGK2	CLIC2	NDUFV1	UBE2E2	HSPB8	GNB2	MAOB	LGR4	HNRNPUL1	RAB9A	EEF1E1
ARL2BP	M6PR	TTYH3	FADS2	PSMB8	CTSH	PLD3	DHRS3	FOS	IL18	LRRN3	LOC110259454	LOC102158401	PLOD1	LOC110260333	PTBP1	UNC45A	NOL7
SNX9	PTPRM	ACAD9	RRP9	LRRC61	MAPKAPK3	STX11	GGCT	TXNDC5	ORAI1	LOC106505840	CDC26	COX5B	BABAM1	TLR3	GOLGA2	LPCAT4	LOC100153899
PRADC1	FCGRT	SLC13A3	PLAA	PPP1R14A	IFITM1	CKB	HPRT1	LOC100152327	PXDC1	PSAT1	EMILIN1	IGSF11	KHDRBS1	COMMD5	ARL3	NR2F2	TPRG1L
SIGLEC1	PDK1	ZHX1	HAPLN3	LOC102159490	NQO2	TFRC	LOC110259413	LOC110261772	NDUFA10	LOC102158284	LAMB3	RPS21	RABEP1	ACAT1	TIGD2	SUCLG1	PSMD13
NFIL3	RPL18	MEGF8	HARS	NDUFAF8	APOM	GPBP1	PHF5A	PPP1R3C	LRRC8A	CROT	SLC25A13	MIF	FCGR2B	SLC1A4	GNL1	RMDN2	WWC1
CDH5	PFDN1	DEAF1	RPL26L1	CAMK2D	TM4SF5	SRSF10	LOC102163381	MARCO	COX7C	CRP	SERPINA7	NPNT	GSDMD	ACBD5	ACTN4	EMR4	PSMC4
ACTG1	VNN1	TMEM184A	MARS	LOC110261705	PNRC2	LOC100515222	ORAOV1	SCN8A	SUN2	UGT8	BNIP1	AES	ARAF	F11	NET1	ACVR1	TMEM82
HBP1	SLA-3	DNAJC8	LOC100525876	CDHR5	TCN1	ELL2		PYY	AKAP1	KLF15	CCL8	COX17	VPS25	SUCLG2	RTF1	DYM	RBM42
TMEM248	PSMD12	TPRA1	DGKD	PPIL2	CXCL13	EMC8		RGS16	PDE6D	LOC110260623	SF3B2	NAMPT	UBAP2L	PHACTR2	SEC16A	PAXBP1	BDH2
LOC102163552	RDH10	MSMB	PBLD	PRPF31	ZNF75D	HMGCS1		LOC100525935	PRR29	GLOD5	COMT	AAMDC	NT5DC2	SIK1	GNMT	RPRD2	DDX54
HIPK3	CRCP	PUSL1	CIART	C5H12orf75	CYP1A2	FJX1			LOC100522725	LOC110255332	LYPLAL1	CAMK2N1	GNG11	KIF21A	SEC24C	MLLT10	IL1RAP
ZYG11B	BRD7	AMOTL2	ABHD3	VPS26A	TERF2	ZBTB16			TMEM205	LOC100518644	NUDT9	ELOF1	LOC110258309	RFWD2	MAD2L2	SH3GL1	PGRMC2
TRIB1	TSG101	MMAB	LOC110260350	PRKACA	SMIM14	PIGP			ETFB		PARL	NDUFA11	TPST1	ERICH5	CSDE1	LOC106509912	SFMBT2
SC5D	ACOX1	TNFSF10	ZNF330	DHRSX	DPT	UBE2L6			SFRP5		MECP2	COX7A1	TBC1D17	PDCD4	SLC44A2	LOC110261007	SNRPD3
CDR2	AIMP1	LRP1	DPY30	LOC102159991	RGS2	PRAF2			SNX14		GRPEL1	ROMO1	KEAP1	LOC110261680	HMCES	SLA-DOA	SLC25A11
LNPK	LOC110258600	MIOX		KLF3	MARCKSL1	CMBL			CNPPD1		LOC110258312	NDUFA2	AARS	RHOBTB3	RAD50	C1R	POLR2E
BMP8B	MT-2B	BCR		CPNE2	S100A13	KLHDC4			EMC9		MAN1A1	LAMTOR4	CMAS	LYPD6B	ARIH1	NOL9	LOC100524308
LOC106506856	IPO7	CDC123		CALM3	AUH	P2RX4			LOC110258853		EIF3H	ITIH2	SPR	F5	EZR	SLTM	B4GALT1
SLC1A1	RRAGA	TMEM150A		LOC110255757	BTG3	EEF1AKMT2			NDUFB11		DLAT	MSRB1	UCP2		SF3B4	FOXO4	LOC100522887
APLNR	SRP9	GRTP1		PTPRCAP	HSD17B2	ZFP36			RPL12		LOC100515741	ATP6V0C	CENPQ			RUSC2	RBX1
STBD1	DAZAP2	LOC110255524		ZNF865	DFFA	PSMB9			IFI30		LOC100154873	RPL31	C1H18orf32			DAPK1	ATP6V1C2
TMEM181	LOC102164438	PON1		TEX261		POLR2H			RPL10A		TPH1	PROS1	RAB3IL1			TBC1D23	CDKN1A
LOC100624137	LOC100519366	VPS13C		SCARF2		TUBA1A			SPTBN1		LARS	POLR2J	UBE2D4			ATXN7L3	ATP5J
ECM1	SEC23A	MVD		LOC100623720		WBP2			ALKBH7		LOC102158035	RPS19BP1	U2AF1			GSTO1	ANXA1
ARFGAP3	TMSB10	FAM26F		ZMYND19		BTD			TAX1BP3		BASP1	FUNDC2	SAA4			TSPAN4	NUTF2
GDF15	AGMAT	A1CF		LOC110259924		FBLN5			LOC100521350		C6H1orf210		DNAJC17			MAPK6	AP2S1
KLHL3	YIPF2	C13H3orf58		LOC100627868		CA3			MRPS25		AGT		STIP1			SFXN5	RNF19A
PLPP3	C1QB	ACOX3		LOC110260850		ZNF22			TDP2		SDC3		APOA1			TESK1	SNRPB
HMGCR	SUOX	SERPINB1		TFF3		MIF4GD			LOC100739791		VSIR		DBNL			USP47	OSTF1
TNFAIP1	ARL8B	C9H1orf27		NUP210		MRPL22					LOC102165015		MYBBP1A			DMBT1	TCTA
TPM4	FUCA1	PURB		LOC102166504		RNF138					KAT14		LOC102167410			PILRA	PFKL
ADRB2	RPS14	TAB2		CGGBP1		PECR					DECR1		CLPTM1			ARRB2	C8H4orf19
LOC102161303	C4A	ZNHIT2		LOC100739557		MRPL17					MAT1A		RNPS1			ARHGEF39	CCDC59
ATF3	INMT	EEF2K		LOC100739101		MTAP					DHRS7		PLEKHO2			LOC102166270	AP1B1
ANKRD13C	RRP36	SMG1		TOMM34		WARS					SERPIND1		CCDC174			GPS2	PRDX5
GATM	MT1D	SLC2A4RG		VIM		TCF7L2					LOC110255234		EXT1			TXLNG	GALNT2
SCAMP1	SLC22A7	RBM33		STRADA		DMTN					DPAGT1		DNAJC12			APBB2	SMIM12
ARG2	FDX1	HERC1		NFIC		LOC102162428					TOP2B		PEBP1			S100A11	TM6SF2
LOC110255533	LOC102164965	UGGT1		CNN1		FZD8					ADPGK		ID3			ZCCHC8	STK24
P3H2	EPHX1	PDXP		POLR3C		MTMR7					FBLN1		ENTPD8			KHK	SRGN
SLC25A33	ACTR10	MDN1		CAVIN3		HTRA1					C9H1orf21		FUS			DGCR8	PSMB6
WIPI1	MT1A	ATRN		TMEM143		TMEM243					LTA4H		PARP2			IL22RA1	ANP32A
CYP51	GRSF1	COQ4		DACT3		SMG5					RPS13		TTLL12			PEX16	PDAP1
TMEM55B	PAQR3	KIAA1551		KLHDC10		ARMC1					GGTA1P		MUC13			DENND5A	CCT6A
IDH2	NINJ1	SLC30A10		SMTN		SLC27A4					ADGRE1		DCTN2			ROCK2	ALDH1B1
RTN4RL1	EIF2S2	LOC110260216		HEXA		WSB1					ERAP1		GNPAT			HSPB2	ACOT6
ENPP3	EVI5	DCLRE1C		LOC110260197		IST1							C8A			TCOF1	ABCB4
BMP6	CCDC117	FGFR4		TMEM176B		TADA2B							DNTTIP1			NLRC5	LOC100514530
C6H1orf174	UBE2D2	PIK3R6		TRIM38		USP18							C6			GATA3	NDUFB9
RND1	SLC25A20	LOC100520329		RHOV		OGDHL							NRN1			LOC102167172	AHSA1
IVNS1ABP	TEX264	AGL		TRAF3IP2		PPCS							ATP1A1			S100B	GALT
AMD1	SLC25A6	LOC100152619		GIMAP4		SMIM19							COPG1			HMGXB3	LOC110255553
KLF11	RAP2B	LOC110262121		MS4A4A									NAGK			TJP2	LOC102163428
MARVELD3	TRAPPC6A	MKS1		FCN1									PTPA			CFH	TIMM8A
FAM107B	MBNL3	ID1		TRIM65									EVI2B			ADK	CAV1
TBC1D15	DHX58	TRPM8		HS3ST6									BCAR3			TRAPPC10	PSMD4
MXI1	FNDC5	HMG20B		FYB									AP2A1			PYROXD2	COX6B
FGF21	MPZL1	LOC100519130		TMEM176A									SFPQ			COBL	PPP4C
MRPS21	VPS4A	AGFG2		BTK									TP53			PPP1R13B	NCLN
PLIN2	WASHC4	ATXN2L		LOC100522152									LOC106508141			RING1	PSMD11
TP53INP2	BCL2L13	SMPD1		CFP									COG2			ZNF384	DERL2
RDH11	RPS19	ZNF554		PNRC1									DUS2			LOC100520903	EMC10
FCN2	ETFRF1	LOC102165132		LOC110261417									RARS			RPL17	MRPS12
PLEKHF1	NME7	SEBOX		SYK									FERMT3			CRAMP1	SZRD1
PPM1K	DENND2D	ETV2		EBP									EIF2D			FAM208A	NDUFB10
GYS2	MRPL18	MARF1		S100A14									PKD2			GALNT11	UBE2L3
MIPEP	MRPL49	LOC110257938		TMEM54									C9			GPHN	PQLC1
ZFAND5	DDX24	TNS1		ZNHIT1									STOM			JADE2	METTL1
ATIC	GCA	LOC100514924		POLR3F									LOC100515902			MED15	EXOSC5
RETREG1	MASP2	COBLL1		ADIRF									RPL27A			TTC31	ZMAT5
SLCO2B1	DLST	B3GALT6		MCOLN2									SEC31A			LOC100736638	TMEM144
LY9	SLC35F6	GUCD1		PFKP									CERS4			LOC106505010	CARNS1
SH3BP5	IGSF5	ABCA1		DGCR14									LOC100517166			DDX51	BANF1
TCAIM	ADAMTS1	LTC4S		KDM1A									B4GALT7			HGSNAT	NUDCD3
IFIH1	MFF	LOC100626015		SOX18									HNRNPDL			OTUD4	CRABP1
ZRANB1	TMEM50A	CREB3L2		AMH									OTUD6B			SF3B1	TUBA8
PI4K2B	CTSZ	APOH		CCDC85B									RBM34			GNPTG	METTL7A
HILPDA	SLC3A2	NUMA1		SREK1IP1									METTL3			RPL35	UBL5
PDK4	VPS35	LOC100627892		GJB4									LOC100513863			AKAP9	C2H11orf98
FBXL3	FKBP1B	TRPT1		MVP									ELMOD3			TMEM250	C2H5orf63
PLEKHA1	TMEM115	VPS13D		LINS1									GALM			KLB	COMMD1
CPN2	YBEY	LOC110256556		LOC106510390									PAK1IP1			CASKIN2	MRPL24
DDIT4	LOC110255360	FNDC3A		ITPKA									IWS1			LSM7	TUFM
RALB	LOC110256754	CDO1		TEX29									GET4			ZBTB7A	RANGRF
LOC100622859	RFESD	LOC106507881		FDXR									LOC106504299			CACNB3	PHB
NPC1L1	PSMC1	AREL1		RAB14									HNRNPU			LOC100525027	LOC100623255
WBP1	PTPN11	ZNF576		CCZ1									ORM1			NUDT14	GLI1
G6PC	APOA2	ERBIN		LOC110255237									RAB3GAP1			PCSK4	COPS7A
BTG2	TOMM70	BBS1		WNT11									ABHD12			IFIT3	PSMC3
SPX	CCND3	CROCC		GARNL3									ESAM			RAI14	NENF
SETD7	FUT11	RREB1		ABCC2									MRPS5			DDX56	NFAM1
DDX21	EMD	GOLGB1		MAPK13									H3F3A			GCH1	WBP1L
	YIPF5	C4H8orf59		LGALS2									POLR3H			HMG20A	MANF
	ISOC1	PRDM15		LOC106506843									BIN2			ILKAP	GGH
	SFT2D1	BACE1		SNRPA1									FTSJ1			CDC42BPA	PSMG2
	VKORC1L1	AKT2		ATPAF2									DDX23			DALRD3	LOC100515394
	RPS5	PPP1R16B		NASP									TOX4			MRM2	PSMB4
	DHDDS	ZNF568		LLPH									LOC100737183			PER1	GK
	TCTEX1D2	MRPL12		VRK3									E2F4			SLA-5	RNF167
	TMED4	STRC		RAE1									CPSF3			PEX14	SNRPD1
	DDRGK1	LOC110257427		PCSK1N									MIR671			SRRM2	NME1
	ELF1	ADCK2		TMEM52B									LOC100521256			MOSPD3	FARS2
	STT3A	DARS2		ECSIT									DHX15			ATP5SL	INHBE
	RPS25	LOC100624648		FNDC1									PRCC			FBRS	HSPBP1
	BFAR	C1H15orf52		EIF5B									IARS			TMEM222	LOC102168019
	PAFAH1B2	LRIG1		C4H8orf37									SLC16A5			ATF6B	SUSD6
	SLC7A2	LAGE3		COG8									PPM1G			GOLT1A	CTNNBL1
	LBP	LRPAP1		LOC110257903									MMP19			MRPL23	TALDO1
	ATP6V1C1	ALDH5A1		ADAP1									SEPHS1			UBAC1	LOC110256656
	MAPK1IP1L	CUNH14orf180		BAZ1A									LOC100514951			LOC100624785	HM13
	COL4A3BP	DDX59		CIR1									NAAA			ZNF579	TRAPPC2
	MTFR1	GATD1		LCMT1									CNN3			GCLM	C7H6orf226
	GSTA4	PLIN4		ASPG									CNOT2			TMEM131L	MALSU1
	EPAS1	PPP1R14B		LOC110259856									NSUN2			PTCD3	OAF
	PDCD6	CLCN4		C17H20orf27									PRMT5			USP11	DCTN5
	PTPMT1	SMIM1		MGAT2									EDEM2			DDHD2	LOC106504547
	EDEM3	MAP2K2		LOC110258087									MSL3			ZFYVE1	CKAP4
	NDUFS2	HAMP		APCDD1									XRN2			POFUT1	PSMA7
	UQCRB	ZNF133		SPINT1									TTPA			MEA1	ACY1
	CMPK2	USF2		RNASEH1									LOC102158685			CYP2C34	RCE1
	CMTM6	PNN		TGFB1									FAF2			APRT	43892
	SRP54	DDX20		LCN2									PCBD1			PLEKHM2	NT5C3B
	VCAM1	STK36		MFGE8									CPSF2			AIDA	RTP3
	SLC10A1	LOC110256603		LOC102160044									DNAJC7			KIAA2026	NUDT2
	PIGH	MAN1C1		PLEK									SPPL2B			ZNF446	HYOU1
	PNO1	LDLR		MVK									LPIN3			EGFL8	JMJD8
	DYNLL2	FASN		SPNS1									NRDC			DYSF	EIPR1
	SNRNP25	ABCC3		LTBP4									UBE2Q1			POLR2I	MMP7
	SMDT1	PNISR		EIF2AK1									SF3A3			FCHSD2	SLC1A5
	AHR	SDR9C7		LOC100525692									WTAP			GLTP	TIMM21
	NR3C1	GCK		DVL3									CCL14			MLLT1	FBXL4
	ERLEC1	LOC102163793		TUSC2									TBRG1			ARHGEF2	HOPX
	DARS	LSM5		MFAP4												RARA	ITGA9
	CDK4	ERN1		ARGLU1												COL6A2	AGPAT3
	PPP2CB	EIF2B3		THYN1												HBS1L	LONP2
	ATF6	NADK		ZFPL1												PITPNM1	SLC25A39
	MYADM	GTPBP3		UBL7												DST	CDK2AP1
	HNRNPAB	EXOSC8		NR2F1												ALG12	SAE1
	IL11RA	TXNRD3														UNC93B1	NDUFC1
	PLIN5	NAPA														PTP4A1	COMMD2
	PEX3	LOC110256032														LOC110261096	TACO1
	HMGN3	EZH1														C14H10orf10	C3H16orf91
	C4H1orf43	PKDCC														LOC102161654	TIMM10
	TMEM63B	CLCN6														LRRC29	TMEM189
	FAM204A	LOC110255229														ZBTB49	TAF12
	MACROD1	LOC110260616														DGKQ	NDUFAF4
	MRPL9	GLYCTK														RPL7	STK3
	RPL5	CFI														ZC3H3	CIAPIN1
	AMT	ELK1														KIAA2013	SPSB2
	TXNRD1	RPL36														PDPK1	NME2
	HAUS2	TNFSF12														PPIE	TSC22D3
	TMEM5	ZNF524														MAEA	ABHD17C
	ATP6V1E1	LOC110255929														CLPB	LOC100127131
	SLC25A17	LOC110258091														RCC2	SYVN1
	ADRA1A	COMMD9														TGM2	LOC102165880
	BCAP29	DNAAF5														DHX30	HMOX1
	NTAN1	FMC1														CHD1L	MRPL51
	PLA2G12A	CELSR2														FAM208B	PCBD2
	ETNK2	FABP3														PELP1	PIN4
	YIF1A	DIO1														AJUBA	SLC43A2
	LDHB	GAS2L1														TELO2	TIMM9
	GALNT1	DAPK2														ZMYM3	SLC9A3R1
	APOF	ECI2														UQCC	ASNSD1
	HIGD1A	KMT2D														ELL	SNRPG
	ABHD5	LOC110261305														PTH1R	SAA2
	MLF2	PGM2														ARHGEF11	KNG1
	TSN	TMEM41B														GLB1L	C7H6orf125
	LOC110259375	RPS15														LIG3	GON7
	MIR152	LOC102165061														POMK	DPP3
	C13H3orf33	LOC100526084														AIF1	PTGES2
	LEPROT	SERHL2														RPL11	ADPRHL2
	GRB2	ABCC1														GATA4	RNF10
	COPZ1	AK4														TAF6	PREP
	UHMK1	LAMTOR3														CLDN10	SELENOH
	LOC106510556	SEC16B														CLEC11A	FAM167B
	CAT	CNIH2														LOC100738822	FKBP1A
	BAIAP2L1	ID2														ABR	FBL
	AZIN1	RAB17														FAM91A1	JTB
	PSMA3	LOC110256066														RBM22	USP5
	HEXB	STK11IP														PTOV1	MRPL40
	LOC110261964	LOC106509762														SARM1	GRWD1
	NHP2	LOC110261304														OCEL1	GMPPB
	GLRX3	PNPLA3														ZBTB37	VCP
	LOC100516295	DUSP1														MED23	DRAM2
	CTTNBP2NL	EPHA2														LONRF3	C2H19orf70
	ELP3	MIEF2														ZNF358	MRPL45
	WBP11	ANXA4														LYSMD3	PRDX1
	RPL28	APOC3														LOC106504178	MRTO4
	ATP6V1B2	CAMSAP2														MRPL33	GARS
	TCEA3	LOC396711														TTC25	DRG1
	IMPDH1	BCAP31														FRYL	RUVBL1
	NKD1	BIN3														NFS1	LOC106505085
	LOC100153094	SSNA1														MRPS9	ATP6V1F
	FAM32A	AMMECR1L														ZFR	MTX1
	DSG2	DIDO1														HDAC7	GPD1
	NDUFS6	TMEM50B														IP6K1	ARHGDIA
	YARS	YTHDC2														ACAD10	FKBP3
	YWHAG	CRB3														ZNF592	USE1
	LOC100524873	ATM														AGMO	IFRD2
	COLEC10	LENG8														UBE2I	SF3B5
	DBT	LOC110260707														MKL1	THUMPD1
	TMEM127	ETFBKMT														SERINC2	LOC110255951
	YWHAQ	ZNF511														MEIS3	MRPL11
	DHRS4	NOC2L														APC	LOC110261125
	CHMP1B	A1BG														FLCN	EIF3I
	SPRYD4	TGFBRAP1														PI4K2A	BYSL
	GNE	TMEM106A														UROS	UROD
	TRAPPC1	LOC100524254														HDAC10	SLC39A13
	SELENOK	HABP2														NR1I3	NDUFB2
	VDAC3	LOC110256963														TIMM50	TMEM203
	ZCCHC2	LOC110259264														TRMT2A	CRLF3
	KCTD2	SLA-6														KDM4B	CCDC124
	CREBZF	KLHL21														LOC110256118	NDUFA5
	DIO2	RIPOR1														CHTOP	PYCR3
	LOC110257593	ING4														PPP1R10	PCSK6
	ATPAF1	C6H19orf33														CIPC	ZNF764
	DNASE1L3	LAMB1														COLEC11	TIMM44
	ASGR2	KDM2B														IPO5	LEPR
	C1QA	MAPKAPK2														MTA2	KPNA3
	CYP8B1	TMEM219														VPS33B	BOLA3
	TFB2M	UBR5														LOC110261226	OTUB1
	ZNRD1	ZNF33B														HAUS4	DPM2
	SLX4IP	KLHL12														PPP2R5E	RRBP1
	ARPC4	ANKS1A														GRIPAP1	C6H1orf123
	PPP1CA	LYST														UBE2M	KRT8
	NDUFA9	TRAF4														WDR45B	TSPAN11
	CERS5	MFSD12														CDKN1B	C6H19orf12
	CHN2	LARGE1														MFSD3	LOC100510930
	ETF1	PAQR7														OSBPL2	ALYREF
	CHP1	UBA2														ZNF354A	COTL1
	NFIA	CCDC97														CFB	MRPS17
	G0S2	SLC8B1														FLT4	SLC35B1
	XIAP	PPP1R3B														NDUFB8	MYCBP
	MDH2	SMAD7														LOC110262031	COX7A2
	MRPS27	MPP6														PCM1	DDA1
	OSTC	RALA														ITIH1	NDUFA6
	HSF2BP	H2AFZ														ARFGEF2	VBP1
	ROCK1	ORMDL3														CCM2L	NDUFB3
	44081	IDS														LOC102163278	YPEL2
	IMP3	FAM212A														SCARF1	WDR77
	SGTA	LOC100624226														CLDN2	TYROBP
	CD5L	TET3														FAM3A	YKT6
	EIF1AX	SPAG7														MTFR1L	RHOB
	PPP3R1	FGFRL1														ELP5	APIP
	LOC100156277	ARFRP1														PIGR	SLC5A6
	OLR1	IZUMO1														CRY2	HTATIP2
	MIGA2	FADD														LOC100516957	NDUFA8
	SF3B3	URAD														LRCH4	PID1
	CLTC	PGAM5														MAPK8IP3	RPS27L
	43895	MED9														GPX1	FARSA
	ZDHHC3	PPDPF														EXOC3	FXN
	SRSF3	LOC106506844														SH2B1	AAR2
	AMN1	NABP2														TPT1	SDF2L1
	SYNCRIP	RPL24														RAMP2	TSTA3
	GNPNAT1	ASH1L														REXO1	MRPS11
	HSPA8	PLEKHA6														LOC110261008	TMEM208
	BTF3L4	UBE3B														NOTCH1	WDR83OS
	PSMA1	ACSL3														TNRC18	C5H12orf73
	GSR	HS1BP3														ACAT2	HSBP1
	ASGR1															PACS2
	KDR															XDH
	PSMA2															DDX46
	ATP6V0B															MBD6
	NDUFS1															TOPORS
	ETS1															PDS5A
	ACP6															CD2BP2
	EAF1															FAM213B
	RAB43															NCR1
	C1H14orf105															SLC7A5
	LOC100157002															TMPO
	TNFRSF1A															TLE3
	RPL32															LOC106504396
	LOC100518620															TNRC6A
	PRC1															WSB2
	PHGDH															SMC3
	XPO5															ZZEF1
	ALDOB															MPHOSPH8
	AIFM1															ADAMTSL2
	SH3D19															CYB5R1
	EHHADH															IAH1
	SLC25A47															TAZ
	LOC110257623															NTMT1
	ILF2															SYT3
	C1H6orf120															TCEANC
	C2H19orf53															FGD3
	COPS2															GALE
	SMAP2															NDUFAF3
	DOLK															NPEPL1
	DYNC2LI1															TRAPPC12
	ZNF277															NXT2
	LURAP1L															LZTR1
	DNAJB6															CAMTA2
	HSPA4															PCNT
	RPS20															TCEA2
	C9H11orf54															XPO6
	SLCO2A1															BPIFC
	LHPP															FXYD2
	RBBP9															LOC100512195
	CNP															LSP1
	EFCAB14															PPARD
	MAPK1															SDAD1
	NAA50															SNED1
	REEP5															UBXN6
	PPM1L															ULK2
	TOMM20															CLCN7
	SLC2A2															ACTR1A
	UFC1															RSL1D1
	TTR															ELMO2
	PAM															YTHDC1
	YBX3															UGT1A6
	YAE1D1															CDK13
	LYVE1															ALDH3A2
	CRELD1															OLFML3
	ANXA7															VAV2
	CRK															LOC100624406
	CEBPG															LOC102157930
	IFI35															POLRMT
	PLIN3															LOC102166500
	MDH1															SIPA1
	LIN7C															NSD2
	ARF6															CTGF
	FYTTD1															PPP1R15A
	APH1A															FOXS1
	SNW1															HSF1
	ARL4A															CORO1A
	MBOAT7															MRPS18A
	MRPS16															PARP12
	PSMA6															HDLBP
	AKIRIN1															CCDC150
	CD46															CD27
	HHIP															CUNH14orf79
	FAM114A2															GDPD3
	SDC4															IQCC
	APCS															POLL
	TSPAN31															DHX34
	ATP6V1G1															FTSJ3
	SCAF11															PTPN6
	POLR2L															RPTOR
	ATPIF1															NARFL
	SRPRB															RBM23
	CCNG1															VAMP3
	SNF8															CXXC1
	TMED7															PLS3
	FOLR2															TPCN1
	GSTM3															SLC35C2
	DDB1															AACS
	ACTR3															GRAMD4
	APP															KMT2E
	SLC25A25															PHF11
	PJA2															PPP1R18
	TXNL1															EML3
	ERH															ERC1
	LOC100739565															PTPN21
	S100A1															USP40
	OXA1L															GLDC
	ZDHHC14															ITSN2
	SAR1A															TRIM8
	LOC102161418															DHCR24
	LSM1															CYLD
	SPATA24															LOC102164643
	MORF4L1															S100A4
	CCT4															IGFBP7
	PAK2															ODF2L
	RAB5A															CDKN2AIPNL
	UBAP2															MEF2D
	RHOD															MADD
	CREBL2															ERI3
	PSMC6															YPEL5
	ERGIC2															STXBP2
	BNIP3L															YBX1
	JUP															LETM1
	ITFG1															ARHGEF10
	UBE2V1															DNLZ
	ERRFI1															LOC110255441
	TCP1															NLRP1
	OSBP															OTC
	FAM46A															LCAT
	EIF3J															RNF220
	LOC110255953															RHOT2
	CHTF8															PXN
	UBE2B															RACK1
	C1QC															DISP2
	AVEN															CLCN3
	RAB32															CPSF4
	STRAP															KLHL24
	EPRS															WDR97
	ENSA															RTFDC1
	LOC110256505															CCDC149
	SPRYD3															VPS16
	CCT3															LOC110259328
	ATL3															ATG2B
	SERINC3															DCAF6
	NELL2															WRNIP1
	NELFB															MPP1
	GNG10															LOC100519283
	RPL7L1															LOC110260905
	ARF3															RNF103
	RAN															CCNA2
	HBM															CD6
	TOR1A															LOC102164598
	DTD1															SMO
	FAM206A															TOMM40L
	GSDMB															BRD9
	PCID2															FKBP15
	LOC100157117															HDAC3
	MBL2															ZC3H7A
	LASP1															ARHGAP21
	LOC100512448															MTMR14
	CALCOCO1															ERCC5
	TXNDC17															USF1
	PARVA															PKNOX1
	AFF4															ARHGAP45
	IRF3															CDK11B
	MIR9810															ARL16
	RPL13A															SMLR1
	C1H14orf166															ZC3H14
	VMA21															TMCO1
	IER3IP1															MYL9
	NECTIN1															EXOC1
	TIMD4															BAD
	MAP1LC3B															BAIAP2L2
	RNF11															ROM1
	CISD1															SH3D21
	SLC15A2															LPIN1
	ANAPC11															TRAF3IP3
	TGDS															FIBP
	BLMH															USP2
	MAZ															IRF6
	CFDP1															NF2
	CLTB															RPS6KB1
	IMPAD1															ANAPC15
	LOC100514282															TFE3
	ATG13															SCARA3
	MESDC2															PLPP5
	PPP4R2															SART3
	DNAJB12															LOC100524554
	C7															STARD13
	THBS1															CTSK
	VSIG4															BAIAP2
	CHPF															PQBP1
	PLP2															IRF1
	ATP5L															NSFL1C
	RCN1															RHBDD2
	PDIA4															CC2D1A
	MRLC2															ARHGAP17
	PTPRK															RRM1
	PDHB															EIF4EBP3
	ABHD2															LOC102166104
	POMP															LTB
	RPS7															PPP1R13L
	LOC102158536															AP1G1
	LOC110255311															PYGO2
	MTMR10															SSFA2
	SRP19															MYO15B
	RAB10															GAS1
	RPS24															LAMA4
	GOLPH3L															LOC106507059
	NDUFB1															MMP23B
	TMEM69															PVRIG
	SBDS															PEA15
	TMEM230															GMPPA
	ZFP91															SLC33A1
	LDHD															DOT1L
	SDHC															GTF2F1
	CDC42															NECAP2
	LOC100514068															PRKAG2
	PPP1CB															GOLGA4
	AGXT															RNF146
	TMEM33															ACMSD
	PSMD8															CD40
	NOCT															CLDN7
	LYZ															CPT1C
	MTR															LOC110261292
	MYDGF															REM1
	TCEAL4															TBX6
	GFPT1															SREBF1
	MYD88															CNBP
	GCAT															RSC1A1
	RAP1B															PTPRC
	PSMD2															ATP5H
	MGST1															LDB1
	TSPAN14															NDUFV2
	PDXDC1															TMEM97
	C3AR1															RANBP3
	PDZK1															ECSCR
	CDCA7L															LOC110257542
	EMC3															GPC4
	ANXA11															NDUFS3
	SEPSECS															AXIN1
	NIPA2															EXOC7
	CYP4A24															IGF2R
	PERP															DCTN4
	ADIPOR1															TBRG4
	CD93															INTS1
	PPP1R15B															LOC102160564
	ERGIC3															TRPA1
	LOC100522678															C2H11orf95
	PABPC4															HACD2
	TVP23B															EP400
	UBB															LOC733635
	GLOD4															UBTF
	MCCC1															NSD1
	CNPY2															UBR2
	ATP1B3															EIF4EBP1
	SNX5															ATG16L1
	ITGB2															SRGAP2
	LACTB															PHLDB1
	LOC110261184															SP140
	GNG5															CAVIN1
	DDX1															DSP
	TSPAN9															DYNLT1
	ACVR1B															DDX52
	CREB3															SEMA3B
	SF3A1															44079
	SGMS1															ZNF775
	AKR7A2															MGEA5
	SLC40A1															CCM2
	NEBL															ARAP3
	KDELC1															ASNA1
	MDFIC															FZR1
	PIGX															ACACA
	PSMB5															SMG7
	EIF2S3															CC2D1B
	MRC1															C3H16orf58
	UAP1															TWSG1
	CCT8															HDAC1
	GINM1															MAOA
	ODC1															HOMER3
	LIN7B															KIAA1755
	LOC110256147															LOC100518170
	NAPG															LOC102160712
	DNAJB9															LOC106505536
	HSPA5															PRKDC
	SUMF1															KLF10
	TCEA1															AHCTF1
	RIDA															SCAP
	TMED5															DEPDC7
	UBA5															TBL3
	CBR2															LPAR6
	DPH1															COL4A4
	HFE2															LOC110261477
	DGAT1															MORN4
	SEC13															SLC27A3
	TGFBR2															WDR82
	RAB8A															C3H2orf68
	RBP7															TAF1D
	ZG16															WDR37
	LOC102164647															COMMD3
	ATP6AP1															FAM160B1
	HBB															NUB1
	PRPS2															GPIHBP1
	GMPR															LARGE2
	GPBP1L1															LOC100153925
	TMEM30A															RINL
	PLTP															GAPVD1
	MISP3															VPS39
	RN5-8S															CAMKK2
	SLC25A10															FTCD
	MAGED1															CD4
	BCKDHB															RBP4
	KYAT3															ALDH2
	SSB															WASL
	PSTPIP1															FBXO39
	HNRNPM															ITCH
	PTP4A2															FAM129C
	MBD3															TRIM15
	PTMA															DSC2
	YME1L1															SLC25A28
	MORN2															RPL23A
	GNB1															RSRP1
	ZNF207															PSMB10
	CAPZA2															RENBP
	ATF5															TRAP1
	LITAF															CLK2
	IFT46															ARFGAP2
	ACAD8															MYCBP2
	YWHAZ															NFKBIB
	NDUFS5															ACE2
	SNX17															CCL2
	ATP6AP2															FABP5
	AS3MT															FCHSD1
	ELAVL1															S100A6
	FAAH															ATP6V0E1
	CLDND1															SUPT6H
	CLINT1															LOC100152459
	NAA20															CDK5RAP3
	ATP2A2															CSNK1G2
	SAP18															KIDINS220
	CHMP4B															MCF2L
	MOB1A															P4HA1
	GTF3C6															AKT1
	TMEM9B															INTS6
	EIF3A															RPS3A
	SLA-DRB1															GRB14
	DNPH1															RBCK1
	DHDH															RPS3
	KHSRP															PLK2
	POLB															MARK3
	AMBP															ZBED5
	KIAA1143															TNFRSF4
	TSTD1															CLEC18C
	RNF13															HACE1
	RNF170															PTP4A3
	SHMT2															RND2
	PDIA3															TMEM8B
	FBP1															TINAGL1
	NXT1															UPF2
	POLR2K															MRPS26
	UBE2J1															NOP10
	CCT2															NPRL3
	ABCB1															CLK3
	SLC39A8															NBL1
	SEC63															EVL
	FNDC3B															VPS51
	SYAP1															SART1
	TRMO															PDLIM1
	FXR1															TAF8
	NRBP1															TOLLIP
	LOC100510904															ELMO3
	LOC102166871															ZNF655
	RAB1B															CAPN15
	EPS15															MTG2
	USP22															PCNX3
	RPS6															SCYL1
	RPS8															RMND5A
	SLC39A7															CREBBP
	LOC110257452															PNPO
	SYNGR2															ACE
	SUMO2															JAG2
	KANK2															PCGF1
	ATG12															CUL9
	C8H4orf32															SLC12A7
	CPTP															ZNF638
	EIF2A															PTPN3
	SRP72															MYCL
	SERF2															SRSF7
	OPTN															EIF6
	CDC37															YPEL3
	VDAC2															PPP1R16A
	LOC100739062															PELI3
	MASP1															TMEM88
	CAB39															NFKBIA
	GART															THPO
	OSBPL9															SUGCT
	ANKH															PLEKHO1
	APOC4															SLC35G1
	LOC106510305															XPO7
	LOC110257175															SETD5
	ARG1															ABTB2
	MIR29B-2															CEP68
	SVBP															SFXN1
	SHISA5															FAM50A
	RFC5															COX6C
	SLC25A45															NPC2
	EPHX2															PGGHG
	NARS															SBNO2
	EEF2															ZGPAT
	RPL19															BRI3
	SEC24A															FOXA1
	RIPK3															SERPINA11
	TMEM38B															FMO3
	FSTL1															IMPDH2
	NAP1L1															PDE8A
	ANAPC16															PMPCB
	TECTB															ANKS4B
	CREB3L4															CCS
	NOL10															RAB24
	IFNGR2															SOD1
	SELENOF															PGD
	TRIM25															DTNB
	PC															GPR146
	LOC100512926															RIPK1
	SOAT1															SKIV2L
	GHITM															SLC2A4
	RAP2C															UXT
	RER1															ZNF300
	GNAI3															ZNF821
	CDS2															RABL6
	UBXN4															MAL2
	PPL															ZMYND8
	NUFIP2															PQLC2
	RTN4															HLF
	NNT															LOC100152566
	PPP2R3C															PLCG2
	ALAS1															TRABD
	NCSTN															RAB40C
	ISCA1															TMEM94
	LOC100156967															CREB3L3
	COPB1															LOC100621494
	AMFR															LOC106509717
	CEACAM1															SLC26A6
	ACAA1															ZCCHC7
	AQP11															ADGRG6
	FHL3															LOC100515643
	REXO2															DNAJC11
	SH3BGRL2															IQSEC1
	ATP5C1															LOC100620498
	KIAA0141															ACSS2
	KPNB1															NTN1
	CAPRIN1															RETREG3
	SLC38A4															PKD1
	SMARCA2															WDR27
	SNX3															LOC100156325
	PSMC2															PI4KA
	RAB5C															ALDH1L1
	LDHA															PARP9
	LOC100737897															IMP4
	HSP90B1															PCSK9
	DAD1															CD81
	PAIP2															NDUFS4
	ERP44															RPSA
	CCDC125															GRK4
	IL13RA1															KIAA1456
	TAMM41															TRPM4
	PACSIN3															XPO1
	SIL1															SLCO1B3
	NR2F6															ETV7
	LOC110255331															ACP1
	RNF128															SRCAP
	IMMP1L															DNASE1L1
	RARB															LOC100514038
	STT3B															PNPLA2
	LYN															PABPC1
	SMPD3															LOC100522011
	NDUFAB1															LOC100524737
	LOC100622481															SH2B2
	SH3YL1															CUL4A
	LOC100522130															MBD1
	ZRANB2															BRF1
	IDH3G															DICER1
	LOC102165634															MKNK2
	YTHDF3															TRAPPC2L
	TMEM56															EEF1A1
	ANKRD39															FARP1
	TMEM171															RASSF1
	PPA1															AFF1
	ZCCHC6															CSK
	CXCL16															ATN1
	LOC102165812															EPB41L2
	TDH															DIABLO
	PXMP2															ATP8B3
	SSRP1															SMARCE1
	ARHGAP35															CUL1
	PDHA1															FBF1
	PMM1															NFYC
	NNMT															ARFGAP1
	MED19															RNPEPL1
	SLC25A30															TECPR2
	AQP9															KLC1
	LOC733637															LAMP1
	PLPP1															APAF1
	IK															ZNF467
	LOC102165433															HNF1A
	ITGAV															SCAF1
	DERL1															ABCF3
	43892															DEF8
	WFS1															ABCC5
	SMIM7															ANGPTL3
	PEPD															HECTD4
	RPL38															ZC3H13
	TMEM150B															B2M
	TGFBI															MYO1C
	GPT2															WDR1
	COPA															AGR2
	ACTL6A															POU6F1
	C9H1orf116															STUB1
	CTNNB1															XAB2
	KYAT1															AFM
	CASP3															DIAPH1
	DDX19A															R3HDM2
	SERPINH1															RSRC2
	API5															ARID1A
	KDELR1															ALKBH5
	CHID1															VEGFB
	SLC30A1															UBAC2
	TRAM2															CDK18
	TRIB3															FAM160B2
	FAM120A															SMIM10
	MTDH															GGA3
	PON2															DOK2
	ALPL															EPCAM
	EIF3E															POLR3G
	YIPF3															PRDM4
	CCDC47															STRIP2
	COPE															BIRC6
	DESI1															CHMP1A
	ABCG8															HERC2
	CD68															PANK3
	RAD21															ADNP
	ZNF706															CPEB4
	EIF3F															LIMS2
	NUDC															SAP30L
	LOC100623616															LOC110256232
	LOC102160504															GGNBP2
	PPARA															MEPCE
	SRSF1															LGALS3BP
	ZCCHC24															AKT1S1
	LOC100738642															SCAF4
	PTGES3															OAS2
	APEX2															SACM1L
	AP2M1															GBP1
	ALAS2															SLC35F5
	MOB2															LOC100624191
	TM9SF2															SAC3D1
	43896															TBX21
	DHRS1															ZNF34
	SSR1															AGAP3
	CCT7															SREK1
	ELP6															VPS52
	PLA2G7															GPRC5C
	UBL3															TBCD
	ENOSF1															LY6E
	USO1															ABCA2
	LOC102159087															GLMP
	PPP1R8															HCFC1
	TFG															MAP4K4
	NDFIP2															LOC100624918
	LOC110258310															GAK
	DHX9															AP3D1
	CD320															PAN3
	GALC															XPC
	SUMO3															OCLN
	TPI1															ERLIN2
	SERBP1															LOC100511862
	PGAM1															ACTL6B
	ACO1															IER3
	HYAL1															DNAJB4
	SET															FTL
	RAB6A															MAU2
	CLP1															BHLHE40
	RMND1															DUS1L
	STAT3															BCL6
	RRS1															DOK1
	TMEM126B															RHOBTB2
	CARHSP1															SYT17
	MUT															BCCIP
	SPCS1															GGA1
	UNC119															LOC100738859
	GPAT4															SLC37A4
	ADSS															PRRC2C
	EXOSC7															XPOT
	MARCKS															NSA2
	ACBD3															KIAA1217
	CD300C															USP34
	F3															C2H19orf66
	LRRC25															COPZ2
	MZB1															LOC110257518
	CHCHD10															LOC110261018
	DAP															LOC110261254
	SFT2D2															LOC110261747
	TMED9															CHST1
	LRRC59															FKBP10
	UPRT															LOC100522672
	CLTA															EEF1G
	MAX															CYBA
	LOC100523684															TRAF7
	PIK3AP1															TTC39C
	TPM1															DNAJB2
	CPD															LOC396685
	BLOC1S6															TRIM66
	MIR9812															LEMD2
	LOC100156293															LOC102168060
	ARPC5L															ARRDC3
	DCTN6															PFKFB4
	MPC2															SOX15
	CHMP2B															KIAA1109
	LOC102166818															ADGRL2
	OGFOD3															SPI1
	HINT1															RDH16
	ESRRA															MCCC2
	ECHDC1															CCDC24
	NKIRAS1															LOC100738909
	NECTIN2															LOC110260052
	PSMB7															SMPD4
	NGDN															SHANK2
	MAF															SAMHD1
	SELL															RBBP7
	TMEM126A															MXD4
	ATP5O															AGPAT1
	SERPINA5															CABYR
	NIP7															MFNG
	IL4R															PLAUR
	CYP2A19															SLC25A19
	ENTPD5															MLX
	HSDL2															HECTD3
	HMGN1															MAPK3
	CALR															UHRF1BP1L
	DCAF13															LOC100623504
	SCLY															NAT9
	DNAJC22															RBM25
	DUSP23															FASTK
	PEX19															YWHAH
	NSDHL															SIRT2
	LOC100624077															KIAA0368
	FAM169B															PEF1
	ZNFX1															POLDIP3
	SPCS3															DCAF5
	CTSA															CPOX
	IGSF6															FRMD1
	SND1															IPO9
	BABAM2															PUM1
	PSMB1															UBE3C
	LACTB2															CASKIN1
	PIGC															CFAP36
	LOC396684															GIPC3
	MTCH2															VLDLR
	VTN															PIK3C2G
	CYB5B															SIK3
	PSME2															ZDHHC7
	LOC100624113															NPLOC4
	HPS3															TRRAP
	CPS1															DPP9
	DLD															MRPL37
	EIF4EBP2															CRTC2
	TXLNA															RPL6
	SNRNP40															KMT5B
	SNRPB2															LOC100739163
	ASPDH															MAF1
	TM9SF3															SUPT5H
	PAPOLA															DHRS7B
	LNX2															MIB2
	NRAS															CMIP
	PCOLCE2															UPF1
	ITIH4															APOBEC3B
	ARCN1															LOC100621428
	SEL1L															MED29
	HNRNPA3															EP300
	RBP5															SLC12A4
	MMP14															SNX6
	LOC100517372															GC
	SDHAF1															NEIL1
	BLVRB															SPG7
	CLEC4F															PRPF38B
	PPIF															RGL2
	PMPCA															CCDC66
	AIF1L															METTL18
	SPATA3															PLN
	TTC38															FUBP3
	DDX6															MYLK
	EAPP															LOC100525309
	MGLL															SUGP2
	SRPX															KCTD6
	RALY															NOP56
	CDADC1															TSC2
	KYNU															ZNF184
	SNTB1															CERK
	TKFC															SARS
	PSME1															DSTN
	CCT5															FLVCR2
	GAMT															PHKA2
	VAPA															ARSA
	ABCD3															TEF
	BLOC1S2															TSC1
	IL13RA2															MROH1
	DNAJA1															NAP1L4
	FERMT2															LOC102159162
	ATP5G3															ARHGEF25
	ARMC6															CDK5RAP1
	BAX															PDGFA
	SCPEP1															POLG2
	OAT															SNCG
	RGCC															IL18BP
	LOC100152206															RPLP1
	UCHL3															HEATR1
	LOC100524598															C15H2orf72
	TFAM															C17H8orf4
	SPARC															NUMB
	FKBP4															LOC100517161
	AHCYL1															PYCR2
	CEND1															WDR54
	OLA1															RANGAP1
	PDCD10															PES1
	SAA3															HERC6
	RPL36A															RNF217
	ADH5															ATOX1
	FIS1															C6H19orf47
	FKBP7															LOC100524915
	LOC106508100															OTUD5
	GLCE															PMVK
	BDH1															KIF1C
	MRPL28															OSGIN1
	FAU															DCAF8
	UBE2W															IARS2
	TMBIM6															NBEAL2
	APMAP															GCN1
	LAPTM4A															NUP98
	C3H7orf50															MRPS18B
	FAM20A															PCYT2
	TSPO															LOC100621388
	NDUFA4															GMDS
	RPS27															IGIP
	PRELID1															IL18R1
	TPMT															LOC102162169
	RN18S															RNASEK
	RIOK3															CCNY
	LOC100511639															BAP1
	CNDP2															GBA
	CREG1															FAM8A1
	LOC102162693															LOC106509624
	CKS1B															SLC5A10
	CXHXorf56															AKAP17A
	RNASET2															ANKRD10
	GAPDH															RNF4
	LOC110260961															WAC
	MTX2															SLC17A4
	KRTCAP2															GPR107
	FBXO3															CYP3A46
	AHCY															JMJD1C
	SLC27A5															CXCL14
	ATP5D															FAM107A
	TOB2															LOC106507908
	EPSTI1															SECISBP2L
	KCTD21															LARP4B
	LOC100623096															HNRNPUL2
	NAB2															IBTK
	ACSL5															LRRFIP1
	FCGR3A															WDR81
	CHCHD4															PIM3
	EIF2B2															KRT19
	SDHD															PAPD4
	ELOVL5															LOC100511343
	PPP2R3A															STX16
	CSNK1A1															SIRPA
	COPG2															NCOA2
	LOC102159476															UNC13D
	TMEM186															PLK1
	TM9SF4															TATDN1
	AAMP															NKD2
	TRMT112															AK3
	MRPL47															OCIAD2
	GPX4															TAF1
	C13H21orf33															B4GALT5
	LOC110256748															AMACR
	MIR186															CD74
	ITGB1															ALDH9A1
	TUBA1B															DDX41
	CYP3A22															VASP
	PDK2															ALB
	HSD17B14															ZNF862
	AKR1C1															FOXP4
	VDAC1															NFKBIZ
	CD82															RARRES1
	AASS															RPUSD1
	CAPZB															RPLP0
	GYPC															GTF3C1
	DDX47															COL27A1
	GDE1															ITGA7
	ZCCHC9															LOC110261322
	PSMG1															TSSK4
	RPL7A															ZRSR2
	FKBP14															POLR1D
	LOC106510687															WDFY3
	LOC110261482															WIPI2
	NDUFB5															ARSG
	TMEM9															LAMP2
	HINT2															MGRN1
	DCPS															TMEM30B
	CNPY3															COG1
	LOC106505425															LOC100622227
	LOC102166227															LOC102164379
	PYCR1															SLC4A3
	CSF2RB															KPNA1
	NUCB2															LOC110257712
	NUDCD2															NPHP3
	PDCL															RAMP1
	TECR															LOC100511376
	PRKAR1A															ABHD17A
	NAA38															C3H16orf96
	THAP11															CNIH3
	RABAC1															DISP3
	LEO1															SHMT1
	SURF4															CDH2
	FAM174B															ARHGAP29
	OAZ2															HGS
	RGS1															FUT1
	TKT															SPSB3
	EIF3L															BCAR1
	ABT1															TIA1
	ARNTL															NR1H2
	IGFALS															SHC1
	TOR1AIP2															PALMD
	FEN1															PRR19
	RTN3															RPL37A
	INSIG2															SIDT2
	NCL															PLXND1
	TSPAN13															POFUT2
	MCMBP															CLU
	RND3															CRKL
	KLHDC8A															PPP2R5C
	MIR21															FAM110D
	C3															THNSL2
	PRDX6															LARP1
	CAMLG															CFD
	NUDT21															RBM4
	MATR3															TMEM98
	AAED1															CLK1
	MRPL50															GLT8D1
	NNAT															KALRN
	TFR2															LOC102163474
	GPN3															KMT2C
	WRB															ADGRE5
	ANKMY2															DZANK1
	RPL22L1															TRPM7
	BZW1															GINS4
	ACSL1															LOC100523310
	VMO1															LOC100626206
	CTSB															LOC110262053
	ERGIC1															U2SURP
	GM2A															LOC110255552
	MTCH1															GSTA1
	MAGOH															CTTN
	RNF7															TTC3
	RARRES2															IRF2
	ATXN3															SORBS3
	GPN1															SPON2
	CALU															ITM2B
	CYP20A1															HELQ
	LOC100517731															MCM8
	LXN															SCMH1
	TGOLN2															SIRT6
	SFRP1															PEX10
	SIVA1															AP1M1
	CALM1															TRAF2
	CUTC															CDK16
	UXS1															EIF3B
	CLDN4															GADD45B
	GPAM															RASGRP4
	ABHD11															MPRIP
	PALM3															ACTN1
	CDC34															TRPM2
	SKP1															CNOT3
	PRG4															GTPBP1
	BCKDHA															SCOC
	NUDCD1															CSF1
	GORASP2															TPD52L2
	CPT2															DCTN1
	ESD															TRIAP1
	MRPL19															NCOR2
	FABP1															D2HGDH
	PSEN2															AP5Z1
	LOC110256392															ADA
	DENR															AKAP10
	HACD3															C3H16orf54
	KIAA1191															LOC106504464
	LOC100624333															LOC110261360
	NOP9															SERPING1
	ECH1															ZNF281
	MRPL13															SLC25A29
	PGM3															CDK5RAP2
	MGAT1															RGN
	FGG															SLC25A37
	TAF11															LOC110258092
	TM2D2															CHCHD7
	IFT20															LOC106504234
	JAGN1															SH3RF1
	RSPRY1															TMEM39B
	GPD1L															TRO
	TMBIM1															TMBIM4
	PRSS23															RPL14
	RAB2A															VPS41
	PPM1H															GBF1
	TBC1D8B															THOP1
	APOOL															CAPN1
	CD58															KCNQ4
	RNF114															KNSTRN
	DCAF11															DAXX
	SNX12															MAN2A2
	EIF3K															SLC22A23
	SLC16A1															BAG1
	LOC100622246															COPS6
	TPM3															GIT2
	CCNYL1															PHRF1
	PARP16															PSMF1
	GLG1															PER2
	STEAP3															EGR1
	BCO1															CD180
	LOC100737875															CDHR4
	POLE4															LOC100737927
	ILVBL															LOC110255560
	RAF1															SUN1
	FKBP5															ACOT12
	LAPTM5															EDC4
	HIBADH															BRD4
	KPNA2															PCK2
	KTI12															C12H17orf62
	ECI1															ZNF213
	RAB7A															STAT6
	CNOT7															BAZ2A
	MRPS36															LOC110260049
	STK40															HOGA1
	DNAJB1															TCIRG1
	PTGR2															ALDH3B1
	SALL1															CEP89
	ADAM9															KCTD7
	GTF2H1															MAPK11
	CAP1															ARPC1A
	HNRNPC															LSM4
	SELENOT															KDM5C
	SPTSSA															PRPF4B
	HRG															IRF7
	C1H9orf78															SLC20A1
	MRPS35															PAF1
	NSF															ADGRL1
	CLPP															CEP162
	SNRPE															PRR22
	LRRC3															LRRC58
	NPM1															SETD2
	PDCL3															HAPLN4
	PEX11B															SKI
	C7H14orf1															LRRC41
	RBBP4															RNF149
	JPT2															ABHD14A
	COL3A1															PDGFRB
	ACSM4															BEX1
	FAM136A															LOC110255416
	GTF2F2															PUS3
	HDHD2															UROC1
	HMGN4															B3GAT3
	POLR3K															RNF123
	SLC25A16															CDK9
	QKI															KLHDC3
	ECD															HSDL1
	HIF1A															ARAP1
	LOC100157486															DNAJC19
	RAB11A															DGCR6L
	TPP1															GRK2
	LOC100627270															FAM98C
	PSMD10															FBXL15
	F13B															HIVEP3
	TM4SF1															LOC102166670
	FKBP11															RFC4
	LIAS															USP7
	MRPL3															SRP68
	TMX4															FNBP1
	LRP11															INSR
	ACTR2															SYNE1
	LOC100156879															LOC110258869
	PANK1															MIR101-2
	FSCN1															MIR145
	RAB11B															MIR214
	SLA-2															MIR24-2
	MORF4L2															NPFF
	COPB2															PRAP1
	CPQ															DIXDC1
	SCNN1B															TPGS1
	TMEM184C															ACADSB
	LOC100624032															SEC11C
	OSBPL1A															ZMYM2
	SLC6A11															MSN
	C5AR1															PLXNB1
	NRBF2															SENP6
	POLD4															LECT2
	GLRX5															STAT5B
	PEX11A															LSM2
	PICALM															MRNIP
	DERA															NCOR1
	LOC100624700															ADRM1
	VSNL1															ZYX
	PWP1															TNIP1
	ALDH1A1															SRSF4
	WDYHV1															TAS1R3
	EIF4A1															ZCWPW1
	S100A10															RAB13
	CMPK1															FMO4
	ISCU															CAMSAP3
	GSN															CLCF1
	PPP2CA															FRA10AC1
	RWDD4															GZMB
	TYSND1															NPR2
	ACTR1B															RHOF
	NOP16															SDHAF2
	DGAT2															SPP1
	LOC110255291															PLOD3
	CHCHD2															TMEM259
	AK6															ADAMTS15
	C6H1orf109															BPNT1
	CLN5															TBC1D9B
	ASS1															DNM2
	ATP6V1D															ILK
	PCNA															RAB18
	SASS6															ARHGDIB
	LOC110262216															HNRNPH3
	44084															CCDC107
	BZW2															LOC100736603
	CMTM8															METTL2A
	EVA1A															RPL10
	OXNAD1															ALPK1
	CSF2RA															COQ8B
	TEX2															CXCL9
	UFSP2															EMP3
	C7H6orf89															LOC100152306
	CLEC3B															POLI
	CYP1A1															SMOC1
	ST6GAL1															DENND4B
	VNN3															POLR2A
	SLC2A8															MBL1
	WDR55															SGF29
	NCOA4															PHC2
	NDUFA1															RDH13
	ARPC5															COPS3
	MLYCD															WDR13
	TMEM199															ARHGAP9
	SLC25A3															C4H8orf76
	TAF13															CARMIL2
	AQP7															NYNRIN
	C7H14orf119															ARPC3
	DNAJC21															MAN2C1
	PRPF38A															PRCP
	PSMG4															PRPF39
	CD163															NDUFC2
	NELFE															NKTR
	IREB2															REEP2
	MRPS33															RELA
	MANSC1															CDK10
	GOLT1B															BRK1
	PROSER2															ARHGEF1
	LOC100626247															NFIB
	HAL															SUPT20H
	MFAP3L															MAB21L3
	SMPDL3A															HSPB6
	SMU1															LOC106509367
	NECTIN3															EXOC3L1
	ACOT13															KRT7
	CASC4															TRA2B
	AVIL															EPG5
	RETSAT															MINK1
	HAT1															PECAM1
	PDP2															HDGF
	PPM1B															B4GAT1
	SLC25A1															CLN6
	RHOA															ID4
	GOT1															LOC100517149
	CAPZA1															METAP1D
	TTC36															MGAT4B
	LOC110262146															QARS
	ARV1															LAMA5
	UFL1															NAA10
	P4HB															ABCG2
	TMED2															ADCY5
	MMACHC															ATP6V0D1
	TMEM183A															ATP1B1
	FAM131C															GBE1
	FARSB															CYP3A29
	LOC110260147															ACPT
	NANS															RPL3L
	UBAP1															STAB2
	HSD3B7															HP1BP3
	BLZF1															RPL39
	LOC102166909															CD5
	MPI															LDOC1
	MFSD5															ADCY6
	FADS6															SORD
	CD9															SLC6A12
	TIMM10B															PRPF6
	TMEM170A															MIIP
	ARPC2															SNRPF
	PHYHD1															CLK4
	ETFDH															STARD4
	LOC102163153															GNAS
	SERINC1															METTL22
	LHFP															RASSF4
	SLC15A3															NADSYN1
	UBLCP1															PCCB
	CCNG2															TPM2
	ACSS3															LOC100739098
	CDPF1															NDE1
	GPX3															PPFIBP2
	SLC17A3															PAIP1
	DHRS11															SLA-DQA1
	PSMD14															ZCRB1
	GGCX															KMT2A
	CHDH															WWP2
	POLDIP2															RNF14
	LOC102162880															C3H16orf59
	RPF1															SCO2
	PITRM1															IRF9
	CLUH															ABLIM1
	NADK2															PCF11
	FGL2															AP2A2
	TMEM263															BMP1
	HDHD3															LOC110255952
	CLIC4															SLC38A10
	LOC100515118															SLC30A2
	LOC102167589															TCAP
	MBIP															ARMCX2
	RPN2															INO80B
	SLC27A2															LOC102168077
	GLUL															MTMR1
	LOC100625498															TSSC4
	MOBKL3															HSD17B7
	P4HA2															TAOK2
	INAFM2															P3H1
	TBC1D20															PKM
	LOC110262223															PBXIP1
	NTPCR															CCDC191
	PARM1															CCDC88B
	LTBP1															DGKA
	MINPP1															POLD2
	GATC															SLX1A
	GLA															TRIM10
	MPZL2															CES1
	AGPAT5															ATP5J2
	C6H1orf168															MANEA
	THRSP															LOC100525572
	CPN1															CHD2
	ARL6IP1															PNPLA6
	BCL10															SYNE2
	NUDT15															HOOK2
	PIGK															PDCD6IP
	TUBB															WWP1
	LYRM2															IKBKG
	SCFD1															ADD1
	UBE2Q2															IDUA
	RPS28															SHB
	RPP25L															SLC35A3
	PPP1R1A															DUSP16
	PRPF18															FZD5
	RAB28															SZT2
	TXNDC12															CCDC30
	ARMCX3															LSM8
	ADI1															SNX15
	TNFSF13															CXXC5
	ALG5															DPP7
	ANAPC13															PUM2
	LSM3															C8B
	TMEM70															INTS3
	MRPL42															C2H11orf84
	LRP10															CCL4
	GNS															LOC100512656
	GSS															PPFIA1
	ENOPH1															COL4A2
	LIPG															TRA2A
	SUPT4H1															USP9X
	CIDEC															RETREG2
	DYNC1LI1															SPPL2A
	DDT															C18H7orf49
	NPTN															KCTD13
	TCF21															NPDC1
	BTF3															STIM2
	PCBP1															TMEM251
	HNRNPA1															PABPN1
	RNF121															MYO9B
	MIA3															PTPN7
	AQP3															TICAM1
	LOC110259242															ANXA13
	PSMA5															CAPN7
	RRAS2															NCF1
	VAMP7															BCO2
	ZW10															KDM2A
	MX1															LOC100625971
	FAM234A															LOC110255912
	AIFM2															EGFL7
	SLC35A2															SCARB1
	HSPE1															SON
	HSD17B13															THNSL1
	LOC110256001															LOC106508380
	CLPX															LOC110260359
	APBB1IP															HSF2
	DCTD															POU2AF1
	ARL6IP5															TPST2
	EIF1AD															HTT
	HDDC3															CA9
	SLA-DMA															LOC102164252
	TMEM57															SMARCD3
	SLC35E2B															ATP2B2
	LOC100514211															CYP4A21
	TMX1															ASXL1
	TMED10															ACADL
	ST6GALNAC2															ABLIM3
	TIGAR															CPSF1
	LOC100625850															JUND
	F10															POLR1E
	LOC100525590															SORBS2
	CHCHD1															CALML4
	HDAC2															CBX4
	RBM8A															SARS2
	DDX18															SPATA13
	SREBF2															AHSG
	EIF5															HDAC5
	FDFT1															THRAP3
	FKBP9															FAP
	LOC100737600															IFT140
	TM2D3															OFD1
	ETS2															RAPGEF3
	SSBP4															SMPD2
	UGP2															TRIP10
	RFTN1															PNKP
	LIX1L															SSU72
	CYSTM1															CDK2AP2
	GTF2A2															CGNL1
	SPTY2D1															BBS2
	HMGB1															C2H19orf60
	CCL16															HDHD5
	TAX1BP1															MMADHC
	PNPLA8															ABCA3
	PTPN18															TMEM140
	SSR3															CSPP1
	MYO1B															CYTH3
	ANGPTL6															EDRF1
	ASCC1															TNNI3
	PCTP															GPS1
	MUC12															ZSWIM8
	POLR2D															CSNK1D
	RBM7															DUSP11
	FGB															UBC
	LOC102162026															PAXIP1
	LOC100525311															MIDN
	GMFB															CRYM
	SLC30A5															HABP4
	SQSTM1															IER5
	TOMM5															DAG1
	FAM53C															RBMX
	TIPRL															FLOT2
	LOC100156470															TOM1
	RPL22															SLC6A20
	MRPL16															TBX2
	TXNIP															TYK2
	HHEX															LOC574051
	PKIG															ADAMTS10
	RFK															CLHC1
	GHR															LOC100739325
	TRAM1															NUDT8
	RABL3															PLD4
	THAP12															SECTM1
	DAO															SGSM3
	FGA															TREX1
	ITM2C															ADAR
	ACADM															STAT1
	GLRX															LOC110255927
	PTGR1															POMT1
	HSPD1															TUBGCP2
	LOC102166944															PAH
	C3H16orf72															METTL5
	EBNA1BP2															RBBP6
	LOC100526118															ATRAID
	ZFYVE21															HEBP1
	NAXD															LMF2
	ARF4															SPAG8
	PPIL1															DOCK6
	POSTN															SMARCC2
	PRR13															CTBP1
	ARL8A															C16H5orf34
	PDZD11															LOC110259691
	ZMPSTE24															MAP3K6
	ALDOA															TMEM147
	LYPLA1															NIT2
	TEN1															AIG1
	ABHD14B															CTSV
	FAM180A															CACNA1H
	NECAP1															CASD1
	HMGN2															CXCL11
	LOC102165957															OBSL1
	C1H6orf203															C7H6orf62
	LOC100157391															ZFPM1
	SULT1A3															COL18A1
	MEIS1															NEK4
	PARP4															LOC110256000
	UBALD1															CNOT1
	CCNI															LGMN
	ACAD11															LOC100628140
	GTF2A1															MAMLD1
	TBCC															TAF6L
	CTSF															TMEM185A
	LOC100151816															ANTXR2
	SLC35E3															KTN1
	LOC100521680															NEK6
	C1GALT1															DNAJA3
	ELOVL2															ZFAND6
	SEC23IP															B4GALNT1
	SLC39A5															ITPRIPL1
	GRN															LMBR1
	CLDN15															RARS2
	FRG1															RASAL3
	GRAMD1C															BTBD2
	CASP1															FBXO21
	ACO2															UBE2H
	ABCB7															FAM214A
	CHCHD3															ANKRD13A
	DVL2															C1QTNF5
	TYMS															DDX31
	YES1															EBI3
	LOC100739741															LOC100125545
	OS9															LOC100518848
	MRPS23															LOC100737582
	COQ2															LOC102158443
	UBE2G2															MICAL1
	ANO10															SPRYD7
	CYP2C32															TTC21B
	TSNAX															GDI1
	PRPS1															ATG2A
	SRSF9															43897
	WDR61															CATSPERG
	SERP1															GIMAP7
	AKR1CL1															INPP5A
	HSPA9															SAMD1
	BECN1															GID8
	C2H19orf25															PPP6R3
	SLAIN2															NDUFS8
	IRF2BP2															DHTKD1
	SLC25A15															ECHS1
	PGLYRP2															ERP29
	LARS2															LOC106510641
	LIPA															CA5A
	PDHX															HEXIM1
	POLR1C															LUC7L
	PPP6C															FGD1
	TMA16															GDPD2
	TMEM86B															NAE1
	PARN															PRSS55
	PLPBP															USHBP1
	PPHLN1															TIAF1
	LOC110256926															ELP2
	DNTTIP2															FGFR1OP
	MOB3A															IFT43
	MRPL44															KMT5C
	MRPS10															MPST
	MCFD2															ZNF2
	AASDHPPT															ZNF653
	BOLA1															ZNF746
	MSR1															MED12
	USP4															FLNB
	CKS2															CHRD
	LSM14A															GIMAP1
	LPGAT1															GADD45G
	SLC44A3															TAGLN
	F2															FAAP20
	SNRNP27															FAM43A
	MT3															HDDC2
	HNRNPK															LGALS1
	CALM2															NAT6
	ALAD															NUP62
	CPT1A															RELL1
	TERF2IP															SLC22A17
	WASHC1															TARDBP
	DDX27															SPEN
	F11R															ARHGAP1
	PSMA4															FASTKD1
	TXNL4B															HBEGF
	SUCLA2															RNH1
	SLC4A4															CCL5
	ETV6															LOC100625088
	SLC13A5															PUF60
	GMCL1															CABLES1
	LAPTM4B															CEP135
	RPL13															MCT7
	DDOST															PHC1
	HADHB															UBXN11
	SLC35E1															INPPL1
	AP3B1															EIF3D
	LOC100739663															CDK3
	ADAMTSL4															COQ7
	DYNLT3															MED11
	LAMTOR5															SCNM1
	PGM1															MAP7D1
	MRPL30															LOC102162486
	OXSM															TF
	POLR2M															TIAL1
	CHUK															NAA60
	FBP2															COL4A1
	TM4SF18															GRAP
	METTL9															LOC100156657
	PPP4R3B															LOC110255270
	MRPL20															RPL4
	MRPS31															ETFA
	THY1															CDC42EP4
	UBE2E3															CCAR2
	GABARAP															DDC
	TAGLN2															RPS2
	RPRD1B															LOC102162338
	SMN1															EXD1
	VKORC1															GTF2H4
	DOCK1															KCNIP3
	G3BP2															ZNF784
	EIF1B															ATP7B
	MRPL2															RCBTB1
	USMG5															FBXL5
	UTP11															LMNA
	BAG3															AAAS
	CITED2															MZF1
	LMAN1															JUN
	LCN12															PEMT
	TNFRSF21															MAN2B1
	UNC50															ACP2
	KDELR2															COL16A1
	CCPG1															EHD2
	RBM18															RASGEF1B
	RSL24D1															LOC100623441
	CTSS															CD1D
	ARPIN															ITGA5
	IGBP1															NOTUM
	OSTM1															COQ8A
	GAS2															FKBP2
	HNRNPF															MYH7B
	B9D2															CETN3
	FAM117A															NFATC1
	LOC100515290															USPL1
	MCL1															ARL5A
	LOC102168085															SEC61B
	CLIC1															RPL36AL
	GAS8															KCNN2
	BTBD1															DENND3
	EMC4															MEF2A
	RASSF7															SEMA3F
	MIR9811															TSEN2
	FAM71E1															ZNF341
	CD164															MTSS1
	EHD3															SPATS2L
	UBE2K															EPN1
	CBX1															MOCS1
	DPH3															ACRBP
	C7H6orf106															ALKBH6
	CD59															FSCN2
	FAM49B															KIFC2
	ZFAND2A															TRMT44
	YWHAB															TAPT1
	C5H12orf57															MUL1
	PEX13															HSPG2
	SEPHS2															ATG9A
	ELOVL6															CEP63
	RPS16															PIM1
	SH3BGRL															HSD11B1
	VTA1															RBM5
	CBS															C2
	ALG3															SLC11A1
	RTCB															TRANK1
	STMN1															PPP4R3A
	MAP3K21															ITGB4
	CDV3															PLCD1
	CGRRF1															TRPC4AP
	MRPL15															SRRT
	RDX															SAFB
	UCHL5															ZC3H7B
	CFL1															DPYD
	AP3M1															LOC106510398
	DNAJC2															ACAP3
	EIF4B															CHMP4A
	CBX7															FAM69B
	MIR339-1															LOC110255314
	PMP22															NFKBID
	SEC24D															POLA2
	HPGD															HAO2
	H6PD															JUNB
	PFDN2															NOP53
	SAMM50															ALKBH4
	LOC102159225															ERG
	TMEM254															TGFB1I1
	PREB															REPIN1
	APOE															EXTL1
	SLC25A48															MAP2K3
	BET1															CPT1B
	SCN1B															THUMPD2
	QPRT															CYP2C91
	RCC1L															VAMP5
	PRKCSH															PAN2
	RPS18															TRIP12
	CTSO															SPTAN1
	HTATSF1															SLC25A22
	SCAMP2															ASMTL
	CES3															MYO7A
	COMMD6															PLK3
	METTL27															EFHD2
	ZDHHC5															MTRR
	HMGCS2															MIER2
	ATP6V1H															ANP32B
	AVPI1															DLL1
	GATAD1															LCK
	MVB12A															OXLD1
	NAA30															MGST3
	RPN1															NR1H4
	ATP5A1															AP4B1
	PIP4K2C															PPM1J
	LBH															TBC1D7
	TSPYL1															FOXO3
	BMX															ARHGEF7
	TSPAN15															AMPD2
	C1H15orf62															ARHGEF3
	PSMD6															FGFR2
	CLEC14A															LDB2
	VWA8															ZNF18
	TMEM229B															SELENOO
	ANGPTL4															C1H15orf57
	BNIP3															LOC100519166
	PPIA															LOC102157778
	ICAM2															PKN3
	SNX10															CD99
	LOC100517809															RBL2
	LSM12															IGF2
	LZIC															ALG8
	EIF4H															NXN
	SEC61A1															ACAA2
	RPS26															LOC110255287
	SNAPIN															MAST2
	BLVRA															MOCS3
	GNL3L															RBM10
	PPP1R2															DNM1
	COQ5															IQCE
	DDAH1															MTA1
	LOC100624541															UOX
	SELENON															MKNK1
	TMEM167A															TDO2
	MYL6															ACSS1
	SLC22A1															C7H6orf136
	GFM1															EXOSC2
	ATP6V1A															HES1
	LOC110255945															IDO2
	ATG3															AHDC1
	COG5															CHMP2A
	HIKESHI															ANGPTL7
	LOC106504875															FAM129B
	MTURN															IFT52
	APOA4															TIMP1
	CCDC6															ASCL1
	CSAD															CRHR2
	PPME1															LOC100627949
	SKIV2L2															PLA2G12B
	SMNDC1															ATL2
	TLR2															LCP1
	C5H12orf45															DTYMK
	GTF2E2															FXYD5
	SH3BP5L															HSCB
	XBP1															INTS6L
	LOC100156167															NRROS
	NDUFAF2															THOC6
	LOC102160336															MBNL1
	CALD1															MOV10
	EIF5A															CEP164
	MFSD14A															INPP5E
	TCEAL8															PNMA1
	POLR3D															RGS3
	SEC11A															NSMF
	CACUL1															SRSF11
	EIF4E															IFT122
	MFAP1															MAP4K1
	PLEKHF2															ZFP90
	DNPEP															LOC100518109
	HNRNPH2															DVL1
	SEC61G															FAM187B
	SPG21															LOC102166382
	CYBRD1															FIZ1
	ITPRIPL2															MYO1G
	SLC25A46															SLC10A5
	CNOT8															WDR3
	REEP3															PPIB
	ZNF622															UBA1
	DDX3X															SLC22A18
	LOC100737768															RNF130
	CRYAB															FAM193B
	PFN1															RAD23B
	ROGDI															NAGS
	TMPRSS6															CD34
	CIDEB															NELFCD
	PCBP2															TSPAN6
	MRPL34															PRDX2
	TSPAN12															ELOB
	TTC1															ARHGAP8
	ATP5B															FAM118A
	MIB1															PET100
	RPL21															TMCC1
	GPI															EDEM1
	FGGY															HSD3B1
	IFNAR1															PPP2R1A
	PCMT1															SMIM10L1
	PPTC7															GFER
	SNX24															MCAT
	SRP14															CCDC71L
	UBE2A															ZMYND11
	HERPUD1															NISCH
	LOC106510200															GANAB
	SLC39A1															NAALADL1
	QDPR															PIGS
	LMAN2															TOP3A
	FZD4															METTL7B
	NCK1															DPY19L3
	SLC26A11															DTNBP1
	APOPT1															DZIP1
	KIAA1671															LTBP3
	NDUFB6															RPL9
	BHMT2															ABCA7
	MOB3B															GNLY
	UMPS															WDR74
	TWF1															OCIAD1
	NID1															PMM2
	NUS1															USP19
	LOC100627285															ACYP1
	EIF4G1															PLEKHH3
	LOC102158108															RBPMS2
	PDXK															CTNNA1
	EIF4G2															TRIM45
	NUCB1															FAM20C
	LOC110256758															VAT1
	ORMDL1															LOC106509317
	ZBED3															MIR1839
	LEAP2															FAM209B
	LOC100621287															LGALS4
	PLVAP															LOC110255861
	HSP90AB1															LOC110256840
	ICMT															LOC110258214
	PRNP															TMEM249
	SOAT2															KCNE3
	APEX1															LOC100520216
	TMEM38A															RORC
	TMEM106C															ARHGEF18
	TMEM167B															GGT5
	MLEC															RIC3
	CTH															VAV3
	PDIA6															IFI44L
	FAM69A															LOC100739425
	SCCPDH															METTL17
	C2H11orf24															RB1CC1
	COPS8															TMEM19
	SEC23B															LHX2
	PPT1															ZNF664
	SHROOM1															ARHGAP39
	UBE2R2															ATG16L2
	HERPUD2															CD3E
	CTDSP2															GADD45GIP1
	RNF26															ZNF202
	HMGB2															QSOX1
	KCNK5															STAU1
	SS18L2															ADCY4
	TM9SF1															BRAT1
	APOA5															LYSMD4
	LOC100515551															MTIF3
	SAR1B															BIRC3
	EEF1B2															ATP5G2
	ACADVL															LOC100516105
	BCAS2															MAP3K10
	RAB15															PTRHD1
	ZDHHC24															CLDN14
	PEX7															CHD4
	PDCD5															ANKRD54
	PHAX															C7H6orf132
	DDO															FAM58A
	PTER															KIZ
	STX12															PPEF1
	CALCOCO2															TMEM173
	FAH															TCF25
	KPNA4															DPP4
	ECHDC3															SNRNP70
	PPP1CC															MIR6782
	TMEM261															TMTC2
	IGSF8															ZFYVE19
	DEGS1															PRKD2
	DYNC1I2															DCAF4
	SCYL2															DDAH2
	LOC100524613															FMNL3
	PSMD5															PDE1B
	NIFK															SPRY2
	HNRNPA2B1															THAP4
	CRAT															TMEM62
	MED10															TRNAU1AP
	ZMAT2															UTP23
	ADIPOR2															STRN4
	AP2B1															MLLT6
	DUSP3															PNKD
	HSD17B12															GCLC
	PPP1R11															CIC
	ARF1															ZADH2
	C1GALT1C1															LOC102164681
	SLC35B2															CD37
	NMT1															GSPT2
	ATP5E															TBC1D10C
	GPAT3															TEC
	PRPF19															ZNF688
	CISD3															ZNF777
	CHCHD5															HPX
	MSRB2															CDC25B
[truncated: 2,104 more rows]
