# Supplementary material for: A Transcriptome Analysis Reveals that Hepatic Glycolysis and Lipid Synthesis Are Negatively Associated with Feed Efficiency in DLY Pigs
Source: Sci Rep. 2020 Jun 18;10:9874. doi: 10.1038/s41598-020-66988-6 (PMC7303214; doi:10.1038/s41598-020-66988-6)
Supplement: Supplementary file 1 — Supplementary Tables. [file 41598_2020_66988_MOESM1_ESM.zip › Supplementary Dataset/Table S7 Pathway enrichment in KEGG and Reactome database for MEcyan, MEpurple and MEred modules.xlsx]

## Sheet: MEcyan and MEpurple modules
Table S7 Pathway enrichment in KEGG and Reactome database for MEcyan, MEpurple and MEred modules
KEGG database
	ID	Description	GeneRatio	BgRatio	pvalue	p.adjust	qvalue	geneID	Count
ssc00190	ssc00190	Oxidative phosphorylation	12/50	132/7970	1.83e-11	1.7e-09	1.33e-09	NDUFV3/NDUFA13/UQCR10/NDUFB7/LOC100525869/LOC100516480/COX5B/COX17/NDUFA11/COX7A1/NDUFA2/ATP6V0C	12
ssc04714	ssc04714	Thermogenesis	12/50	229/7970	1.1e-08	4.07e-07	3.18e-07	NDUFV3/LOC100516527/NDUFA13/UQCR10/NDUFB7/LOC100525869/LOC100516480/COX5B/COX17/NDUFA11/COX7A1/NDUFA2	12
ssc05012	ssc05012	Parkinson disease	10/50	142/7970	1.31e-08	4.07e-07	3.18e-07	NDUFV3/NDUFA13/UQCR10/NDUFB7/LOC100525869/LOC100516480/COX5B/NDUFA11/COX7A1/NDUFA2	10
ssc04932	ssc04932	Non-alcoholic fatty liver disease (NAFLD)	10/50	150/7970	2.23e-08	4.76e-07	3.72e-07	NDUFV3/NDUFA13/UQCR10/NDUFB7/LOC100525869/LOC100516480/COX5B/NDUFA11/COX7A1/NDUFA2	10
ssc05016	ssc05016	Huntington disease	11/50	197/7970	2.56e-08	4.76e-07	3.72e-07	NDUFV3/NDUFA13/UQCR10/NDUFB7/LOC100525869/LOC100516480/COX5B/NDUFA11/COX7A1/NDUFA2/POLR2J	11
ssc05010	ssc05010	Alzheimer disease	10/50	168/7970	6.58e-08	1.02e-06	7.96e-07	NDUFV3/NDUFA13/UQCR10/NDUFB7/LOC100525869/LOC100516480/COX5B/NDUFA11/COX7A1/NDUFA2	10
ssc04260	ssc04260	Cardiac muscle contraction	5/50	85/7970	0.000178098	0.00236616	0.00184793	UQCR10/LOC100525869/LOC100516480/COX5B/COX7A1	5
ssc04723	ssc04723	Retrograde endocannabinoid signaling	6/50	145/7970	0.000268698	0.00312361	0.00243949	NDUFV3/NDUFA13/NDUFB7/GNB2/NDUFA11/NDUFA2	6
ssc00040	ssc00040	Pentose and glucuronate interconversions	3/50	22/7970	0.000328997	0.00339963	0.00265506	GUSB/LOC100516628/UGT2B31	3
ssc00860	ssc00860	Porphyrin and chlorophyll metabolism	3/50	32/7970	0.00101388	0.00942907	0.00736396	GUSB/LOC100516628/UGT2B31	3
ssc00920	ssc00920	Sulfur metabolism	2/50	10/7970	0.00168095	0.0142117	0.0110991	SELENBP1/TST	2
ssc00982	ssc00982	Drug metabolism - cytochrome P450	3/50	47/7970	0.00310275	0.0240463	0.0187798	ADH4/LOC100516628/UGT2B31	3
ssc00980	ssc00980	Metabolism of xenobiotics by cytochrome P450	3/50	49/7970	0.0034946	0.0249998	0.0195245	ADH4/LOC100516628/UGT2B31	3
ssc00830	ssc00830	Retinol metabolism	3/50	57/7970	0.00535844	0.0321723	0.0251261	ADH4/LOC100516628/UGT2B31	3
ssc01212	ssc01212	Fatty acid metabolism	3/50	57/7970	0.00535844	0.0321723	0.0251261	FADS1/FADS2/CBR4	3
ssc00053	ssc00053	Ascorbate and aldarate metabolism	2/50	18/7970	0.00553502	0.0321723	0.0251261	LOC100516628/UGT2B31	2
ssc00983	ssc00983	Drug metabolism - other enzymes	3/50	59/7970	0.00590147	0.0322845	0.0252137	GUSB/LOC100516628/UGT2B31	3
ssc05204	ssc05204	Chemical carcinogenesis	3/50	61/7970	0.00647637	0.0334613	0.0261327	ADH4/LOC100516628/UGT2B31	3
ssc00970	ssc00970	Aminoacyl-tRNA biosynthesis	3/50	66/7970	0.00805616	0.0394328	0.0307964	VARS1/HARS1/MARS1	3
ssc03010	ssc03010	Ribosome	4/50	132/7970	0.00919218	0.0427436	0.0333821	RPL26L1/MRPL14/RPS21/RPL31	4
ssc01040	ssc01040	Biosynthesis of unsaturated fatty acids	2/50	28/7970	0.0131399	0.0581911	0.0454463	FADS1/FADS2	2
ssc00350	ssc00350	Tyrosine metabolism	2/50	35/7970	0.0201156	0.0850341	0.0664103	ADH4/MIF	2
ssc00760	ssc00760	Nicotinate and nicotinamide metabolism	2/50	36/7970	0.0212145	0.0857804	0.0669932	NT5E/NAMPT	2
ssc00140	ssc00140	Steroid hormone biosynthesis	2/50	50/7970	0.0390284	0.151235	0.118112	LOC100516628/UGT2B31	2
ssc00450	ssc00450	Selenocompound metabolism	1/50	17/7970	0.101559	0.35608	0.278093	MARS1	1
ssc04727	ssc04727	GABAergic synapse	2/50	87/7970	0.103136	0.35608	0.278093	SLC38A2/GNB2	2
ssc00061	ssc00061	Fatty acid biosynthesis	1/50	18/7970	0.107207	0.35608	0.278093	CBR4	1
ssc00531	ssc00531	Glycosaminoglycan degradation	1/50	18/7970	0.107207	0.35608	0.278093	GUSB	1
ssc00360	ssc00360	Phenylalanine metabolism	1/50	21/7970	0.123944	0.397477	0.310423	MIF	1
ssc00592	ssc00592	alpha-Linolenic acid metabolism	1/50	22/7970	0.129455	0.40131	0.313417	FADS2	1
ssc00340	ssc00340	Histidine metabolism	1/50	23/7970	0.134931	0.404794	0.316138	ASPA	1
ssc00790	ssc00790	Folate biosynthesis	1/50	24/7970	0.140374	0.407962	0.318612	FPGS	1
ssc04966	ssc04966	Collecting duct acid secretion	1/50	26/7970	0.151159	0.413727	0.323115	ATP6V0C	1
ssc04724	ssc04724	Glutamatergic synapse	2/50	110/7970	0.151255	0.413727	0.323115	SLC38A2/GNB2	2
ssc03020	ssc03020	RNA polymerase	1/50	29/7970	0.167088	0.436365	0.340794	POLR2J	1
ssc04142	ssc04142	Lysosome	2/50	118/7970	0.168916	0.436365	0.340794	GUSB/ATP6V0C	2
ssc01523	ssc01523	Antifolate resistance	1/50	32/7970	0.182725	0.459281	0.358691	FPGS	1
ssc00250	ssc00250	Alanine, aspartate and glutamate metabolism	1/50	37/7970	0.208148	0.509415	0.397845	ASPA	1
ssc00071	ssc00071	Fatty acid degradation	1/50	41/7970	0.227927	0.530769	0.414522	ADH4	1
ssc04145	ssc04145	Phagosome	2/50	144/7970	0.228288	0.530769	0.414522	TUBA4A/ATP6V0C	2
ssc04672	ssc04672	Intestinal immune network for IgA production	1/50	48/7970	0.261382	0.584569	0.45654	LTBR	1
ssc00270	ssc00270	Cysteine and methionine metabolism	1/50	49/7970	0.266044	0.584569	0.45654	TST	1
ssc04141	ssc04141	Protein processing in endoplasmic reticulum	2/50	162/7970	0.270285	0.584569	0.45654	PLAA/SSR4	2
ssc00240	ssc00240	Pyrimidine metabolism	1/50	54/7970	0.288924	0.610681	0.476932	NT5E	1
ssc00561	ssc00561	Glycerolipid metabolism	1/50	59/7970	0.311105	0.64295	0.502134	DGKD	1
ssc00010	ssc00010	Glycolysis / Gluconeogenesis	1/50	62/7970	0.324086	0.655217	0.511715	ADH4	1
ssc05221	ssc05221	Acute myeloid leukemia	1/50	66/7970	0.341022	0.674789	0.527	DUSP6	1
ssc03320	ssc03320	PPAR signaling pathway	1/50	75/7970	0.377623	0.699648	0.546414	FADS2	1
ssc04721	ssc04721	Synaptic vesicle cycle	1/50	76/7970	0.381564	0.699648	0.546414	ATP6V0C	1
ssc04610	ssc04610	Complement and coagulation cascades	1/50	79/7970	0.393243	0.699648	0.546414	PROS1	1
ssc05150	ssc05150	Staphylococcus aureus infection	1/50	79/7970	0.393243	0.699648	0.546414	KRT18	1
ssc04061	ssc04061	Viral protein interaction with cytokine and cytokine receptor	1/50	84/7970	0.412228	0.699648	0.546414	LTBR	1
ssc04540	ssc04540	Gap junction	1/50	85/7970	0.415955	0.699648	0.546414	TUBA4A	1
ssc04512	ssc04512	ECM-receptor interaction	1/50	86/7970	0.419659	0.699648	0.546414	NPNT	1
ssc05032	ssc05032	Morphine addiction	1/50	90/7970	0.434244	0.699648	0.546414	GNB2	1
ssc05323	ssc05323	Rheumatoid arthritis	1/50	91/7970	0.437834	0.699648	0.546414	ATP6V0C	1
ssc04974	ssc04974	Protein digestion and absorption	1/50	93/7970	0.444947	0.699648	0.546414	SLC38A2	1
ssc00564	ssc00564	Glycerophospholipid metabolism	1/50	95/7970	0.451971	0.699648	0.546414	DGKD	1
ssc04713	ssc04713	Circadian entrainment	1/50	95/7970	0.451971	0.699648	0.546414	GNB2	1
ssc05231	ssc05231	Choline metabolism in cancer	1/50	95/7970	0.451971	0.699648	0.546414	DGKD	1
ssc04070	ssc04070	Phosphatidylinositol signaling system	1/50	97/7970	0.458909	0.699648	0.546414	DGKD	1
ssc04064	ssc04064	NF-kappa B signaling pathway	1/50	101/7970	0.472526	0.708789	0.553554	LTBR	1
ssc04066	ssc04066	HIF-1 signaling pathway	1/50	108/7970	0.495554	0.727212	0.567942	LTBR	1
ssc04726	ssc04726	Serotonergic synapse	1/50	111/7970	0.505118	0.727212	0.567942	GNB2	1
ssc04725	ssc04725	Cholinergic synapse	1/50	112/7970	0.508267	0.727212	0.567942	GNB2	1
ssc04728	ssc04728	Dopaminergic synapse	1/50	126/7970	0.550338	0.748006	0.584181	GNB2	1
ssc04926	ssc04926	Relaxin signaling pathway	1/50	128/7970	0.556052	0.748006	0.584181	GNB2	1
ssc00230	ssc00230	Purine metabolism	1/50	129/7970	0.558883	0.748006	0.584181	NT5E	1
ssc04915	ssc04915	Estrogen signaling pathway	1/50	131/7970	0.564491	0.748006	0.584181	KRT18	1
ssc04210	ssc04210	Apoptosis	1/50	134/7970	0.572773	0.748006	0.584181	TUBA4A	1
ssc04371	ssc04371	Apelin signaling pathway	1/50	134/7970	0.572773	0.748006	0.584181	GNB2	1
ssc04514	ssc04514	Cell adhesion molecules (CAMs)	1/50	143/7970	0.596702	0.748006	0.584181	IGSF11	1
ssc04072	ssc04072	Phospholipase D signaling pathway	1/50	147/7970	0.606911	0.748006	0.584181	DGKD	1
ssc03013	ssc03013	RNA transport	1/50	148/7970	0.609423	0.748006	0.584181	LOC110260088	1
ssc04150	ssc04150	mTOR signaling pathway	1/50	150/7970	0.614401	0.748006	0.584181	LAMTOR4	1
ssc04621	ssc04621	NOD-like receptor signaling pathway	1/50	152/7970	0.619317	0.748006	0.584181	NAMPT	1
ssc05034	ssc05034	Alcoholism	1/50	152/7970	0.619317	0.748006	0.584181	GNB2	1
ssc05152	ssc05152	Tuberculosis	1/50	164/7970	0.647546	0.764958	0.597421	ATP6V0C	1
ssc04530	ssc04530	Tight junction	1/50	165/7970	0.649803	0.764958	0.597421	TUBA4A	1
ssc05202	ssc05202	Transcriptional misregulation in cancer	1/50	173/7970	0.667361	0.766471	0.598602	DUSP6	1
ssc04062	ssc04062	Chemokine signaling pathway	1/50	176/7970	0.67372	0.766471	0.598602	GNB2	1
ssc05167	ssc05167	Kaposi sarcoma-associated herpesvirus infection	1/50	177/7970	0.675813	0.766471	0.598602	GNB2	1
ssc05203	ssc05203	Viral carcinogenesis	1/50	183/7970	0.688099	0.771002	0.602141	LTBR	1
ssc05205	ssc05205	Proteoglycans in cancer	1/50	203/7970	0.725844	0.79609	0.621734	TIMP3	1
ssc05170	ssc05170	Human immunodeficiency virus 1 infection	1/50	204/7970	0.727609	0.79609	0.621734	GNB2	1
ssc05163	ssc05163	Human cytomegalovirus infection	1/50	215/7970	0.746303	0.806405	0.62979	GNB2	1
ssc05166	ssc05166	Human T-cell leukemia virus 1 infection	1/50	220/7970	0.754379	0.806405	0.62979	LTBR	1
ssc04014	ssc04014	Ras signaling pathway	1/50	229/7970	0.768285	0.811937	0.634111	GNB2	1
ssc04060	ssc04060	Cytokine-cytokine receptor interaction	1/50	259/7970	0.809293	0.842577	0.65804	LTBR	1
ssc05206	ssc05206	MicroRNAs in cancer	1/50	264/7970	0.815397	0.842577	0.65804	TIMP3	1
ssc04010	ssc04010	MAPK signaling pathway	1/50	286/7970	0.84006	0.858523	0.670493	DUSP6	1
ssc05165	ssc05165	Human papillomavirus infection	1/50	318/7970	0.870268	0.879728	0.687054	ATP6V0C	1
ssc04151	ssc04151	PI3K-Akt signaling pathway	1/50	336/7970	0.884723	0.884723	0.690955	GNB2	1
Reactome database
	ID	Description	GeneRatio	BgRatio	pvalue	p.adjust	qvalue	geneID	Count
R-SSC-1428517	R-SSC-1428517	The citric acid (TCA) cycle and respiratory electron transport	43978	58/2836	0.000171913	0.0202786	0.0193755	NDUFV3/ADHFE1/NDUFB7/NDUFA11/NDUFA2	5
R-SSC-6799198	R-SSC-6799198	Complex I biogenesis	43948	34/2836	0.000248846	0.0202786	0.0193755	NDUFV3/NDUFB7/NDUFA11/NDUFA2	4
R-SSC-611105	R-SSC-611105	Respiratory electron transport	43948	36/2836	0.000311979	0.0202786	0.0193755	NDUFV3/NDUFB7/NDUFA11/NDUFA2	4
R-SSC-163200	R-SSC-163200	Respiratory electron transport, ATP synthesis by chemiosmotic coupling, and heat production by uncoupling proteins.	43948	47/2836	0.000879288	0.0428653	0.0409563	NDUFV3/NDUFB7/NDUFA11/NDUFA2	4
R-SSC-72766	R-SSC-72766	Translation	43978	100/2836	0.0021457	0.0836822	0.0799555	MRPL55/MRPS34/MRPL38/RPS21/RPL31	5
R-SSC-196807	R-SSC-196807	Nicotinate metabolism	43888	10/2836	0.00374828	0.104416	0.0997662	NT5E/NAMPT	2
R-SSC-8956319	R-SSC-8956319	Nucleobase catabolism	43888	10/2836	0.00374828	0.104416	0.0997662	NT5E/NUDT1	2
R-SSC-5389840	R-SSC-5389840	Mitochondrial translation elongation	43917	41/2836	0.00644898	0.143753	0.137351	MRPL55/MRPS34/MRPL38	3
R-SSC-5419276	R-SSC-5419276	Mitochondrial translation termination	43917	42/2836	0.00690121	0.143753	0.137351	MRPL55/MRPS34/MRPL38	3
R-SSC-5368287	R-SSC-5368287	Mitochondrial translation	43917	43/2836	0.00737197	0.143753	0.137351	MRPL55/MRPS34/MRPL38	3
R-SSC-5620924	R-SSC-5620924	Intraflagellar transport	43888	18/2836	0.01216	0.215563	0.205963	DYNLRB1/TUBA4A	2
R-SSC-76002	R-SSC-76002	Platelet activation, signaling and aggregation	43917	76/2836	0.0340986	0.395378	0.37777	TIMP3/TUBA4A/GNB2	3
R-SSC-15869	R-SSC-15869	Metabolism of nucleotides	43888	31/2836	0.0342575	0.395378	0.37777	NT5E/NUDT1	2
R-SSC-196849	R-SSC-196849	Metabolism of water-soluble vitamins and cofactors	43888	32/2836	0.0363295	0.395378	0.37777	NT5E/NAMPT	2
R-SSC-109582	R-SSC-109582	Hemostasis	43948	136/2836	0.0376458	0.395378	0.37777	TIMP3/TUBA4A/GNB2/MIF	4
R-SSC-114608	R-SSC-114608	Platelet degranulation	43888	37/2836	0.047386	0.395378	0.37777	TIMP3/TUBA4A	2
R-SSC-72706	R-SSC-72706	GTP hydrolysis and joining of the 60S ribosomal subunit	43888	37/2836	0.047386	0.395378	0.37777	RPS21/RPL31	2
R-SSC-76005	R-SSC-76005	Response to elevated platelet cytosolic Ca2+	43888	37/2836	0.047386	0.395378	0.37777	TIMP3/TUBA4A	2
R-SSC-72689	R-SSC-72689	Formation of a pool of free 40S subunits	43888	40/2836	0.0545414	0.395378	0.37777	RPS21/RPL31	2
R-SSC-975956	R-SSC-975956	Nonsense Mediated Decay (NMD) independent of the Exon Junction Complex (EJC)	43888	41/2836	0.0570076	0.395378	0.37777	RPS21/RPL31	2
R-SSC-1799339	R-SSC-1799339	SRP-dependent cotranslational protein targeting to membrane	43888	42/2836	0.059513	0.395378	0.37777	RPS21/RPL31	2
R-SSC-196854	R-SSC-196854	Metabolism of vitamins and cofactors	43888	45/2836	0.0672542	0.395378	0.37777	NT5E/NAMPT	2
R-SSC-927802	R-SSC-927802	Nonsense-Mediated Decay (NMD)	43888	47/2836	0.0725941	0.395378	0.37777	RPS21/RPL31	2
R-SSC-975957	R-SSC-975957	Nonsense Mediated Decay (NMD) enhanced by the Exon Junction Complex (EJC)	43888	47/2836	0.0725941	0.395378	0.37777	RPS21/RPL31	2
R-SSC-156827	R-SSC-156827	L13a-mediated translational silencing of Ceruloplasmin expression	43888	48/2836	0.0753151	0.395378	0.37777	RPS21/RPL31	2
R-SSC-72613	R-SSC-72613	Eukaryotic Translation Initiation	43888	49/2836	0.0780691	0.395378	0.37777	RPS21/RPL31	2
R-SSC-72737	R-SSC-72737	Cap-dependent Translation Initiation	43888	49/2836	0.0780691	0.395378	0.37777	RPS21/RPL31	2
R-SSC-6791226	R-SSC-6791226	Major pathway of rRNA processing in the nucleolus and cytosol	43888	52/2836	0.0865209	0.395378	0.37777	RRP9/RPL31	2
R-SSC-72312	R-SSC-72312	rRNA processing	43888	52/2836	0.0865209	0.395378	0.37777	RRP9/RPL31	2
R-SSC-8868773	R-SSC-8868773	rRNA processing in the nucleus and cytosol	43888	52/2836	0.0865209	0.395378	0.37777	RRP9/RPL31	2
R-SSC-111885	R-SSC-111885	Opioid Signalling	43857	10/2836	0.0913665	0.395378	0.37777	GNB2	1
R-SSC-1296065	R-SSC-1296065	Inwardly rectifying K+ channels	43857	10/2836	0.0913665	0.395378	0.37777	GNB2	1
R-SSC-397795	R-SSC-397795	G-protein beta:gamma signalling	43857	10/2836	0.0913665	0.395378	0.37777	GNB2	1
R-SSC-418592	R-SSC-418592	ADP signalling through P2Y purinoceptor 1	43857	10/2836	0.0913665	0.395378	0.37777	GNB2	1
R-SSC-418597	R-SSC-418597	G alpha (z) signalling events	43857	10/2836	0.0913665	0.395378	0.37777	GNB2	1
R-SSC-451326	R-SSC-451326	Activation of kainate receptors upon glutamate binding	43857	10/2836	0.0913665	0.395378	0.37777	GNB2	1
R-SSC-456926	R-SSC-456926	Thrombin signalling through proteinase activated receptors (PARs)	43857	10/2836	0.0913665	0.395378	0.37777	GNB2	1
R-SSC-977444	R-SSC-977444	GABA B receptor activation	43857	10/2836	0.0913665	0.395378	0.37777	GNB2	1
R-SSC-991365	R-SSC-991365	Activation of GABAB receptors	43857	10/2836	0.0913665	0.395378	0.37777	GNB2	1
R-SSC-5626467	R-SSC-5626467	RHO GTPases activate IQGAPs	43857	11/2836	0.100048	0.395378	0.37777	TUBA4A	1
R-SSC-5675221	R-SSC-5675221	Negative regulation of MAPK pathway	43857	11/2836	0.100048	0.395378	0.37777	DUSP6	1
R-SSC-71406	R-SSC-71406	Pyruvate metabolism and Citric Acid (TCA) cycle	43857	11/2836	0.100048	0.395378	0.37777	ADHFE1	1
R-SSC-5617833	R-SSC-5617833	Cilium Assembly	43888	59/2836	0.107248	0.395378	0.37777	DYNLRB1/TUBA4A	2
R-SSC-392518	R-SSC-392518	Signal amplification	43857	12/2836	0.108649	0.395378	0.37777	GNB2	1
R-SSC-112315	R-SSC-112315	Transmission across Chemical Synapses	43888	62/2836	0.116515	0.395378	0.37777	SLC38A2/GNB2	2
R-SSC-190861	R-SSC-190861	Gap junction assembly	43857	13/2836	0.117171	0.395378	0.37777	TUBA4A	1
R-SSC-4086398	R-SSC-4086398	Ca2+ pathway	43857	13/2836	0.117171	0.395378	0.37777	GNB2	1
R-SSC-422356	R-SSC-422356	Regulation of insulin secretion	43857	13/2836	0.117171	0.395378	0.37777	GNB2	1
R-SSC-9006934	R-SSC-9006934	Signaling by Receptor Tyrosine Kinases	43917	128/2836	0.11965	0.395378	0.37777	DUSP6/ATP6V0C/POLR2J	3
R-SSC-416482	R-SSC-416482	G alpha (12/13) signalling events	43857	14/2836	0.125615	0.395378	0.37777	GNB2	1
R-SSC-6803529	R-SSC-6803529	FGFR2 alternative splicing	43857	14/2836	0.125615	0.395378	0.37777	POLR2J	1
R-SSC-163685	R-SSC-163685	Integration of energy metabolism	43857	15/2836	0.133981	0.395378	0.37777	GNB2	1
R-SSC-3214841	R-SSC-3214841	PKMTs methylate histone lysines	43857	15/2836	0.133981	0.395378	0.37777	DPY30	1
R-SSC-77075	R-SSC-77075	RNA Pol II CTD phosphorylation and interaction with CE	43857	15/2836	0.133981	0.395378	0.37777	POLR2J	1
R-SSC-77387	R-SSC-77387	Insulin receptor recycling	43857	15/2836	0.133981	0.395378	0.37777	ATP6V0C	1
R-SSC-1852241	R-SSC-1852241	Organelle biogenesis and maintenance	43888	70/2836	0.142168	0.395378	0.37777	DYNLRB1/TUBA4A	2
R-SSC-448424	R-SSC-448424	Interleukin-17 signaling	43857	16/2836	0.142269	0.395378	0.37777	DUSP6	1
R-SSC-450294	R-SSC-450294	MAP kinase activation	43857	16/2836	0.142269	0.395378	0.37777	DUSP6	1
R-SSC-6814122	R-SSC-6814122	Cooperation of PDCL (PhLP1) and TRiC/CCT in G-protein beta folding	43857	16/2836	0.142269	0.395378	0.37777	GNB2	1
R-SSC-72086	R-SSC-72086	mRNA Capping	43857	16/2836	0.142269	0.395378	0.37777	POLR2J	1
R-SSC-112310	R-SSC-112310	Neurotransmitter release cycle	43857	17/2836	0.150482	0.395378	0.37777	SLC38A2	1
R-SSC-157858	R-SSC-157858	Gap junction trafficking and regulation	43857	17/2836	0.150482	0.395378	0.37777	TUBA4A	1
R-SSC-190828	R-SSC-190828	Gap junction trafficking	43857	17/2836	0.150482	0.395378	0.37777	TUBA4A	1
R-SSC-3371497	R-SSC-3371497	HSP90 chaperone cycle for steroid hormone receptors (SHR)	43857	17/2836	0.150482	0.395378	0.37777	TUBA4A	1
R-SSC-390466	R-SSC-390466	Chaperonin-mediated protein folding	43857	17/2836	0.150482	0.395378	0.37777	GNB2	1
R-SSC-391251	R-SSC-391251	Protein folding	43857	17/2836	0.150482	0.395378	0.37777	GNB2	1
R-SSC-418346	R-SSC-418346	Platelet homeostasis	43857	17/2836	0.150482	0.395378	0.37777	GNB2	1
R-SSC-917977	R-SSC-917977	Transferrin endocytosis and recycling	43857	17/2836	0.150482	0.395378	0.37777	ATP6V0C	1
R-SSC-977443	R-SSC-977443	GABA receptor activation	43857	17/2836	0.150482	0.395378	0.37777	GNB2	1
R-SSC-983189	R-SSC-983189	Kinesins	43857	17/2836	0.150482	0.395378	0.37777	TUBA4A	1
R-SSC-6811442	R-SSC-6811442	Intra-Golgi and retrograde Golgi-to-ER traffic	43888	73/2836	0.152093	0.395378	0.37777	SYS1/TUBA4A	2
R-SSC-113418	R-SSC-113418	Formation of the Early Elongation Complex	43857	18/2836	0.158618	0.395378	0.37777	POLR2J	1
R-SSC-1222556	R-SSC-1222556	ROS and RNS production in phagocytes	43857	18/2836	0.158618	0.395378	0.37777	ATP6V0C	1
R-SSC-187037	R-SSC-187037	Signaling by NTRK1 (TRKA)	43857	18/2836	0.158618	0.395378	0.37777	DUSP6	1
R-SSC-3371453	R-SSC-3371453	Regulation of HSF1-mediated heat shock response	43857	19/2836	0.16668	0.395378	0.37777	RPS19BP1	1
R-SSC-380259	R-SSC-380259	Loss of Nlp from mitotic centrosomes	43857	19/2836	0.16668	0.395378	0.37777	TUBA4A	1
R-SSC-380284	R-SSC-380284	Loss of proteins required for interphase microtubule organization from the centrosome	43857	19/2836	0.16668	0.395378	0.37777	TUBA4A	1
R-SSC-6811436	R-SSC-6811436	COPI-independent Golgi-to-ER retrograde traffic	43857	20/2836	0.174667	0.395378	0.37777	TUBA4A	1
R-SSC-8854518	R-SSC-8854518	AURKA Activation by TPX2	43857	21/2836	0.18258	0.395378	0.37777	TUBA4A	1
R-SSC-2262752	R-SSC-2262752	Cellular responses to stress	43917	158/2836	0.187827	0.395378	0.37777	TUBA4A/ATP6V0C/RPS19BP1	3
R-SSC-8953897	R-SSC-8953897	Cellular responses to external stimuli	43917	159/2836	0.190267	0.395378	0.37777	TUBA4A/ATP6V0C/RPS19BP1	3
R-SSC-166520	R-SSC-166520	Signaling by NTRKs	43857	22/2836	0.19042	0.395378	0.37777	DUSP6	1
R-SSC-380270	R-SSC-380270	Recruitment of mitotic centrosome proteins and complexes	43857	22/2836	0.19042	0.395378	0.37777	TUBA4A	1
R-SSC-380287	R-SSC-380287	Centrosome maturation	43857	22/2836	0.19042	0.395378	0.37777	TUBA4A	1
R-SSC-6811440	R-SSC-6811440	Retrograde transport at the Trans-Golgi-Network	43857	22/2836	0.19042	0.395378	0.37777	SYS1	1
R-SSC-8953854	R-SSC-8953854	Metabolism of RNA	43948	243/2836	0.196042	0.395378	0.37777	RRP9/RPS21/RPL31/POLR2J	4
R-SSC-202733	R-SSC-202733	Cell surface interactions at the vascular wall	43857	23/2836	0.198188	0.395378	0.37777	MIF	1
R-SSC-2565942	R-SSC-2565942	Regulation of PLK1 Activity at G2/M Transition	43857	23/2836	0.198188	0.395378	0.37777	TUBA4A	1
R-SSC-5654738	R-SSC-5654738	Signaling by FGFR2	43857	23/2836	0.198188	0.395378	0.37777	POLR2J	1
R-SSC-6796648	R-SSC-6796648	TP53 Regulates Transcription of DNA Repair Genes	43857	23/2836	0.198188	0.395378	0.37777	POLR2J	1
R-SSC-73776	R-SSC-73776	RNA Polymerase II Promoter Escape	43857	23/2836	0.198188	0.395378	0.37777	POLR2J	1
R-SSC-73779	R-SSC-73779	RNA Polymerase II Transcription Pre-Initiation And Promoter Opening	43857	23/2836	0.198188	0.395378	0.37777	POLR2J	1
R-SSC-75953	R-SSC-75953	RNA Polymerase II Transcription Initiation	43857	23/2836	0.198188	0.395378	0.37777	POLR2J	1
R-SSC-76042	R-SSC-76042	RNA Polymerase II Transcription Initiation And Promoter Clearance	43857	23/2836	0.198188	0.395378	0.37777	POLR2J	1
R-SSC-8936459	R-SSC-8936459	RUNX1 regulates genes involved in megakaryocyte differentiation and platelet function	43857	23/2836	0.198188	0.395378	0.37777	DPY30	1
R-SSC-168164	R-SSC-168164	Toll Like Receptor 3 (TLR3) Cascade	43857	25/2836	0.213509	0.395378	0.37777	DUSP6	1
R-SSC-3371556	R-SSC-3371556	Cellular response to heat stress	43857	25/2836	0.213509	0.395378	0.37777	RPS19BP1	1
R-SSC-917937	R-SSC-917937	Iron uptake and transport	43857	25/2836	0.213509	0.395378	0.37777	ATP6V0C	1
R-SSC-6781823	R-SSC-6781823	Formation of TC-NER Pre-Incision Complex	43857	26/2836	0.221064	0.395378	0.37777	POLR2J	1
R-SSC-112316	R-SSC-112316	Neuronal System	43888	94/2836	0.224719	0.395378	0.37777	SLC38A2/GNB2	2
R-SSC-168142	R-SSC-168142	Toll Like Receptor 10 (TLR10) Cascade	43857	27/2836	0.228548	0.395378	0.37777	DUSP6	1
R-SSC-168176	R-SSC-168176	Toll Like Receptor 5 (TLR5) Cascade	43857	27/2836	0.228548	0.395378	0.37777	DUSP6	1
R-SSC-380320	R-SSC-380320	Recruitment of NuMA to mitotic centrosomes	43857	27/2836	0.228548	0.395378	0.37777	TUBA4A	1
R-SSC-72165	R-SSC-72165	mRNA Splicing - Minor Pathway	43857	27/2836	0.228548	0.395378	0.37777	POLR2J	1
R-SSC-72702	R-SSC-72702	Ribosomal scanning and start codon recognition	43857	27/2836	0.228548	0.395378	0.37777	RPS21	1
R-SSC-975871	R-SSC-975871	MyD88 cascade initiated on plasma membrane	43857	27/2836	0.228548	0.395378	0.37777	DUSP6	1
R-SSC-1296071	R-SSC-1296071	Potassium Channels	43857	28/2836	0.235963	0.395378	0.37777	GNB2	1
R-SSC-166058	R-SSC-166058	MyD88:MAL(TIRAP) cascade initiated on plasma membrane	43857	28/2836	0.235963	0.395378	0.37777	DUSP6	1
R-SSC-168179	R-SSC-168179	Toll Like Receptor TLR1:TLR2 Cascade	43857	28/2836	0.235963	0.395378	0.37777	DUSP6	1
R-SSC-168188	R-SSC-168188	Toll Like Receptor TLR6:TLR2 Cascade	43857	28/2836	0.235963	0.395378	0.37777	DUSP6	1
R-SSC-181438	R-SSC-181438	Toll Like Receptor 2 (TLR2) Cascade	43857	28/2836	0.235963	0.395378	0.37777	DUSP6	1
R-SSC-5620912	R-SSC-5620912	Anchoring of the basal body to the plasma membrane	43857	28/2836	0.235963	0.395378	0.37777	TUBA4A	1
R-SSC-72649	R-SSC-72649	Translation initiation complex formation	43857	28/2836	0.235963	0.395378	0.37777	RPS21	1
R-SSC-74752	R-SSC-74752	Signaling by Insulin receptor	43857	28/2836	0.235963	0.395378	0.37777	ATP6V0C	1
R-SSC-9639288	R-SSC-9639288	Amino acids regulate mTORC1	43857	28/2836	0.235963	0.395378	0.37777	ATP6V0C	1
R-SSC-112382	R-SSC-112382	Formation of RNA Pol II elongation complex	43857	29/2836	0.24331	0.395378	0.37777	POLR2J	1
R-SSC-6782135	R-SSC-6782135	Dual incision in TC-NER	43857	29/2836	0.24331	0.395378	0.37777	POLR2J	1
R-SSC-6782210	R-SSC-6782210	Gap-filling DNA repair synthesis and ligation in TC-NER	43857	29/2836	0.24331	0.395378	0.37777	POLR2J	1
R-SSC-72662	R-SSC-72662	Activation of the mRNA upon binding of the cap-binding complex and eIFs, and subsequent binding to 43S	43857	29/2836	0.24331	0.395378	0.37777	RPS21	1
R-SSC-75955	R-SSC-75955	RNA Polymerase II Transcription Elongation	43857	29/2836	0.24331	0.395378	0.37777	POLR2J	1
R-SSC-6807878	R-SSC-6807878	COPI-mediated anterograde transport	43857	31/2836	0.257799	0.403625	0.385649	TUBA4A	1
R-SSC-9018519	R-SSC-9018519	Estrogen-dependent gene expression	43857	31/2836	0.257799	0.403625	0.385649	POLR2J	1
R-SSC-975138	R-SSC-975138	TRAF6 mediated induction of NFkB and MAP kinases upon TLR7/8 or 9 activation	43857	31/2836	0.257799	0.403625	0.385649	DUSP6	1
R-SSC-168138	R-SSC-168138	Toll Like Receptor 9 (TLR9) Cascade	43857	32/2836	0.264943	0.403625	0.385649	DUSP6	1
R-SSC-168181	R-SSC-168181	Toll Like Receptor 7/8 (TLR7/8) Cascade	43857	32/2836	0.264943	0.403625	0.385649	DUSP6	1
R-SSC-5578749	R-SSC-5578749	Transcriptional regulation by small RNAs	43857	32/2836	0.264943	0.403625	0.385649	POLR2J	1
R-SSC-6811434	R-SSC-6811434	COPI-dependent Golgi-to-ER retrograde traffic	43857	32/2836	0.264943	0.403625	0.385649	TUBA4A	1
R-SSC-975155	R-SSC-975155	MyD88 dependent cascade initiated on endosome	43857	32/2836	0.264943	0.403625	0.385649	DUSP6	1
R-SSC-190236	R-SSC-190236	Signaling by FGFR	43857	33/2836	0.272021	0.404917	0.386884	POLR2J	1
R-SSC-425393	R-SSC-425393	Transport of inorganic cations/anions and amino acids/oligopeptides	43857	33/2836	0.272021	0.404917	0.386884	SLC38A2	1
R-SSC-6781827	R-SSC-6781827	Transcription-Coupled Nucleotide Excision Repair (TC-NER)	43857	33/2836	0.272021	0.404917	0.386884	POLR2J	1
R-SSC-166166	R-SSC-166166	MyD88-independent TLR4 cascade	43857	36/2836	0.292863	0.419915	0.401214	DUSP6	1
R-SSC-211000	R-SSC-211000	Gene Silencing by RNA	43857	36/2836	0.292863	0.419915	0.401214	POLR2J	1
R-SSC-6807505	R-SSC-6807505	RNA polymerase II transcribes snRNA genes	43857	36/2836	0.292863	0.419915	0.401214	POLR2J	1
R-SSC-937061	R-SSC-937061	TRIF(TICAM1)-mediated TLR4 signaling	43857	36/2836	0.292863	0.419915	0.401214	DUSP6	1
R-SSC-983231	R-SSC-983231	Factors involved in megakaryocyte development and platelet production	43857	36/2836	0.292863	0.419915	0.401214	TUBA4A	1
R-SSC-674695	R-SSC-674695	RNA Polymerase II Pre-transcription Events	43857	37/2836	0.299682	0.426555	0.407559	POLR2J	1
R-SSC-8939211	R-SSC-8939211	ESR-mediated signaling	43857	39/2836	0.31313	0.442467	0.422762	POLR2J	1
R-SSC-8852276	R-SSC-8852276	The role of GTSE1 in G2/M progression after G2 checkpoint	43857	40/2836	0.319761	0.448585	0.428608	TUBA4A	1
R-SSC-112314	R-SSC-112314	Neurotransmitter receptors and postsynaptic signal transmission	43857	42/2836	0.332837	0.462661	0.442057	GNB2	1
R-SSC-2500257	R-SSC-2500257	Resolution of Sister Chromatid Cohesion	43857	43/2836	0.339285	0.462661	0.442057	TUBA4A	1
R-SSC-5610787	R-SSC-5610787	Hedgehog 'off' state	43857	43/2836	0.339285	0.462661	0.442057	TUBA4A	1
R-SSC-983712	R-SSC-983712	Ion channel transport	43857	43/2836	0.339285	0.462661	0.442057	ATP6V0C	1
R-SSC-166016	R-SSC-166016	Toll Like Receptor 4 (TLR4) Cascade	43857	44/2836	0.345672	0.468097	0.447251	DUSP6	1
R-SSC-5663220	R-SSC-5663220	RHO GTPases Activate Formins	43857	46/2836	0.358268	0.481809	0.460352	TUBA4A	1
R-SSC-8856688	R-SSC-8856688	Golgi-to-ER retrograde transport	43857	47/2836	0.364479	0.486804	0.465124	TUBA4A	1
R-SSC-5696398	R-SSC-5696398	Nucleotide Excision Repair	43857	49/2836	0.376726	0.499739	0.477483	POLR2J	1
R-SSC-5358351	R-SSC-5358351	Signaling by Hedgehog	43857	51/2836	0.388746	0.512199	0.489389	TUBA4A	1
R-SSC-199977	R-SSC-199977	ER to Golgi Anterograde Transport	43857	52/2836	0.394672	0.516517	0.493514	TUBA4A	1
R-SSC-168898	R-SSC-168898	Toll-like Receptor Cascades	43857	53/2836	0.400543	0.517257	0.494221	DUSP6	1
R-SSC-3858494	R-SSC-3858494	Beta-catenin independent WNT signaling	43857	53/2836	0.400543	0.517257	0.494221	GNB2	1
R-SSC-3247509	R-SSC-3247509	Chromatin modifying enzymes	43857	58/2836	0.429083	0.54687	0.522516	DPY30	1
R-SSC-4839726	R-SSC-4839726	Chromatin organization	43857	58/2836	0.429083	0.54687	0.522516	DPY30	1
R-SSC-9006931	R-SSC-9006931	Signaling by Nuclear Receptors	43857	61/2836	0.445574	0.564201	0.539075	POLR2J	1
R-SSC-416476	R-SSC-416476	G alpha (q) signalling events	43857	63/2836	0.456312	0.57407	0.548505	GNB2	1
R-SSC-948021	R-SSC-948021	Transport to the Golgi and subsequent modification	43857	65/2836	0.46685	0.583563	0.557574	TUBA4A	1
R-SSC-68877	R-SSC-68877	Mitotic Prometaphase	43857	66/2836	0.472045	0.586298	0.560188	TUBA4A	1
R-SSC-6798695	R-SSC-6798695	Neutrophil degranulation	43888	167/2836	0.478459	0.590503	0.564205	MIF/ATP6V0C	2
R-SSC-453274	R-SSC-453274	Mitotic G2-G2/M phases	43857	71/2836	0.497297	0.606081	0.579089	TUBA4A	1
R-SSC-69275	R-SSC-69275	G2/M Transition	43857	71/2836	0.497297	0.606081	0.579089	TUBA4A	1
R-SSC-2467813	R-SSC-2467813	Separation of Sister Chromatids	43857	73/2836	0.507068	0.61036	0.583178	TUBA4A	1
R-SSC-8878171	R-SSC-8878171	Transcriptional regulation by RUNX1	43857	73/2836	0.507068	0.61036	0.583178	DPY30	1
R-SSC-425407	R-SSC-425407	SLC-mediated transmembrane transport	43857	76/2836	0.521384	0.62347	0.595704	SLC38A2	1
R-SSC-212436	R-SSC-212436	Generic Transcription Pathway	43917	287/2836	0.524553	0.62347	0.595704	MED8/DPY30/POLR2J	3
R-SSC-68882	R-SSC-68882	Mitotic Anaphase	43857	79/2836	0.535298	0.62347	0.595704	TUBA4A	1
R-SSC-2555396	R-SSC-2555396	Mitotic Metaphase and Anaphase	43857	80/2836	0.539849	0.62347	0.595704	TUBA4A	1
R-SSC-5673001	R-SSC-5673001	RAF/MAP kinase cascade	43857	80/2836	0.539849	0.62347	0.595704	DUSP6	1
R-SSC-5684996	R-SSC-5684996	MAPK1/MAPK3 signaling	43857	80/2836	0.539849	0.62347	0.595704	DUSP6	1
R-SSC-199991	R-SSC-199991	Membrane Trafficking	43888	187/2836	0.540341	0.62347	0.595704	SYS1/TUBA4A	2
R-SSC-168249	R-SSC-168249	Innate Immune System	43917	297/2836	0.548815	0.623601	0.595829	DUSP6/MIF/ATP6V0C	3
R-SSC-9607240	R-SSC-9607240	FLT3 Signaling	43857	82/2836	0.548822	0.623601	0.595829	DUSP6	1
R-SSC-5653656	R-SSC-5653656	Vesicle-mediated transport	43888	191/2836	0.552143	0.623601	0.595829	SYS1/TUBA4A	2
R-SSC-72163	R-SSC-72163	mRNA Splicing - Major Pathway	43857	83/2836	0.553246	0.623601	0.595829	POLR2J	1
R-SSC-72172	R-SSC-72172	mRNA Splicing	43857	85/2836	0.561967	0.629791	0.601744	POLR2J	1
R-SSC-382551	R-SSC-382551	Transport of small molecules	43888	198/2836	0.572318	0.637725	0.609325	SLC38A2/ATP6V0C	2
R-SSC-5683057	R-SSC-5683057	MAPK family signaling cascades	43857	89/2836	0.578921	0.641419	0.612853	DUSP6	1
R-SSC-449147	R-SSC-449147	Signaling by Interleukins	43857	90/2836	0.58306	0.642354	0.613748	DUSP6	1
R-SSC-3700989	R-SSC-3700989	Transcriptional Regulation by TP53	43857	100/2836	0.62235	0.67882	0.648589	POLR2J	1
R-SSC-446203	R-SSC-446203	Asparagine N-linked glycosylation	43857	101/2836	0.626077	0.67882	0.648589	TUBA4A	1
R-SSC-195721	R-SSC-195721	Signaling by WNT	43857	102/2836	0.629768	0.67882	0.648589	GNB2	1
R-SSC-195258	R-SSC-195258	RHO GTPase Effectors	43857	103/2836	0.633425	0.67882	0.648589	TUBA4A	1
R-SSC-418594	R-SSC-418594	G alpha (i) signalling events	43857	104/2836	0.637046	0.67882	0.648589	GNB2	1
R-SSC-72203	R-SSC-72203	Processing of Capped Intron-Containing Pre-mRNA	43857	104/2836	0.637046	0.67882	0.648589	POLR2J	1
R-SSC-73857	R-SSC-73857	RNA Polymerase II Transcription	43917	339/2836	0.643124	0.681572	0.651219	MED8/DPY30/POLR2J	3
R-SSC-73894	R-SSC-73894	DNA Repair	43857	115/2836	0.674676	0.710706	0.679055	POLR2J	1
R-SSC-194315	R-SSC-194315	Signaling by Rho GTPases	43857	116/2836	0.677904	0.710706	0.679055	TUBA4A	1
R-SSC-74160	R-SSC-74160	Gene expression (Transcription)	43917	368/2836	0.700345	0.730306	0.697782	MED8/DPY30/POLR2J	3
R-SSC-68886	R-SSC-68886	M Phase	43857	133/2836	0.728285	0.755402	0.721761	TUBA4A	1
R-SSC-418555	R-SSC-418555	G alpha (s) signalling events	43857	145/2836	0.759183	0.783284	0.748401	GNB2	1
R-SSC-1280215	R-SSC-1280215	Cytokine Signaling in Immune system	43857	166/2836	0.805297	0.826489	0.789682	DUSP6	1
R-SSC-69278	R-SSC-69278	Cell Cycle, Mitotic	43857	173/2836	0.818683	0.835828	0.798605	TUBA4A	1
R-SSC-1640170	R-SSC-1640170	Cell Cycle	43857	197/2836	0.858174	0.871583	0.832767	TUBA4A	1
R-SSC-388396	R-SSC-388396	GPCR downstream signalling	43857	292/2836	0.947558	0.957377	0.914741	GNB2	1
R-SSC-372790	R-SSC-372790	Signaling by GPCR	43857	302/2836	0.952874	0.957786	0.915131	GNB2	1
R-SSC-597592	R-SSC-597592	Post-translational protein modification	43857	450/2836	0.990799	0.990799	0.946675	TUBA4A	1

## Sheet: MEred module
Table S7 Pathway enrichment in KEGG and Reactome database for MEcyan, MEpurple and MEred modules
KEGG database
	ID	Description	GeneRatio	BgRatio	pvalue	p.adjust	qvalue	geneID	Count
ssc05020	ssc05020	Prion diseases	4/77	33/7970	0.000266456	0.0444982	0.0443159	STIP1/C8A/C6/C9	4
ssc00970	ssc00970	Aminoacyl-tRNA biosynthesis	4/77	66/7970	0.00369012	0.292308	0.291111	AARS1/RARS1/LOC100521256/IARS1	4
ssc03040	ssc03040	Spliceosome	5/77	123/7970	0.00657895	0.292308	0.291111	EFTUD2/U2AF1/DDX23/DHX15/SF3A3	5
ssc04610	ssc04610	Complement and coagulation cascades	4/77	79/7970	0.00700139	0.292308	0.291111	A2M/C8A/C6/C9	4
ssc05322	ssc05322	Systemic lupus erythematosus	4/77	100/7970	0.0157038	0.524509	0.52236	C8A/C6/C9/H3F3A	4
ssc00534	ssc00534	Glycosaminoglycan biosynthesis - heparan sulfate / heparin	2/77	24/7970	0.0221643	0.528776	0.526609	EXT1/B4GALT7	2
ssc00790	ssc00790	Folate biosynthesis	2/77	24/7970	0.0221643	0.528776	0.526609	SPR/PCBD1	2
ssc03020	ssc03020	RNA polymerase	2/77	29/7970	0.0316108	0.659875	0.657171	POLR2B/POLR3H	2
ssc04146	ssc04146	Peroxisome	3/77	84/7970	0.0473298	0.786196	0.782975	GSTK1/ABCD4/GNPAT	3
ssc03015	ssc03015	mRNA surveillance pathway	3/77	86/7970	0.0501521	0.786196	0.782975	RNPS1/CPSF3/CPSF2	3
ssc05219	ssc05219	Bladder cancer	2/77	38/7970	0.0517854	0.786196	0.782975	ARAF/TP53	2
ssc05034	ssc05034	Alcoholism	4/77	152/7970	0.0590537	0.788778	0.785547	MAOB/ARAF/GNG11/H3F3A	4
ssc04141	ssc04141	Protein processing in endoplasmic reticulum	4/77	162/7970	0.0711697	0.788778	0.785547	RAD23A/UBE2D4/SEC31A/EDEM2	4
ssc00982	ssc00982	Drug metabolism - cytochrome P450	2/77	47/7970	0.0753676	0.788778	0.785547	GSTK1/MAOB	2
ssc00520	ssc00520	Amino sugar and nucleotide sugar metabolism	2/77	49/7970	0.080999	0.788778	0.785547	CMAS/NAGK	2
ssc04961	ssc04961	Endocrine and other factor-regulated calcium reabsorption	2/77	50/7970	0.0838625	0.788778	0.785547	ATP1A1/AP2A1	2
ssc05202	ssc05202	Transcriptional misregulation in cancer	4/77	173/7970	0.0858599	0.788778	0.785547	FUS/TP53/H3F3A/PRCC	4
ssc04726	ssc04726	Serotonergic synapse	3/77	111/7970	0.0919014	0.788778	0.785547	MAOB/ARAF/GNG11	3
ssc05213	ssc05213	Endometrial cancer	2/77	58/7970	0.107809	0.788778	0.785547	ARAF/TP53	2
ssc05016	ssc05016	Huntington disease	4/77	197/7970	0.12255	0.788778	0.785547	POLR2B/DCTN2/AP2A1/TP53	4
ssc04137	ssc04137	Mitophagy - animal	2/77	64/7970	0.126817	0.788778	0.785547	TBC1D17/TP53	2
ssc05223	ssc05223	Non-small cell lung cancer	2/77	64/7970	0.126817	0.788778	0.785547	ARAF/TP53	2
ssc04120	ssc04120	Ubiquitin mediated proteolysis	3/77	134/7970	0.139451	0.788778	0.785547	KEAP1/UBE2D4/UBE2Q1	3
ssc05211	ssc05211	Renal cell carcinoma	2/77	68/7970	0.1399	0.788778	0.785547	ARAF/PRCC	2
ssc05218	ssc05218	Melanoma	2/77	69/7970	0.143216	0.788778	0.785547	ARAF/TP53	2
ssc05214	ssc05214	Glioma	2/77	70/7970	0.146549	0.788778	0.785547	ARAF/TP53	2
ssc00450	ssc00450	Selenocompound metabolism	1/77	17/7970	0.152281	0.788778	0.785547	SEPHS1	1
ssc05212	ssc05212	Pancreatic cancer	2/77	74/7970	0.160036	0.788778	0.785547	ARAF/TP53	2
ssc00670	ssc00670	One carbon pool by folate	1/77	18/7970	0.160489	0.788778	0.785547	LOC102167410	1
ssc05220	ssc05220	Chronic myeloid leukemia	2/77	75/7970	0.163444	0.788778	0.785547	ARAF/TP53	2
ssc03013	ssc03013	RNA transport	3/77	148/7970	0.171736	0.788778	0.785547	CYFIP1/RNPS1/PRMT5	3
ssc03008	ssc03008	Ribosome biogenesis in eukaryotes	2/77	78/7970	0.173744	0.788778	0.785547	NOB1/XRN2	2
ssc03018	ssc03018	RNA degradation	2/77	78/7970	0.173744	0.788778	0.785547	CNOT2/XRN2	2
ssc00532	ssc00532	Glycosaminoglycan biosynthesis - chondroitin sulfate / dermatan sulfate	1/77	20/7970	0.176669	0.788778	0.785547	B4GALT7	1
ssc00360	ssc00360	Phenylalanine metabolism	1/77	21/7970	0.184643	0.788778	0.785547	MAOB	1
ssc04964	ssc04964	Proximal tubule bicarbonate reclamation	1/77	22/7970	0.192542	0.788778	0.785547	ATP1A1	1
ssc00340	ssc00340	Histidine metabolism	1/77	23/7970	0.200364	0.788778	0.785547	MAOB	1
ssc05225	ssc05225	Hepatocellular carcinoma	3/77	160/7970	0.20095	0.788778	0.785547	ARAF/KEAP1/TP53	3
ssc05210	ssc05210	Colorectal cancer	2/77	87/7970	0.205216	0.788778	0.785547	ARAF/TP53	2
ssc04977	ssc04977	Vitamin digestion and absorption	1/77	25/7970	0.215786	0.788778	0.785547	APOA1	1
ssc01522	ssc01522	Endocrine resistance	2/77	91/7970	0.219408	0.788778	0.785547	ARAF/TP53	2
ssc04350	ssc04350	TGF-beta signaling pathway	2/77	92/7970	0.222971	0.788778	0.785547	ID3/E2F4	2
ssc00564	ssc00564	Glycerophospholipid metabolism	2/77	95/7970	0.233685	0.788778	0.785547	GNPAT/LPIN3	2
ssc05215	ssc05215	Prostate cancer	2/77	96/7970	0.237265	0.788778	0.785547	ARAF/TP53	2
ssc05146	ssc05146	Amoebiasis	2/77	98/7970	0.244433	0.788778	0.785547	C8A/C9	2
ssc00052	ssc00052	Galactose metabolism	1/77	31/7970	0.260311	0.788778	0.785547	GALM	1
ssc00500	ssc00500	Starch and sucrose metabolism	1/77	32/7970	0.267485	0.788778	0.785547	LOC100737183	1
ssc03410	ssc03410	Base excision repair	1/77	33/7970	0.27459	0.788778	0.785547	PARP2	1
ssc00350	ssc00350	Tyrosine metabolism	1/77	35/7970	0.288598	0.788778	0.785547	MAOB	1
ssc05169	ssc05169	Epstein-Barr virus infection	3/77	196/7970	0.294002	0.788778	0.785547	CD44/ENTPD8/TP53	3
ssc05143	ssc05143	African trypanosomiasis	1/77	36/7970	0.295501	0.788778	0.785547	APOA1	1
ssc05216	ssc05216	Thyroid cancer	1/77	36/7970	0.295501	0.788778	0.785547	TP53	1
ssc04960	ssc04960	Aldosterone-regulated sodium reabsorption	1/77	37/7970	0.302338	0.788778	0.785547	ATP1A1	1
ssc04975	ssc04975	Fat digestion and absorption	1/77	37/7970	0.302338	0.788778	0.785547	APOA1	1
ssc05205	ssc05205	Proteoglycans in cancer	3/77	203/7970	0.312592	0.788778	0.785547	CD44/ARAF/TP53	3
ssc04071	ssc04071	Sphingolipid signaling pathway	2/77	117/7970	0.312624	0.788778	0.785547	TP53/CERS4	2
ssc04919	ssc04919	Thyroid hormone signaling pathway	2/77	117/7970	0.312624	0.788778	0.785547	ATP1A1/TP53	2
ssc00260	ssc00260	Glycine, serine and threonine metabolism	1/77	39/7970	0.315817	0.788778	0.785547	MAOB	1
ssc03440	ssc03440	Homologous recombination	1/77	40/7970	0.32246	0.788778	0.785547	BABAM1	1
ssc04110	ssc04110	Cell cycle	2/77	121/7970	0.326881	0.788778	0.785547	TP53/E2F4	2
ssc04216	ssc04216	Ferroptosis	1/77	42/7970	0.335554	0.788778	0.785547	TP53	1
ssc03420	ssc03420	Nucleotide excision repair	1/77	43/7970	0.342008	0.788778	0.785547	RAD23A	1
ssc04962	ssc04962	Vasopressin-regulated water reabsorption	1/77	43/7970	0.342008	0.788778	0.785547	DCTN2	1
ssc04728	ssc04728	Dopaminergic synapse	2/77	126/7970	0.344596	0.788778	0.785547	MAOB/GNG11	2
ssc00380	ssc00380	Tryptophan metabolism	1/77	45/7970	0.354729	0.788778	0.785547	MAOB	1
ssc04973	ssc04973	Carbohydrate digestion and absorption	1/77	45/7970	0.354729	0.788778	0.785547	ATP1A1	1
ssc03010	ssc03010	Ribosome	2/77	132/7970	0.365661	0.788778	0.785547	RPL27A/MRPS5	2
ssc00600	ssc00600	Sphingolipid metabolism	1/77	47/7970	0.367208	0.788778	0.785547	CERS4	1
ssc04340	ssc04340	Hedgehog signaling pathway	1/77	47/7970	0.367208	0.788778	0.785547	SPOP	1
ssc04979	ssc04979	Cholesterol metabolism	1/77	47/7970	0.367208	0.788778	0.785547	APOA1	1
ssc05030	ssc05030	Cocaine addiction	1/77	47/7970	0.367208	0.788778	0.785547	MAOB	1
ssc04210	ssc04210	Apoptosis	2/77	134/7970	0.372629	0.788778	0.785547	PARP2/TP53	2
ssc05418	ssc05418	Fluid shear stress and atherosclerosis	2/77	134/7970	0.372629	0.788778	0.785547	KEAP1/TP53	2
ssc00330	ssc00330	Arginine and proline metabolism	1/77	48/7970	0.373358	0.788778	0.785547	MAOB	1
ssc02010	ssc02010	ABC transporters	1/77	48/7970	0.373358	0.788778	0.785547	ABCD4	1
ssc05162	ssc05162	Measles	2/77	135/7970	0.376102	0.788778	0.785547	FCGR2B/TP53	2
ssc00980	ssc00980	Metabolism of xenobiotics by cytochrome P450	1/77	49/7970	0.379449	0.788778	0.785547	GSTK1	1
ssc04978	ssc04978	Mineral absorption	1/77	50/7970	0.385481	0.788778	0.785547	ATP1A1	1
ssc00480	ssc00480	Glutathione metabolism	1/77	51/7970	0.391456	0.788778	0.785547	GSTK1	1
ssc04144	ssc04144	Endocytosis	3/77	237/7970	0.402722	0.788778	0.785547	SNX2/VPS25/AP2A1	3
ssc00240	ssc00240	Pyrimidine metabolism	1/77	54/7970	0.409037	0.788778	0.785547	ENTPD8	1
ssc05224	ssc05224	Breast cancer	2/77	145/7970	0.410386	0.788778	0.785547	ARAF/TP53	2
ssc05160	ssc05160	Hepatitis C	2/77	146/7970	0.413766	0.788778	0.785547	ARAF/TP53	2
ssc04623	ssc04623	Cytosolic DNA-sensing pathway	1/77	55/7970	0.414786	0.788778	0.785547	POLR3H	1
ssc05014	ssc05014	Amyotrophic lateral sclerosis (ALS)	1/77	55/7970	0.414786	0.788778	0.785547	TP53	1
ssc05226	ssc05226	Gastric cancer	2/77	147/7970	0.417137	0.788778	0.785547	ARAF/TP53	2
ssc04730	ssc04730	Long-term depression	1/77	58/7970	0.431702	0.788778	0.785547	ARAF	1
ssc00561	ssc00561	Glycerolipid metabolism	1/77	59/7970	0.437232	0.788778	0.785547	LPIN3	1
ssc04218	ssc04218	Cellular senescence	2/77	154/7970	0.440463	0.788778	0.785547	TP53/E2F4	2
ssc00310	ssc00310	Lysine degradation	1/77	60/7970	0.44271	0.788778	0.785547	PLOD1	1
ssc05161	ssc05161	Hepatitis B	2/77	155/7970	0.443755	0.788778	0.785547	ARAF/TP53	2
ssc05204	ssc05204	Chemical carcinogenesis	1/77	61/7970	0.448135	0.788778	0.785547	GSTK1	1
ssc00010	ssc00010	Glycolysis / Gluconeogenesis	1/77	62/7970	0.453508	0.788778	0.785547	GALM	1
ssc05217	ssc05217	Basal cell carcinoma	1/77	63/7970	0.458829	0.788778	0.785547	TP53	1
ssc04720	ssc04720	Long-term potentiation	1/77	64/7970	0.464099	0.788778	0.785547	ARAF	1
ssc05230	ssc05230	Central carbon metabolism in cancer	1/77	64/7970	0.464099	0.788778	0.785547	TP53	1
ssc05031	ssc05031	Amphetamine addiction	1/77	66/7970	0.474488	0.788778	0.785547	MAOB	1
ssc05221	ssc05221	Acute myeloid leukemia	1/77	66/7970	0.474488	0.788778	0.785547	ARAF	1
ssc01524	ssc01524	Platinum drug resistance	1/77	69/7970	0.489699	0.788778	0.785547	TP53	1
ssc04115	ssc04115	p53 signaling pathway	1/77	69/7970	0.489699	0.788778	0.785547	TP53	1
ssc04976	ssc04976	Bile secretion	1/77	69/7970	0.489699	0.788778	0.785547	ATP1A1	1
ssc04918	ssc04918	Thyroid hormone synthesis	1/77	71/7970	0.499597	0.788778	0.785547	ATP1A1	1
ssc04971	ssc04971	Gastric acid secretion	1/77	72/7970	0.504475	0.788778	0.785547	ATP1A1	1
ssc04062	ssc04062	Chemokine signaling pathway	2/77	176/7970	0.510335	0.788778	0.785547	GNG11/CCL14	2
ssc05167	ssc05167	Kaposi sarcoma-associated herpesvirus infection	2/77	177/7970	0.513377	0.788778	0.785547	GNG11/TP53	2
ssc03320	ssc03320	PPAR signaling pathway	1/77	75/7970	0.518829	0.788778	0.785547	APOA1	1
ssc04970	ssc04970	Salivary secretion	1/77	75/7970	0.518829	0.788778	0.785547	ATP1A1	1
ssc04721	ssc04721	Synaptic vesicle cycle	1/77	76/7970	0.523522	0.788778	0.785547	AP2A1	1
ssc01521	ssc01521	EGFR tyrosine kinase inhibitor resistance	1/77	78/7970	0.532773	0.788778	0.785547	ARAF	1
ssc04662	ssc04662	B cell receptor signaling pathway	1/77	79/7970	0.537331	0.788778	0.785547	FCGR2B	1
ssc05150	ssc05150	Staphylococcus aureus infection	1/77	79/7970	0.537331	0.788778	0.785547	FCGR2B	1
ssc04012	ssc04012	ErbB signaling pathway	1/77	84/7970	0.559474	0.788778	0.785547	ARAF	1
ssc04061	ssc04061	Viral protein interaction with cytokine and cytokine receptor	1/77	84/7970	0.559474	0.788778	0.785547	CCL14	1
ssc04911	ssc04911	Insulin secretion	1/77	84/7970	0.559474	0.788778	0.785547	ATP1A1	1
ssc04260	ssc04260	Cardiac muscle contraction	1/77	85/7970	0.563775	0.788778	0.785547	ATP1A1	1
ssc04512	ssc04512	ECM-receptor interaction	1/77	86/7970	0.568035	0.788778	0.785547	CD44	1
ssc04727	ssc04727	GABAergic synapse	1/77	87/7970	0.572254	0.788778	0.785547	GNG11	1
ssc04640	ssc04640	Hematopoietic cell lineage	1/77	88/7970	0.576432	0.788778	0.785547	CD44	1
ssc04914	ssc04914	Progesterone-mediated oocyte maturation	1/77	88/7970	0.576432	0.788778	0.785547	ARAF	1
ssc04211	ssc04211	Longevity regulating pathway	1/77	89/7970	0.58057	0.788778	0.785547	TP53	1
ssc04666	ssc04666	Fc gamma R-mediated phagocytosis	1/77	89/7970	0.58057	0.788778	0.785547	FCGR2B	1
ssc05032	ssc05032	Morphine addiction	1/77	90/7970	0.584668	0.788778	0.785547	GNG11	1
ssc05222	ssc05222	Small cell lung cancer	1/77	91/7970	0.588727	0.788778	0.785547	TP53	1
ssc04925	ssc04925	Aldosterone synthesis and secretion	1/77	92/7970	0.592746	0.788778	0.785547	ATP1A1	1
ssc04810	ssc04810	Regulation of actin cytoskeleton	2/77	206/7970	0.596155	0.788778	0.785547	CYFIP1/ARAF	2
ssc04974	ssc04974	Protein digestion and absorption	1/77	93/7970	0.596726	0.788778	0.785547	ATP1A1	1
ssc04713	ssc04713	Circadian entrainment	1/77	95/7970	0.604573	0.788778	0.785547	GNG11	1
ssc04972	ssc04972	Pancreatic secretion	1/77	95/7970	0.604573	0.788778	0.785547	ATP1A1	1
ssc05163	ssc05163	Human cytomegalovirus infection	2/77	215/7970	0.619654	0.802187	0.798901	GNG11/TP53	2
ssc04650	ssc04650	Natural killer cell mediated cytotoxicity	1/77	101/7970	0.627218	0.805734	0.802433	ARAF	1
ssc04928	ssc04928	Parathyroid hormone synthesis, secretion and action	1/77	104/7970	0.638056	0.8134	0.810067	ARAF	1
ssc04931	ssc04931	Insulin resistance	1/77	109/7970	0.655432	0.821051	0.817687	PTPA	1
ssc04670	ssc04670	Leukocyte transendothelial migration	1/77	110/7970	0.658808	0.821051	0.817687	ESAM	1
ssc04724	ssc04724	Glutamatergic synapse	1/77	110/7970	0.658808	0.821051	0.817687	GNG11	1
ssc04725	ssc04725	Cholinergic synapse	1/77	112/7970	0.66546	0.823199	0.819826	GNG11	1
ssc04722	ssc04722	Neurotrophin signaling pathway	1/77	117/7970	0.681537	0.836887	0.833458	TP53	1
ssc04611	ssc04611	Platelet activation	1/77	122/7970	0.69685	0.838828	0.835391	FERMT3	1
ssc04380	ssc04380	Osteoclast differentiation	1/77	124/7970	0.70277	0.838828	0.835391	FCGR2B	1
ssc04926	ssc04926	Relaxin signaling pathway	1/77	128/7970	0.71427	0.838828	0.835391	GNG11	1
ssc00230	ssc00230	Purine metabolism	1/77	129/7970	0.717075	0.838828	0.835391	ENTPD8	1
ssc04068	ssc04068	FoxO signaling pathway	1/77	129/7970	0.717075	0.838828	0.835391	ARAF	1
ssc04270	ssc04270	Vascular smooth muscle contraction	1/77	130/7970	0.719854	0.838828	0.835391	ARAF	1
ssc05206	ssc05206	MicroRNAs in cancer	2/77	264/7970	0.729588	0.838828	0.835391	CD44/TP53	2
ssc04371	ssc04371	Apelin signaling pathway	1/77	134/7970	0.7307	0.838828	0.835391	GNG11	1
ssc04550	ssc04550	Signaling pathways regulating pluripotency of stem cells	1/77	135/7970	0.733347	0.838828	0.835391	ID3	1
ssc04910	ssc04910	Insulin signaling pathway	1/77	135/7970	0.733347	0.838828	0.835391	ARAF	1
ssc04261	ssc04261	Adrenergic signaling in cardiomyocytes	1/77	143/7970	0.753613	0.839987	0.836546	ATP1A1	1
ssc04514	ssc04514	Cell adhesion molecules (CAMs)	1/77	143/7970	0.753613	0.839987	0.836546	ESAM	1
ssc04145	ssc04145	Phagosome	1/77	144/7970	0.756037	0.839987	0.836546	FCGR2B	1
ssc04723	ssc04723	Retrograde endocannabinoid signaling	1/77	145/7970	0.758437	0.839987	0.836546	GNG11	1
ssc04217	ssc04217	Necroptosis	1/77	147/7970	0.763168	0.839987	0.836546	PARP2	1
ssc04010	ssc04010	MAPK signaling pathway	2/77	286/7970	0.769631	0.839987	0.836546	ARAF/TP53	2
ssc04390	ssc04390	Hippo signaling pathway	1/77	150/7970	0.770094	0.839987	0.836546	LLGL2	1
ssc04621	ssc04621	NOD-like receptor signaling pathway	1/77	152/7970	0.774599	0.839987	0.836546	GSDMD	1
ssc04310	ssc04310	Wnt signaling pathway	1/77	155/7970	0.781195	0.841674	0.838226	TP53	1
ssc05152	ssc05152	Tuberculosis	1/77	164/7970	0.799859	0.85162	0.848131	FCGR2B	1
ssc04530	ssc04530	Tight junction	1/77	165/7970	0.801833	0.85162	0.848131	LLGL2	1
ssc04022	ssc04022	cGMP-PKG signaling pathway	1/77	167/7970	0.805724	0.85162	0.848131	ATP1A1	1
ssc05165	ssc05165	Human papillomavirus infection	2/77	318/7970	0.818757	0.859952	0.856429	LLGL2/TP53	2
ssc05203	ssc05203	Viral carcinogenesis	1/77	183/7970	0.834255	0.869379	0.865817	TP53	1
ssc04151	ssc04151	PI3K-Akt signaling pathway	2/77	336/7970	0.842133	0.869379	0.865817	GNG11/TP53	2
ssc05168	ssc05168	Herpes simplex virus 1 infection	2/77	337/7970	0.843349	0.869379	0.865817	TP53/LOC100514951	2
ssc05170	ssc05170	Human immunodeficiency virus 1 infection	1/77	204/7970	0.865509	0.886749	0.883116	GNG11	1
ssc04024	ssc04024	cAMP signaling pathway	1/77	214/7970	0.878272	0.894338	0.890673	ATP1A1	1
ssc05166	ssc05166	Human T-cell leukemia virus 1 infection	1/77	220/7970	0.885347	0.896079	0.892407	TP53	1
ssc04014	ssc04014	Ras signaling pathway	1/77	229/7970	0.895206	0.900599	0.896909	GNG11	1
ssc04060	ssc04060	Cytokine-cytokine receptor interaction	1/77	259/7970	0.922403	0.922403	0.918624	CCL14	1
Reactome database
	ID	Description	GeneRatio	BgRatio	pvalue	p.adjust	qvalue	geneID	Count
R-SSC-72203	R-SSC-72203	Processing of Capped Intron-Containing Pre-mRNA	7/41	104/2836	0.000585586	0.109505	0.109505	EFTUD2/RNPS1/METTL3/CPSF3/PRCC/SF3A3/WTAP	7
R-SSC-72163	R-SSC-72163	mRNA Splicing - Major Pathway	5/41	83/2836	0.00622783	0.429355	0.429355	EFTUD2/RNPS1/CPSF3/PRCC/SF3A3	5
R-SSC-72172	R-SSC-72172	mRNA Splicing	5/41	85/2836	0.00688805	0.429355	0.429355	EFTUD2/RNPS1/CPSF3/PRCC/SF3A3	5
R-SSC-5675221	R-SSC-5675221	Negative regulation of MAPK pathway	2/41	11/2836	0.0103289	0.482875	0.482875	ARAF/PEBP1	2
R-SSC-5674135	R-SSC-5674135	MAP2K and MAPK activation	2/41	15/2836	0.0190118	0.57645	0.57645	ARAF/PEBP1	2
R-SSC-6798695	R-SSC-6798695	Neutrophil degranulation	6/41	167/2836	0.030747	0.57645	0.57645	PA2G4/FCGR2B/DBNL/PLEKHO2/ORM1/FAF2	6
R-SSC-72187	R-SSC-72187	mRNA 3'-end processing	2/41	24/2836	0.0460559	0.57645	0.57645	RNPS1/CPSF3	2
R-SSC-156580	R-SSC-156580	Phase II - Conjugation of compounds	2/41	26/2836	0.0532626	0.57645	0.57645	GSTK1/TPST1	2
R-SSC-8953854	R-SSC-8953854	Metabolism of RNA	7/41	243/2836	0.0563077	0.57645	0.57645	EFTUD2/RNPS1/METTL3/CPSF3/PRCC/SF3A3/WTAP	7
R-SSC-73856	R-SSC-73856	RNA Polymerase II Transcription Termination	2/41	28/2836	0.0608428	0.57645	0.57645	RNPS1/CPSF3	2
R-SSC-72202	R-SSC-72202	Transport of Mature Transcript to Cytoplasm	2/41	29/2836	0.0647647	0.57645	0.57645	RNPS1/CPSF3	2
R-SSC-2559580	R-SSC-2559580	Oxidative Stress Induced Senescence	2/41	34/2836	0.0855679	0.57645	0.57645	TP53/H3F3A	2
R-SSC-76002	R-SSC-76002	Platelet activation, signaling and aggregation	3/41	76/2836	0.0954776	0.57645	0.57645	GNG11/FERMT3/ORM1	3
R-SSC-114608	R-SSC-114608	Platelet degranulation	2/41	37/2836	0.0988989	0.57645	0.57645	FERMT3/ORM1	2
R-SSC-76005	R-SSC-76005	Response to elevated platelet cytosolic Ca2+	2/41	37/2836	0.0988989	0.57645	0.57645	FERMT3/ORM1	2
R-SSC-168249	R-SSC-168249	Innate Immune System	7/41	297/2836	0.13039	0.57645	0.57645	PA2G4/FCGR2B/DBNL/PLEKHO2/C8A/ORM1/FAF2	7
R-SSC-109582	R-SSC-109582	Hemostasis	4/41	136/2836	0.130826	0.57645	0.57645	GNG11/FERMT3/ORM1/H3F3A	4
R-SSC-110373	R-SSC-110373	Resolution of AP sites via the multiple-nucleotide patch replacement pathway	1/41	10/2836	0.13572	0.57645	0.57645	PARP2	1
R-SSC-111885	R-SSC-111885	Opioid Signalling	1/41	10/2836	0.13572	0.57645	0.57645	GNG11	1
R-SSC-156584	R-SSC-156584	Cytosolic sulfonation of small molecules	1/41	10/2836	0.13572	0.57645	0.57645	TPST1	1
R-SSC-159231	R-SSC-159231	Transport of Mature mRNA Derived from an Intronless Transcript	1/41	10/2836	0.13572	0.57645	0.57645	CPSF3	1
R-SSC-397795	R-SSC-397795	G-protein beta:gamma signalling	1/41	10/2836	0.13572	0.57645	0.57645	GNG11	1
R-SSC-418592	R-SSC-418592	ADP signalling through P2Y purinoceptor 1	1/41	10/2836	0.13572	0.57645	0.57645	GNG11	1
R-SSC-418597	R-SSC-418597	G alpha (z) signalling events	1/41	10/2836	0.13572	0.57645	0.57645	GNG11	1
R-SSC-451326	R-SSC-451326	Activation of kainate receptors upon glutamate binding	1/41	10/2836	0.13572	0.57645	0.57645	GNG11	1
R-SSC-456926	R-SSC-456926	Thrombin signalling through proteinase activated receptors (PARs)	1/41	10/2836	0.13572	0.57645	0.57645	GNG11	1
R-SSC-6804758	R-SSC-6804758	Regulation of TP53 Activity through Acetylation	1/41	10/2836	0.13572	0.57645	0.57645	TP53	1
R-SSC-156590	R-SSC-156590	Glutathione conjugation	1/41	11/2836	0.148259	0.57645	0.57645	GSTK1	1
R-SSC-159234	R-SSC-159234	Transport of Mature mRNAs Derived from Intronless Transcripts	1/41	11/2836	0.148259	0.57645	0.57645	CPSF3	1
R-SSC-6794362	R-SSC-6794362	Protein-protein interactions at synapses	1/41	11/2836	0.148259	0.57645	0.57645	DBNL	1
R-SSC-6804757	R-SSC-6804757	Regulation of TP53 Degradation	1/41	11/2836	0.148259	0.57645	0.57645	TP53	1
R-SSC-6806003	R-SSC-6806003	Regulation of TP53 Expression and Degradation	1/41	11/2836	0.148259	0.57645	0.57645	TP53	1
R-SSC-112316	R-SSC-112316	Neuronal System	3/41	94/2836	0.152881	0.57645	0.57645	GNG11/DBNL/NAAA	3
R-SSC-1638091	R-SSC-1638091	Heparan sulfate/heparin (HS-GAG) metabolism	1/41	12/2836	0.16062	0.57645	0.57645	EXT1	1
R-SSC-392518	R-SSC-392518	Signal amplification	1/41	12/2836	0.16062	0.57645	0.57645	GNG11	1
R-SSC-75067	R-SSC-75067	Processing of Capped Intronless Pre-mRNA	1/41	12/2836	0.16062	0.57645	0.57645	CPSF3	1
R-SSC-5693532	R-SSC-5693532	DNA Double-Strand Break Repair	2/41	51/2836	0.167278	0.57645	0.57645	PARP2/TP53	2
R-SSC-211859	R-SSC-211859	Biological oxidations	2/41	52/2836	0.172449	0.57645	0.57645	GSTK1/TPST1	2
R-SSC-190861	R-SSC-190861	Gap junction assembly	1/41	13/2836	0.172807	0.57645	0.57645	GJB1	1
R-SSC-4086398	R-SSC-4086398	Ca2+ pathway	1/41	13/2836	0.172807	0.57645	0.57645	GNG11	1
R-SSC-422356	R-SSC-422356	Regulation of insulin secretion	1/41	13/2836	0.172807	0.57645	0.57645	GNG11	1
R-SSC-5620920	R-SSC-5620920	Cargo trafficking to the periciliary membrane	1/41	13/2836	0.172807	0.57645	0.57645	PKD2	1
R-SSC-76061	R-SSC-76061	RNA Polymerase III Transcription Initiation From Type 1 Promoter	1/41	13/2836	0.172807	0.57645	0.57645	POLR3H	1
R-SSC-76066	R-SSC-76066	RNA Polymerase III Transcription Initiation From Type 2 Promoter	1/41	13/2836	0.172807	0.57645	0.57645	POLR3H	1
R-SSC-2559583	R-SSC-2559583	Cellular Senescence	2/41	54/2836	0.182873	0.57645	0.57645	TP53/H3F3A	2
R-SSC-416482	R-SSC-416482	G alpha (12/13) signalling events	1/41	14/2836	0.184821	0.57645	0.57645	GNG11	1
R-SSC-2262752	R-SSC-2262752	Cellular responses to stress	4/41	158/2836	0.192014	0.57645	0.57645	PRDX3/STIP1/TP53/H3F3A	4
R-SSC-8953897	R-SSC-8953897	Cellular responses to external stimuli	4/41	159/2836	0.194999	0.57645	0.57645	PRDX3/STIP1/TP53/H3F3A	4
R-SSC-163685	R-SSC-163685	Integration of energy metabolism	1/41	15/2836	0.196664	0.57645	0.57645	GNG11	1
R-SSC-1650814	R-SSC-1650814	Collagen biosynthesis and modifying enzymes	1/41	15/2836	0.196664	0.57645	0.57645	PLOD1	1
R-SSC-5689896	R-SSC-5689896	Ovarian tumor domain proteases	1/41	15/2836	0.196664	0.57645	0.57645	TP53	1
R-SSC-5696400	R-SSC-5696400	Dual Incision in GG-NER	1/41	15/2836	0.196664	0.57645	0.57645	PARP2	1
R-SSC-73933	R-SSC-73933	Resolution of Abasic Sites (AP sites)	1/41	15/2836	0.196664	0.57645	0.57645	PARP2	1
R-SSC-1660661	R-SSC-1660661	Sphingolipid de novo biosynthesis	1/41	16/2836	0.20834	0.57645	0.57645	CERS4	1
R-SSC-427413	R-SSC-427413	NoRC negatively regulates rRNA expression	1/41	16/2836	0.20834	0.57645	0.57645	H3F3A	1
R-SSC-5357905	R-SSC-5357905	Regulation of TNFR1 signaling	1/41	16/2836	0.20834	0.57645	0.57645	SPPL2B	1
R-SSC-6814122	R-SSC-6814122	Cooperation of PDCL (PhLP1) and TRiC/CCT in G-protein beta folding	1/41	16/2836	0.20834	0.57645	0.57645	GNG11	1
R-SSC-73728	R-SSC-73728	RNA Polymerase I Promoter Opening	1/41	16/2836	0.20834	0.57645	0.57645	H3F3A	1
R-SSC-76071	R-SSC-76071	RNA Polymerase III Transcription Initiation From Type 3 Promoter	1/41	16/2836	0.20834	0.57645	0.57645	POLR3H	1
R-SSC-112310	R-SSC-112310	Neurotransmitter release cycle	1/41	17/2836	0.21985	0.57645	0.57645	NAAA	1
R-SSC-157858	R-SSC-157858	Gap junction trafficking and regulation	1/41	17/2836	0.21985	0.57645	0.57645	GJB1	1
R-SSC-190828	R-SSC-190828	Gap junction trafficking	1/41	17/2836	0.21985	0.57645	0.57645	GJB1	1
R-SSC-2029482	R-SSC-2029482	Regulation of actin dynamics for phagocytic cup formation	1/41	17/2836	0.21985	0.57645	0.57645	FCGR2B	1
R-SSC-3371497	R-SSC-3371497	HSP90 chaperone cycle for steroid hormone receptors (SHR)	1/41	17/2836	0.21985	0.57645	0.57645	STIP1	1
R-SSC-390466	R-SSC-390466	Chaperonin-mediated protein folding	1/41	17/2836	0.21985	0.57645	0.57645	GNG11	1
R-SSC-391251	R-SSC-391251	Protein folding	1/41	17/2836	0.21985	0.57645	0.57645	GNG11	1
R-SSC-418346	R-SSC-418346	Platelet homeostasis	1/41	17/2836	0.21985	0.57645	0.57645	GNG11	1
R-SSC-427359	R-SSC-427359	SIRT1 negatively regulates rRNA expression	1/41	17/2836	0.21985	0.57645	0.57645	H3F3A	1
R-SSC-5250941	R-SSC-5250941	Negative epigenetic regulation of rRNA expression	1/41	17/2836	0.21985	0.57645	0.57645	H3F3A	1
R-SSC-5625886	R-SSC-5625886	Activated PKN1 stimulates transcription of AR (androgen receptor) regulated genes KLK2 and KLK3	1/41	17/2836	0.21985	0.57645	0.57645	H3F3A	1
R-SSC-5696394	R-SSC-5696394	DNA Damage Recognition in GG-NER	1/41	17/2836	0.21985	0.57645	0.57645	PARP2	1
R-SSC-112315	R-SSC-112315	Transmission across Chemical Synapses	2/41	62/2836	0.225392	0.57645	0.57645	GNG11/NAAA	2
R-SSC-74158	R-SSC-74158	RNA Polymerase III Transcription	1/41	18/2836	0.231196	0.57645	0.57645	POLR3H	1
R-SSC-75893	R-SSC-75893	TNF signaling	1/41	18/2836	0.231196	0.57645	0.57645	SPPL2B	1
R-SSC-76046	R-SSC-76046	RNA Polymerase III Transcription Initiation	1/41	18/2836	0.231196	0.57645	0.57645	POLR3H	1
R-SSC-9033241	R-SSC-9033241	Peroxisomal protein import	1/41	19/2836	0.242382	0.596387	0.596387	GSTK1	1
R-SSC-1474290	R-SSC-1474290	Collagen formation	1/41	21/2836	0.264279	0.599992	0.599992	PLOD1	1
R-SSC-2029480	R-SSC-2029480	Fcgamma receptor (FCGR) dependent phagocytosis	1/41	21/2836	0.264279	0.599992	0.599992	FCGR2B	1
R-SSC-212300	R-SSC-212300	PRC2 methylates histones and DNA	1/41	21/2836	0.264279	0.599992	0.599992	H3F3A	1
R-SSC-2299718	R-SSC-2299718	Condensation of Prophase Chromosomes	1/41	21/2836	0.264279	0.599992	0.599992	H3F3A	1
R-SSC-5696395	R-SSC-5696395	Formation of Incision Complex in GG-NER	1/41	21/2836	0.264279	0.599992	0.599992	PARP2	1
R-SSC-201722	R-SSC-201722	Formation of the beta-catenin:TCF transactivating complex	1/41	22/2836	0.274994	0.599992	0.599992	H3F3A	1
R-SSC-5693565	R-SSC-5693565	Recruitment and ATM-mediated phosphorylation of repair and signaling proteins at DNA double strand breaks	1/41	22/2836	0.274994	0.599992	0.599992	TP53	1
R-SSC-5693606	R-SSC-5693606	DNA Double Strand Break Response	1/41	22/2836	0.274994	0.599992	0.599992	TP53	1
R-SSC-198933	R-SSC-198933	Immunoregulatory interactions between a Lymphoid and a non-Lymphoid cell	1/41	23/2836	0.285558	0.599992	0.599992	FCGR2B	1
R-SSC-3214847	R-SSC-3214847	HATs acetylate histones	1/41	23/2836	0.285558	0.599992	0.599992	MSL3	1
R-SSC-606279	R-SSC-606279	Deposition of new CENPA-containing nucleosomes at the centromere	1/41	23/2836	0.285558	0.599992	0.599992	CENPQ	1
R-SSC-774815	R-SSC-774815	Nucleosome assembly	1/41	23/2836	0.285558	0.599992	0.599992	CENPQ	1
R-SSC-8936459	R-SSC-8936459	RUNX1 regulates genes involved in megakaryocyte differentiation and platelet function	1/41	23/2836	0.285558	0.599992	0.599992	H3F3A	1
R-SSC-5625740	R-SSC-5625740	RHO GTPases activate PKNs	1/41	24/2836	0.295971	0.611524	0.611524	H3F3A	1
R-SSC-2559582	R-SSC-2559582	Senescence-Associated Secretory Phenotype (SASP)	1/41	25/2836	0.306236	0.611524	0.611524	H3F3A	1
R-SSC-159236	R-SSC-159236	Transport of Mature mRNA derived from an Intron-Containing Transcript	1/41	26/2836	0.316355	0.611524	0.611524	RNPS1	1
R-SSC-5250913	R-SSC-5250913	Positive epigenetic regulation of rRNA expression	1/41	26/2836	0.316355	0.611524	0.611524	H3F3A	1
R-SSC-5250924	R-SSC-5250924	B-WICH complex positively regulates rRNA expression	1/41	26/2836	0.316355	0.611524	0.611524	H3F3A	1
R-SSC-5689880	R-SSC-5689880	Ub-specific processing proteases	2/41	79/2836	0.317372	0.611524	0.611524	KEAP1/TP53	2
R-SSC-5673001	R-SSC-5673001	RAF/MAP kinase cascade	2/41	80/2836	0.322758	0.611524	0.611524	ARAF/PEBP1	2
R-SSC-5684996	R-SSC-5684996	MAPK1/MAPK3 signaling	2/41	80/2836	0.322758	0.611524	0.611524	ARAF/PEBP1	2
R-SSC-428157	R-SSC-428157	Sphingolipid metabolism	1/41	27/2836	0.32633	0.611524	0.611524	CERS4	1
R-SSC-72165	R-SSC-72165	mRNA Splicing - Minor Pathway	1/41	27/2836	0.32633	0.611524	0.611524	EFTUD2	1
R-SSC-9607240	R-SSC-9607240	FLT3 Signaling	2/41	82/2836	0.333502	0.611524	0.611524	ARAF/PEBP1	2
R-SSC-2559586	R-SSC-2559586	DNA Damage/Telomere Stress Induced Senescence	1/41	28/2836	0.336163	0.611524	0.611524	TP53	1
R-SSC-73772	R-SSC-73772	RNA Polymerase I Promoter Escape	1/41	29/2836	0.345855	0.611524	0.611524	H3F3A	1
R-SSC-163125	R-SSC-163125	Post-translational modification: synthesis of GPI-anchored proteins	1/41	30/2836	0.35541	0.611524	0.611524	NRN1	1
R-SSC-141424	R-SSC-141424	Amplification of signal from the kinetochores	1/41	31/2836	0.364829	0.611524	0.611524	CENPQ	1
R-SSC-141444	R-SSC-141444	Amplification of signal from unattached kinetochores via a MAD2 inhibitory signal	1/41	31/2836	0.364829	0.611524	0.611524	CENPQ	1
R-SSC-349425	R-SSC-349425	Autodegradation of the E3 ubiquitin ligase COP1	1/41	31/2836	0.364829	0.611524	0.611524	TP53	1
R-SSC-69473	R-SSC-69473	G2/M DNA damage checkpoint	1/41	31/2836	0.364829	0.611524	0.611524	TP53	1
R-SSC-9018519	R-SSC-9018519	Estrogen-dependent gene expression	1/41	31/2836	0.364829	0.611524	0.611524	H3F3A	1
R-SSC-5683057	R-SSC-5683057	MAPK family signaling cascades	2/41	89/2836	0.37073	0.611524	0.611524	ARAF/PEBP1	2
R-SSC-212165	R-SSC-212165	Epigenetic regulation of gene expression	1/41	32/2836	0.374113	0.611524	0.611524	H3F3A	1
R-SSC-5578749	R-SSC-5578749	Transcriptional regulation by small RNAs	1/41	32/2836	0.374113	0.611524	0.611524	H3F3A	1
R-SSC-69541	R-SSC-69541	Stabilization of p53	1/41	32/2836	0.374113	0.611524	0.611524	TP53	1
R-SSC-9609507	R-SSC-9609507	Protein localization	1/41	32/2836	0.374113	0.611524	0.611524	GSTK1	1
R-SSC-6804756	R-SSC-6804756	Regulation of TP53 Activity through Phosphorylation	1/41	33/2836	0.383264	0.611524	0.611524	TP53	1
R-SSC-73854	R-SSC-73854	RNA Polymerase I Promoter Clearance	1/41	33/2836	0.383264	0.611524	0.611524	H3F3A	1
R-SSC-73864	R-SSC-73864	RNA Polymerase I Transcription	1/41	33/2836	0.383264	0.611524	0.611524	H3F3A	1
R-SSC-69618	R-SSC-69618	Mitotic Spindle Checkpoint	1/41	34/2836	0.392285	0.611524	0.611524	CENPQ	1
R-SSC-73884	R-SSC-73884	Base Excision Repair	1/41	34/2836	0.392285	0.611524	0.611524	PARP2	1
R-SSC-73887	R-SSC-73887	Death Receptor Signalling	1/41	35/2836	0.401178	0.611524	0.611524	SPPL2B	1
R-SSC-1630316	R-SSC-1630316	Glycosaminoglycan metabolism	1/41	36/2836	0.409943	0.611524	0.611524	EXT1	1
R-SSC-211000	R-SSC-211000	Gene Silencing by RNA	1/41	36/2836	0.409943	0.611524	0.611524	H3F3A	1
R-SSC-69563	R-SSC-69563	p53-Dependent G1 DNA Damage Response	1/41	36/2836	0.409943	0.611524	0.611524	TP53	1
R-SSC-69580	R-SSC-69580	p53-Dependent G1/S DNA damage checkpoint	1/41	36/2836	0.409943	0.611524	0.611524	TP53	1
R-SSC-8878159	R-SSC-8878159	Transcriptional regulation by RUNX3	1/41	36/2836	0.409943	0.611524	0.611524	TP53	1
R-SSC-983231	R-SSC-983231	Factors involved in megakaryocyte development and platelet production	1/41	36/2836	0.409943	0.611524	0.611524	H3F3A	1
R-SSC-8951664	R-SSC-8951664	Neddylation	2/41	97/2836	0.41232	0.611524	0.611524	FBXO9/KEAP1	2
R-SSC-5696399	R-SSC-5696399	Global Genome Nucleotide Excision Repair (GG-NER)	1/41	37/2836	0.418583	0.611524	0.611524	PARP2	1
R-SSC-69615	R-SSC-69615	G1/S DNA Damage Checkpoints	1/41	37/2836	0.418583	0.611524	0.611524	TP53	1
R-SSC-68875	R-SSC-68875	Mitotic Prophase	1/41	39/2836	0.435495	0.616216	0.616216	H3F3A	1
R-SSC-73886	R-SSC-73886	Chromosome Maintenance	1/41	39/2836	0.435495	0.616216	0.616216	CENPQ	1
R-SSC-8939211	R-SSC-8939211	ESR-mediated signaling	1/41	39/2836	0.435495	0.616216	0.616216	H3F3A	1
R-SSC-195721	R-SSC-195721	Signaling by WNT	2/41	102/2836	0.43767	0.616216	0.616216	GNG11/H3F3A	2
R-SSC-195258	R-SSC-195258	RHO GTPase Effectors	2/41	103/2836	0.442674	0.616216	0.616216	CENPQ/H3F3A	2
R-SSC-8852276	R-SSC-8852276	The role of GTSE1 in G2/M progression after G2 checkpoint	1/41	40/2836	0.44377	0.616216	0.616216	TP53	1
R-SSC-5688426	R-SSC-5688426	Deubiquitination	2/41	105/2836	0.452612	0.616216	0.616216	KEAP1/TP53	2
R-SSC-69620	R-SSC-69620	Cell Cycle Checkpoints	2/41	106/2836	0.457546	0.616216	0.616216	CENPQ/TP53	2
R-SSC-112314	R-SSC-112314	Neurotransmitter receptors and postsynaptic signal transmission	1/41	42/2836	0.459966	0.616216	0.616216	GNG11	1
R-SSC-5632684	R-SSC-5632684	Hedgehog 'on' state	1/41	42/2836	0.459966	0.616216	0.616216	SPOP	1
R-SSC-5693538	R-SSC-5693538	Homology Directed Repair	1/41	42/2836	0.459966	0.616216	0.616216	PARP2	1
R-SSC-69278	R-SSC-69278	Cell Cycle, Mitotic	3/41	173/2836	0.461338	0.616216	0.616216	CENPQ/TP53/H3F3A	3
R-SSC-2500257	R-SSC-2500257	Resolution of Sister Chromatid Cohesion	1/41	43/2836	0.46789	0.620536	0.620536	CENPQ	1
R-SSC-196854	R-SSC-196854	Metabolism of vitamins and cofactors	1/41	45/2836	0.483401	0.636591	0.636591	SPR	1
R-SSC-5663220	R-SSC-5663220	RHO GTPases Activate Formins	1/41	46/2836	0.49099	0.6371	0.6371	CENPQ	1
R-SSC-983168	R-SSC-983168	Antigen processing: Ubiquitination & Proteasome degradation	2/41	113/2836	0.491385	0.6371	0.6371	FBXO9/KEAP1	2
R-SSC-927802	R-SSC-927802	Nonsense-Mediated Decay (NMD)	1/41	47/2836	0.49847	0.6371	0.6371	RNPS1	1
R-SSC-975957	R-SSC-975957	Nonsense Mediated Decay (NMD) enhanced by the Exon Junction Complex (EJC)	1/41	47/2836	0.49847	0.6371	0.6371	RNPS1	1
R-SSC-73894	R-SSC-73894	DNA Repair	2/41	115/2836	0.500822	0.6371	0.6371	PARP2/TP53	2
R-SSC-194315	R-SSC-194315	Signaling by Rho GTPases	2/41	116/2836	0.5055	0.638706	0.638706	CENPQ/H3F3A	2
R-SSC-5696398	R-SSC-5696398	Nucleotide Excision Repair	1/41	49/2836	0.51311	0.64397	0.64397	PARP2	1
R-SSC-5633007	R-SSC-5633007	Regulation of TP53 Activity	1/41	50/2836	0.520272	0.648606	0.648606	TP53	1
R-SSC-5358351	R-SSC-5358351	Signaling by Hedgehog	1/41	51/2836	0.527332	0.653054	0.653054	SPOP	1
R-SSC-3858494	R-SSC-3858494	Beta-catenin independent WNT signaling	1/41	53/2836	0.541149	0.665756	0.665756	GNG11	1
R-SSC-1640170	R-SSC-1640170	Cell Cycle	3/41	197/2836	0.550488	0.672819	0.672819	CENPQ/TP53/H3F3A	3
R-SSC-983169	R-SSC-983169	Class I MHC mediated antigen processing & presentation	2/41	127/2836	0.555137	0.674095	0.674095	FBXO9/KEAP1	2
R-SSC-1474244	R-SSC-1474244	Extracellular matrix organization	1/41	56/2836	0.561139	0.676987	0.676987	PLOD1	1
R-SSC-3247509	R-SSC-3247509	Chromatin modifying enzymes	1/41	58/2836	0.57399	0.679957	0.679957	MSL3	1
R-SSC-4839726	R-SSC-4839726	Chromatin organization	1/41	58/2836	0.57399	0.679957	0.679957	MSL3	1
R-SSC-5617833	R-SSC-5617833	Cilium Assembly	1/41	59/2836	0.580278	0.679957	0.679957	PKD2	1
R-SSC-68886	R-SSC-68886	M Phase	2/41	133/2836	0.580759	0.679957	0.679957	CENPQ/H3F3A	2
R-SSC-1280218	R-SSC-1280218	Adaptive Immune System	3/41	206/2836	0.581781	0.679957	0.679957	FBXO9/FCGR2B/KEAP1	3
R-SSC-9006931	R-SSC-9006931	Signaling by Nuclear Receptors	1/41	61/2836	0.592582	0.688279	0.688279	H3F3A	1
R-SSC-416476	R-SSC-416476	G alpha (q) signalling events	1/41	63/2836	0.604534	0.697827	0.697827	GNG11	1
R-SSC-68877	R-SSC-68877	Mitotic Prometaphase	1/41	66/2836	0.621824	0.713381	0.713381	CENPQ	1
R-SSC-69481	R-SSC-69481	G2/M Checkpoints	1/41	67/2836	0.627421	0.714437	0.714437	TP53	1
R-SSC-74160	R-SSC-74160	Gene expression (Transcription)	5/41	368/2836	0.630385	0.714437	0.714437	RNPS1/TP53/H3F3A/POLR3H/CPSF3	5
R-SSC-201681	R-SSC-201681	TCF dependent signaling in response to WNT	1/41	69/2836	0.638375	0.716849	0.716849	H3F3A	1
R-SSC-1852241	R-SSC-1852241	Organelle biogenesis and maintenance	1/41	70/2836	0.643733	0.716849	0.716849	PKD2	1
R-SSC-453274	R-SSC-453274	Mitotic G2-G2/M phases	1/41	71/2836	0.649014	0.716849	0.716849	TP53	1
R-SSC-69275	R-SSC-69275	G2/M Transition	1/41	71/2836	0.649014	0.716849	0.716849	TP53	1
R-SSC-2467813	R-SSC-2467813	Separation of Sister Chromatids	1/41	73/2836	0.659348	0.716849	0.716849	CENPQ	1
R-SSC-71387	R-SSC-71387	Metabolism of carbohydrates	1/41	73/2836	0.659348	0.716849	0.716849	EXT1	1
R-SSC-8878171	R-SSC-8878171	Transcriptional regulation by RUNX1	1/41	73/2836	0.659348	0.716849	0.716849	H3F3A	1
R-SSC-68882	R-SSC-68882	Mitotic Anaphase	1/41	79/2836	0.6886	0.744325	0.744325	CENPQ	1
R-SSC-2555396	R-SSC-2555396	Mitotic Metaphase and Anaphase	1/41	80/2836	0.693231	0.745024	0.745024	CENPQ	1
R-SSC-1280215	R-SSC-1280215	Cytokine Signaling in Immune system	2/41	166/2836	0.702865	0.751061	0.751061	ARAF/PEBP1	2
R-SSC-73857	R-SSC-73857	RNA Polymerase II Transcription	4/41	339/2836	0.740365	0.786638	0.786638	RNPS1/TP53/H3F3A/CPSF3	4
R-SSC-71291	R-SSC-71291	Metabolism of amino acids and derivatives	1/41	97/2836	0.76241	0.805484	0.805484	PCBD1	1
R-SSC-3700989	R-SSC-3700989	Transcriptional Regulation by TP53	1/41	100/2836	0.772925	0.812005	0.812005	TP53	1
R-SSC-418594	R-SSC-418594	G alpha (i) signalling events	1/41	104/2836	0.78624	0.821379	0.821379	GNG11	1
R-SSC-418555	R-SSC-418555	G alpha (s) signalling events	1/41	145/2836	0.885535	0.919972	0.919972	GNG11	1
R-SSC-597592	R-SSC-597592	Post-translational protein modification	4/41	450/2836	0.909854	0.940014	0.940014	FBXO9/KEAP1/NRN1/TP53	4
R-SSC-556833	R-SSC-556833	Metabolism of lipids	1/41	176/2836	0.929075	0.950995	0.950995	CERS4	1
R-SSC-212436	R-SSC-212436	Generic Transcription Pathway	2/41	287/2836	0.930652	0.950995	0.950995	TP53/H3F3A	2
R-SSC-199991	R-SSC-199991	Membrane Trafficking	1/41	187/2836	0.940234	0.954055	0.954055	GJB1	1
R-SSC-5653656	R-SSC-5653656	Vesicle-mediated transport	1/41	191/2836	0.943851	0.954055	0.954055	GJB1	1
R-SSC-388396	R-SSC-388396	GPCR downstream signalling	1/41	292/2836	0.988762	0.99045	0.99045	GNG11	1
R-SSC-372790	R-SSC-372790	Signaling by GPCR	1/41	302/2836	0.99045	0.99045	0.99045	GNG11	1
