# Supplementary material for: A Transcriptome Analysis Reveals that Hepatic Glycolysis and Lipid Synthesis Are Negatively Associated with Feed Efficiency in DLY Pigs
Source: Sci Rep. 2020 Jun 18;10:9874. doi: 10.1038/s41598-020-66988-6 (PMC7303214; doi:10.1038/s41598-020-66988-6)
Supplement: Supplementary file 1 — Supplementary Tables. [file 41598_2020_66988_MOESM1_ESM.zip › Supplementary Dataset/Table S8 GO enrichment for MEcyan, MEpurple and MEred modules.xlsx]

## Sheet: MEcyan and MEpurple modules
Table S8 GO enrichment for MEcyan, MEpurple and MEred modules
GO_biological pathway
	ID	Description	GeneRatio	BgRatio	pvalue	p.adjust	qvalue	geneID	Count
GO:0033108	GO:0033108	mitochondrial respiratory chain complex assembly	4/53	36/6478	0.00019381	0.131801	0.125402	UQCR10/NDUFB7/COX17/NDUFA11	4
GO:0007005	GO:0007005	mitochondrion organization	7/53	165/6478	0.000351939	0.131801	0.125402	UQCR10/NDUFB7/COX17/NDUFA11/COX7A1/ROMO1/FUNDC2	7
GO:0070373	GO:0070373	negative regulation of ERK1 and ERK2 cascade	3/53	21/6478	0.000619838	0.140623	0.133795	DUSP6/TIMP3/CAMK2N1	3
GO:0006119	GO:0006119	oxidative phosphorylation	4/53	51/6478	0.000750989	0.140623	0.133795	NDUFV3/UQCR10/COX5B/COX7A1	4
GO:0006091	GO:0006091	generation of precursor metabolites and energy	6/53	148/6478	0.00121723	0.145334	0.138277	NDUFV3/ADH4/UQCR10/COX5B/COX17/COX7A1	6
GO:0006412	GO:0006412	translation	8/53	266/6478	0.00129224	0.145334	0.138277	VARS1/HARS1/RPL26L1/MRPL55/MRPL14/MRPS34/RPS21/RPL31	8
GO:0043043	GO:0043043	peptide biosynthetic process	8/53	272/6478	0.00149113	0.145334	0.138277	VARS1/HARS1/RPL26L1/MRPL55/MRPL14/MRPS34/RPS21/RPL31	8
GO:1990542	GO:1990542	mitochondrial transmembrane transport	3/53	29/6478	0.00162605	0.145334	0.138277	TST/COX5B/ROMO1	3
GO:0009117	GO:0009117	nucleotide metabolic process	7/53	230/6478	0.00248469	0.145334	0.138277	NDUFV3/NT5E/UQCR10/NUDT1/COX5B/NAMPT/COX7A1	7
GO:0006753	GO:0006753	nucleoside phosphate metabolic process	7/53	231/6478	0.00254633	0.145334	0.138277	NDUFV3/NT5E/UQCR10/NUDT1/COX5B/NAMPT/COX7A1	7
GO:0042775	GO:0042775	mitochondrial ATP synthesis coupled electron transport	3/53	34/6478	0.00258726	0.145334	0.138277	NDUFV3/UQCR10/COX5B	3
GO:0009126	GO:0009126	purine nucleoside monophosphate metabolic process	5/53	118/6478	0.00263152	0.145334	0.138277	NDUFV3/NT5E/UQCR10/COX5B/COX7A1	5
GO:0009167	GO:0009167	purine ribonucleoside monophosphate metabolic process	5/53	118/6478	0.00263152	0.145334	0.138277	NDUFV3/NT5E/UQCR10/COX5B/COX7A1	5
GO:0009144	GO:0009144	purine nucleoside triphosphate metabolic process	5/53	120/6478	0.00283131	0.145334	0.138277	NDUFV3/UQCR10/NUDT1/COX5B/COX7A1	5
GO:0009161	GO:0009161	ribonucleoside monophosphate metabolic process	5/53	121/6478	0.00293524	0.145334	0.138277	NDUFV3/NT5E/UQCR10/COX5B/COX7A1	5
GO:0009123	GO:0009123	nucleoside monophosphate metabolic process	5/53	126/6478	0.00349681	0.145334	0.138277	NDUFV3/NT5E/UQCR10/COX5B/COX7A1	5
GO:0055114	GO:0055114	oxidation-reduction process	6/53	185/6478	0.00376466	0.145334	0.138277	NDUFV3/ADH4/UQCR10/CBR4/COX5B/NDUFA2	6
GO:0042773	GO:0042773	ATP synthesis coupled electron transport	3/53	39/6478	0.00383929	0.145334	0.138277	NDUFV3/UQCR10/COX5B	3
GO:0009141	GO:0009141	nucleoside triphosphate metabolic process	5/53	130/6478	0.0039989	0.145334	0.138277	NDUFV3/UQCR10/NUDT1/COX5B/COX7A1	5
GO:0043604	GO:0043604	amide biosynthetic process	8/53	319/6478	0.00403465	0.145334	0.138277	VARS1/HARS1/RPL26L1/MRPL55/MRPL14/MRPS34/RPS21/RPL31	8
GO:0006163	GO:0006163	purine nucleotide metabolic process	6/53	188/6478	0.00407478	0.145334	0.138277	NDUFV3/NT5E/UQCR10/NUDT1/COX5B/COX7A1	6
GO:0006518	GO:0006518	peptide metabolic process	8/53	324/6478	0.00443398	0.150957	0.143627	VARS1/HARS1/RPL26L1/MRPL55/MRPL14/MRPS34/RPS21/RPL31	8
GO:0006195	GO:0006195	purine nucleotide catabolic process	2/53	13/6478	0.00483594	0.151113	0.143776	NT5E/NUDT1	2
GO:0055086	GO:0055086	nucleobase-containing small molecule metabolic process	7/53	261/6478	0.00501296	0.151113	0.143776	NDUFV3/NT5E/UQCR10/NUDT1/COX5B/NAMPT/COX7A1	7
GO:0019752	GO:0019752	carboxylic acid metabolic process	8/53	331/6478	0.00504383	0.151113	0.143776	VARS1/GUSB/PLAA/HARS1/TST/CBR4/MIF/ITIH2	8
GO:0072521	GO:0072521	purine-containing compound metabolic process	6/53	200/6478	0.00550836	0.155694	0.148135	NDUFV3/NT5E/UQCR10/NUDT1/COX5B/COX7A1	6
GO:0051291	GO:0051291	protein heterooligomerization	2/53	14/6478	0.00561248	0.155694	0.148135	TMEM120B/CBR4	2
GO:0017144	GO:0017144	drug metabolic process	7/53	270/6478	0.00602355	0.158213	0.150531	NDUFV3/ADH4/NT5E/UQCR10/CBR4/COX5B/COX7A1	7
GO:0022904	GO:0022904	respiratory electron transport chain	3/53	46/6478	0.00612574	0.158213	0.150531	NDUFV3/UQCR10/COX5B	3
GO:0043436	GO:0043436	oxoacid metabolic process	8/53	345/6478	0.00645637	0.161194	0.153367	VARS1/GUSB/PLAA/HARS1/TST/CBR4/MIF/ITIH2	8
GO:1901657	GO:1901657	glycosyl compound metabolic process	3/53	48/6478	0.0069	0.161346	0.153511	NT5E/GUSB/CBR4	3
GO:0006082	GO:0006082	organic acid metabolic process	8/53	352/6478	0.00726739	0.161346	0.153511	VARS1/GUSB/PLAA/HARS1/TST/CBR4/MIF/ITIH2	8
GO:0006418	GO:0006418	tRNA aminoacylation for protein translation	2/53	16/6478	0.0073241	0.161346	0.153511	VARS1/HARS1	2
GO:0072523	GO:0072523	purine-containing compound catabolic process	2/53	16/6478	0.0073241	0.161346	0.153511	NT5E/NUDT1	2
GO:0022900	GO:0022900	electron transport chain	3/53	51/6478	0.00816618	0.174756	0.166271	NDUFV3/UQCR10/COX5B	3
GO:1901135	GO:1901135	carbohydrate derivative metabolic process	9/53	439/6478	0.00849897	0.174903	0.16641	NDUFV3/NT5E/GUSB/UQCR10/NUDT1/CBR4/COX5B/COX7A1/ITIH2	9
GO:0070372	GO:0070372	regulation of ERK1 and ERK2 cascade	4/53	100/6478	0.00877728	0.174903	0.16641	DUSP6/TIMP3/MIF/CAMK2N1	4
GO:0006692	GO:0006692	prostanoid metabolic process	2/53	18/6478	0.00924121	0.174903	0.16641	PLAA/MIF	2
GO:0006693	GO:0006693	prostaglandin metabolic process	2/53	18/6478	0.00924121	0.174903	0.16641	PLAA/MIF	2
GO:0006839	GO:0006839	mitochondrial transport	3/53	54/6478	0.00956077	0.174903	0.16641	TST/COX5B/ROMO1	3
GO:0046034	GO:0046034	ATP metabolic process	4/53	104/6478	0.010049	0.174903	0.16641	NDUFV3/UQCR10/COX5B/COX7A1	4
GO:0043409	GO:0043409	negative regulation of MAPK cascade	3/53	55/6478	0.0100546	0.174903	0.16641	DUSP6/TIMP3/CAMK2N1	3
GO:0043038	GO:0043038	amino acid activation	2/53	19/6478	0.0102747	0.174903	0.16641	VARS1/HARS1	2
GO:0043039	GO:0043039	tRNA aminoacylation	2/53	19/6478	0.0102747	0.174903	0.16641	VARS1/HARS1	2
GO:1901136	GO:1901136	carbohydrate derivative catabolic process	3/53	56/6478	0.0105631	0.175818	0.167281	NT5E/GUSB/NUDT1	3
GO:0017004	GO:0017004	cytochrome complex assembly	2/53	20/6478	0.0113569	0.18339	0.174485	UQCR10/COX17	2
GO:0070371	GO:0070371	ERK1 and ERK2 cascade	4/53	110/6478	0.0121724	0.18339	0.174485	DUSP6/TIMP3/MIF/CAMK2N1	4
GO:0010257	GO:0010257	NADH dehydrogenase complex assembly	2/53	21/6478	0.0124871	0.18339	0.174485	NDUFB7/NDUFA11	2
GO:0032922	GO:0032922	circadian regulation of gene expression	2/53	21/6478	0.0124871	0.18339	0.174485	CIART/NAMPT	2
GO:0032981	GO:0032981	mitochondrial respiratory chain complex I assembly	2/53	21/6478	0.0124871	0.18339	0.174485	NDUFB7/NDUFA11	2
GO:2001238	GO:2001238	positive regulation of extrinsic apoptotic signaling pathway	2/53	21/6478	0.0124871	0.18339	0.174485	TIMP3/LTBR	2
GO:0009150	GO:0009150	purine ribonucleotide metabolic process	5/53	178/6478	0.0146438	0.210928	0.200686	NDUFV3/NT5E/UQCR10/COX5B/COX7A1	5
GO:0009205	GO:0009205	purine ribonucleoside triphosphate metabolic process	4/53	117/6478	0.0149912	0.211857	0.20157	NDUFV3/UQCR10/COX5B/COX7A1	4
GO:0009259	GO:0009259	ribonucleotide metabolic process	5/53	181/6478	0.0156455	0.217009	0.206472	NDUFV3/NT5E/UQCR10/COX5B/COX7A1	5
GO:0009199	GO:0009199	ribonucleoside triphosphate metabolic process	4/53	120/6478	0.016316	0.222194	0.211405	NDUFV3/UQCR10/COX5B/COX7A1	4
GO:0043603	GO:0043603	cellular amide metabolic process	8/53	411/6478	0.0175261	0.234411	0.223029	VARS1/HARS1/RPL26L1/MRPL55/MRPL14/MRPS34/RPS21/RPL31	8
GO:0019693	GO:0019693	ribose phosphate metabolic process	5/53	188/6478	0.0181596	0.238623	0.227037	NDUFV3/NT5E/UQCR10/COX5B/COX7A1	5
GO:0034308	GO:0034308	primary alcohol metabolic process	2/53	26/6478	0.0188291	0.243155	0.231349	ADH4/CBR4	2
GO:0045333	GO:0045333	cellular respiration	3/53	70/6478	0.0192572	0.244468	0.232598	NDUFV3/UQCR10/COX5B	3
GO:0033559	GO:0033559	unsaturated fatty acid metabolic process	2/53	27/6478	0.0202301	0.252539	0.240277	PLAA/MIF	2
GO:0006690	GO:0006690	icosanoid metabolic process	2/53	28/6478	0.0216735	0.266122	0.2532	PLAA/MIF	2
GO:0009060	GO:0009060	aerobic respiration	2/53	32/6478	0.0278557	0.336515	0.320175	UQCR10/COX5B	2
GO:0032543	GO:0032543	mitochondrial translation	2/53	33/6478	0.0294998	0.35072	0.33369	HARS1/MRPS34	2
GO:1902600	GO:1902600	proton transmembrane transport	2/53	34/6478	0.0311818	0.364925	0.347206	COX5B/COX17	2
GO:1901568	GO:1901568	fatty acid derivative metabolic process	2/53	36/6478	0.034657	0.399355	0.379964	PLAA/MIF	2
GO:0043467	GO:0043467	regulation of generation of precursor metabolites and energy	2/53	38/6478	0.0382756	0.43437	0.413279	COX17/COX7A1	2
GO:0007569	GO:0007569	cell aging	2/53	39/6478	0.040137	0.448696	0.426909	MIF/ROMO1	2
GO:0015980	GO:0015980	energy derivation by oxidation of organic compounds	3/53	96/6478	0.043372	0.469784	0.446974	NDUFV3/UQCR10/COX5B	3
GO:0043408	GO:0043408	regulation of MAPK cascade	5/53	237/6478	0.0433738	0.469784	0.446974	DUSP6/TIMP3/LTBR/MIF/CAMK2N1	5
GO:0019637	GO:0019637	organophosphate metabolic process	7/53	402/6478	0.0439051	0.469784	0.446974	NDUFV3/NT5E/UQCR10/NUDT1/COX5B/NAMPT/COX7A1	7
GO:0140053	GO:0140053	mitochondrial gene expression	2/53	42/6478	0.0459218	0.479681	0.45639	HARS1/MRPS34	2
GO:1902532	GO:1902532	negative regulation of intracellular signal transduction	4/53	166/6478	0.0461109	0.479681	0.45639	DUSP6/TIMP3/MIF/CAMK2N1	4
GO:0006338	GO:0006338	chromatin remodeling	2/53	47/6478	0.0561931	0.536581	0.510526	SMARCA1/ELOF1	2
GO:0000165	GO:0000165	MAPK cascade	5/53	257/6478	0.0577969	0.536581	0.510526	DUSP6/TIMP3/LTBR/MIF/CAMK2N1	5
GO:0002181	GO:0002181	cytoplasmic translation	2/53	48/6478	0.0583363	0.536581	0.510526	RPS21/RPL31	2
GO:0031400	GO:0031400	negative regulation of protein modification process	4/53	180/6478	0.0588596	0.536581	0.510526	DUSP6/TIMP3/PLAA/CAMK2N1	4
GO:0042254	GO:0042254	ribosome biogenesis	3/53	110/6478	0.0605446	0.536581	0.510526	NOC4L/RRP9/RPS21	3
GO:0009166	GO:0009166	nucleotide catabolic process	2/53	50/6478	0.0627067	0.536581	0.510526	NT5E/NUDT1	2
GO:2001236	GO:2001236	regulation of extrinsic apoptotic signaling pathway	2/53	50/6478	0.0627067	0.536581	0.510526	TIMP3/LTBR	2
GO:0006520	GO:0006520	cellular amino acid metabolic process	3/53	112/6478	0.0632246	0.536581	0.510526	VARS1/HARS1/TST	3
GO:0023014	GO:0023014	signal transduction by protein phosphorylation	5/53	264/6478	0.0634316	0.536581	0.510526	DUSP6/TIMP3/LTBR/MIF/CAMK2N1	5
GO:0034660	GO:0034660	ncRNA metabolic process	4/53	185/6478	0.0638297	0.536581	0.510526	VARS1/RRP9/HARS1/RPS21	4
GO:0006631	GO:0006631	fatty acid metabolic process	3/53	113/6478	0.0645852	0.536581	0.510526	PLAA/CBR4/MIF	3
GO:1901292	GO:1901292	nucleoside phosphate catabolic process	2/53	52/6478	0.0671855	0.536581	0.510526	NT5E/NUDT1	2
GO:0016999	GO:0016999	antibiotic metabolic process	2/53	54/6478	0.0717681	0.536581	0.510526	ADH4/CBR4	2
GO:0006633	GO:0006633	fatty acid biosynthetic process	2/53	55/6478	0.0740969	0.536581	0.510526	CBR4/MIF	2
GO:0007568	GO:0007568	aging	2/53	55/6478	0.0740969	0.536581	0.510526	MIF/ROMO1	2
GO:0001773	GO:0001773	myeloid dendritic cell activation	1/53	10/6478	0.0789208	0.536581	0.510526	LTBR	1
GO:0001782	GO:0001782	B cell homeostasis	1/53	10/6478	0.0789208	0.536581	0.510526	MIF	1
GO:0009394	GO:0009394	2'-deoxyribonucleotide metabolic process	1/53	10/6478	0.0789208	0.536581	0.510526	NUDT1	1
GO:0019692	GO:0019692	deoxyribose phosphate metabolic process	1/53	10/6478	0.0789208	0.536581	0.510526	NUDT1	1
GO:0033617	GO:0033617	mitochondrial respiratory chain complex IV assembly	1/53	10/6478	0.0789208	0.536581	0.510526	COX17	1
GO:0044275	GO:0044275	cellular carbohydrate catabolic process	1/53	10/6478	0.0789208	0.536581	0.510526	GUSB	1
GO:0070207	GO:0070207	protein homotrimerization	1/53	10/6478	0.0789208	0.536581	0.510526	MIF	1
GO:0070229	GO:0070229	negative regulation of lymphocyte apoptotic process	1/53	10/6478	0.0789208	0.536581	0.510526	MIF	1
GO:0007623	GO:0007623	circadian rhythm	2/53	59/6478	0.0836498	0.536581	0.510526	CIART/NAMPT	2
GO:0001933	GO:0001933	negative regulation of protein phosphorylation	3/53	127/6478	0.0850258	0.536581	0.510526	DUSP6/TIMP3/CAMK2N1	3
GO:0000466	GO:0000466	maturation of 5.8S rRNA from tricistronic rRNA transcript (SSU-rRNA, 5.8S rRNA, LSU-rRNA)	1/53	11/6478	0.0864683	0.536581	0.510526	RPS21	1
GO:0000469	GO:0000469	cleavage involved in rRNA processing	1/53	11/6478	0.0864683	0.536581	0.510526	RPS21	1
GO:0002686	GO:0002686	negative regulation of leukocyte migration	1/53	11/6478	0.0864683	0.536581	0.510526	MIF	1
GO:0009154	GO:0009154	purine ribonucleotide catabolic process	1/53	11/6478	0.0864683	0.536581	0.510526	NT5E	1
GO:0009261	GO:0009261	ribonucleotide catabolic process	1/53	11/6478	0.0864683	0.536581	0.510526	NT5E	1
GO:0010518	GO:0010518	positive regulation of phospholipase activity	1/53	11/6478	0.0864683	0.536581	0.510526	PLAA	1
GO:0010758	GO:0010758	regulation of macrophage chemotaxis	1/53	11/6478	0.0864683	0.536581	0.510526	MIF	1
GO:0030212	GO:0030212	hyaluronan metabolic process	1/53	11/6478	0.0864683	0.536581	0.510526	ITIH2	1
GO:0031640	GO:0031640	killing of cells of other organism	1/53	11/6478	0.0864683	0.536581	0.510526	ROMO1	1
GO:0032890	GO:0032890	regulation of organic acid transport	1/53	11/6478	0.0864683	0.536581	0.510526	MIF	1
GO:0036465	GO:0036465	synaptic vesicle recycling	1/53	11/6478	0.0864683	0.536581	0.510526	PLAA	1
GO:0044364	GO:0044364	disruption of cells of other organism	1/53	11/6478	0.0864683	0.536581	0.510526	ROMO1	1
GO:0048512	GO:0048512	circadian behavior	1/53	11/6478	0.0864683	0.536581	0.510526	CIART	1
GO:1902253	GO:1902253	regulation of intrinsic apoptotic signaling pathway by p53 class mediator	1/53	11/6478	0.0864683	0.536581	0.510526	MIF	1
GO:1905521	GO:1905521	regulation of macrophage migration	1/53	11/6478	0.0864683	0.536581	0.510526	MIF	1
GO:2001222	GO:2001222	regulation of neuron migration	1/53	11/6478	0.0864683	0.536581	0.510526	PLAA	1
GO:2001233	GO:2001233	regulation of apoptotic signaling pathway	3/53	128/6478	0.0865816	0.536581	0.510526	TIMP3/LTBR/MIF	3
GO:2001235	GO:2001235	positive regulation of apoptotic signaling pathway	2/53	61/6478	0.0885614	0.536581	0.510526	TIMP3/LTBR	2
GO:0032269	GO:0032269	negative regulation of cellular protein metabolic process	5/53	293/6478	0.0899966	0.536581	0.510526	DUSP6/TIMP3/PLAA/MIF/CAMK2N1	5
GO:0034622	GO:0034622	cellular protein-containing complex assembly	6/53	384/6478	0.0917068	0.536581	0.510526	UQCR10/NDUFB7/COX17/NDUFA11/COX7A1/MSRB1	6
GO:0007622	GO:0007622	rhythmic behavior	1/53	12/6478	0.0939551	0.536581	0.510526	CIART	1
GO:0009262	GO:0009262	deoxyribonucleotide metabolic process	1/53	12/6478	0.0939551	0.536581	0.510526	NUDT1	1
GO:0010737	GO:0010737	protein kinase A signaling	1/53	12/6478	0.0939551	0.536581	0.510526	MIF	1
GO:0030890	GO:0030890	positive regulation of B cell proliferation	1/53	12/6478	0.0939551	0.536581	0.510526	MIF	1
GO:0043001	GO:0043001	Golgi to plasma membrane protein transport	1/53	12/6478	0.0939551	0.536581	0.510526	SYS1	1
GO:0043628	GO:0043628	ncRNA 3'-end processing	1/53	12/6478	0.0939551	0.536581	0.510526	RPS21	1
GO:0045815	GO:0045815	positive regulation of gene expression, epigenetic	1/53	12/6478	0.0939551	0.536581	0.510526	ELOF1	1
GO:1901661	GO:1901661	quinone metabolic process	1/53	12/6478	0.0939551	0.536581	0.510526	CBR4	1
GO:1901797	GO:1901797	negative regulation of signal transduction by p53 class mediator	1/53	12/6478	0.0939551	0.536581	0.510526	MIF	1
GO:1902230	GO:1902230	negative regulation of intrinsic apoptotic signaling pathway in response to DNA damage	1/53	12/6478	0.0939551	0.536581	0.510526	MIF	1
GO:0051259	GO:0051259	protein complex oligomerization	3/53	137/6478	0.101123	0.536581	0.510526	TMEM120B/CBR4/MIF	3
GO:0000460	GO:0000460	maturation of 5.8S rRNA	1/53	13/6478	0.101382	0.536581	0.510526	RPS21	1
GO:0000462	GO:0000462	maturation of SSU-rRNA from tricistronic rRNA transcript (SSU-rRNA, 5.8S rRNA, LSU-rRNA)	1/53	13/6478	0.101382	0.536581	0.510526	RPS21	1
GO:0001516	GO:0001516	prostaglandin biosynthetic process	1/53	13/6478	0.101382	0.536581	0.510526	MIF	1
GO:0032309	GO:0032309	icosanoid secretion	1/53	13/6478	0.101382	0.536581	0.510526	MIF	1
GO:0043516	GO:0043516	regulation of DNA damage response, signal transduction by p53 class mediator	1/53	13/6478	0.101382	0.536581	0.510526	MIF	1
GO:0046457	GO:0046457	prostanoid biosynthetic process	1/53	13/6478	0.101382	0.536581	0.510526	MIF	1
GO:0097028	GO:0097028	dendritic cell differentiation	1/53	13/6478	0.101382	0.536581	0.510526	LTBR	1
GO:1902229	GO:1902229	regulation of intrinsic apoptotic signaling pathway in response to DNA damage	1/53	13/6478	0.101382	0.536581	0.510526	MIF	1
GO:0043270	GO:0043270	positive regulation of ion transport	2/53	67/6478	0.103789	0.536581	0.510526	MIF/COX17	2
GO:0090150	GO:0090150	establishment of protein localization to membrane	2/53	67/6478	0.103789	0.536581	0.510526	SYS1/ROMO1	2
GO:0034404	GO:0034404	nucleobase-containing small molecule biosynthetic process	2/53	68/6478	0.106394	0.536581	0.510526	NT5E/NUDT1	2
GO:0000096	GO:0000096	sulfur amino acid metabolic process	1/53	14/6478	0.108749	0.536581	0.510526	TST	1
GO:0002082	GO:0002082	regulation of oxidative phosphorylation	1/53	14/6478	0.108749	0.536581	0.510526	COX7A1	1
GO:0008535	GO:0008535	respiratory chain complex IV assembly	1/53	14/6478	0.108749	0.536581	0.510526	COX17	1
GO:0009069	GO:0009069	serine family amino acid metabolic process	1/53	14/6478	0.108749	0.536581	0.510526	TST	1
GO:0033032	GO:0033032	regulation of myeloid cell apoptotic process	1/53	14/6478	0.108749	0.536581	0.510526	MIF	1
GO:0051568	GO:0051568	histone H3-K4 methylation	1/53	14/6478	0.108749	0.536581	0.510526	DPY30	1
GO:0070206	GO:0070206	protein trimerization	1/53	14/6478	0.108749	0.536581	0.510526	MIF	1
GO:0071715	GO:0071715	icosanoid transport	1/53	14/6478	0.108749	0.536581	0.510526	MIF	1
GO:0090344	GO:0090344	negative regulation of cell aging	1/53	14/6478	0.108749	0.536581	0.510526	MIF	1
GO:1901571	GO:1901571	fatty acid derivative transport	1/53	14/6478	0.108749	0.536581	0.510526	MIF	1
GO:0071222	GO:0071222	cellular response to lipopolysaccharide	2/53	69/6478	0.109016	0.536581	0.510526	PLAA/MIF	2
GO:0042326	GO:0042326	negative regulation of phosphorylation	3/53	144/6478	0.11307	0.536581	0.510526	DUSP6/TIMP3/CAMK2N1	3
GO:0051248	GO:0051248	negative regulation of protein metabolic process	5/53	315/6478	0.11351	0.536581	0.510526	DUSP6/TIMP3/PLAA/MIF/CAMK2N1	5
GO:0015985	GO:0015985	energy coupled proton transport, down electrochemical gradient	1/53	15/6478	0.116056	0.536581	0.510526	COX5B	1
GO:0015986	GO:0015986	ATP synthesis coupled proton transport	1/53	15/6478	0.116056	0.536581	0.510526	COX5B	1
GO:0033028	GO:0033028	myeloid cell apoptotic process	1/53	15/6478	0.116056	0.536581	0.510526	MIF	1
GO:0042451	GO:0042451	purine nucleoside biosynthetic process	1/53	15/6478	0.116056	0.536581	0.510526	NT5E	1
GO:0044764	GO:0044764	multi-organism cellular process	1/53	15/6478	0.116056	0.536581	0.510526	ROMO1	1
GO:0046129	GO:0046129	purine ribonucleoside biosynthetic process	1/53	15/6478	0.116056	0.536581	0.510526	NT5E	1
GO:0061082	GO:0061082	myeloid leukocyte cytokine production	1/53	15/6478	0.116056	0.536581	0.510526	MIF	1
GO:0070534	GO:0070534	protein K63-linked ubiquitination	1/53	15/6478	0.116056	0.536581	0.510526	PLAA	1
GO:1902041	GO:1902041	regulation of extrinsic apoptotic signaling pathway via death domain receptors	1/53	15/6478	0.116056	0.536581	0.510526	TIMP3	1
GO:2000107	GO:2000107	negative regulation of leukocyte apoptotic process	1/53	15/6478	0.116056	0.536581	0.510526	MIF	1
GO:0006364	GO:0006364	rRNA processing	2/53	72/6478	0.116987	0.537565	0.511463	RRP9/RPS21	2
GO:0046434	GO:0046434	organophosphate catabolic process	2/53	73/6478	0.119676	0.543267	0.516888	NT5E/NUDT1	2
GO:0071219	GO:0071219	cellular response to molecule of bacterial origin	2/53	74/6478	0.122381	0.543267	0.516888	PLAA/MIF	2
GO:0010517	GO:0010517	regulation of phospholipase activity	1/53	16/6478	0.123305	0.543267	0.516888	PLAA	1
GO:0042771	GO:0042771	intrinsic apoptotic signaling pathway in response to DNA damage by p53 class mediator	1/53	16/6478	0.123305	0.543267	0.516888	MIF	1
GO:0048146	GO:0048146	positive regulation of fibroblast proliferation	1/53	16/6478	0.123305	0.543267	0.516888	MIF	1
GO:0048246	GO:0048246	macrophage chemotaxis	1/53	16/6478	0.123305	0.543267	0.516888	MIF	1
GO:0061951	GO:0061951	establishment of protein localization to plasma membrane	1/53	16/6478	0.123305	0.543267	0.516888	SYS1	1
GO:0097191	GO:0097191	extrinsic apoptotic signaling pathway	2/53	75/6478	0.125102	0.54796	0.521353	TIMP3/LTBR	2
GO:0006368	GO:0006368	transcription elongation from RNA polymerase II promoter	1/53	17/6478	0.130495	0.558521	0.531401	ELOF1	1
GO:0030888	GO:0030888	regulation of B cell proliferation	1/53	17/6478	0.130495	0.558521	0.531401	MIF	1
GO:0032414	GO:0032414	positive regulation of ion transmembrane transporter activity	1/53	17/6478	0.130495	0.558521	0.531401	COX17	1
GO:0060193	GO:0060193	positive regulation of lipase activity	1/53	17/6478	0.130495	0.558521	0.531401	PLAA	1
GO:0016072	GO:0016072	rRNA metabolic process	2/53	78/6478	0.13335	0.563297	0.535946	RRP9/RPS21	2
GO:0045861	GO:0045861	negative regulation of proteolysis	2/53	79/6478	0.136127	0.563297	0.535946	TIMP3/CAMK2N1	2
GO:0009163	GO:0009163	nucleoside biosynthetic process	1/53	18/6478	0.137628	0.563297	0.535946	NT5E	1
GO:0015909	GO:0015909	long-chain fatty acid transport	1/53	18/6478	0.137628	0.563297	0.535946	MIF	1
GO:0031663	GO:0031663	lipopolysaccharide-mediated signaling pathway	1/53	18/6478	0.137628	0.563297	0.535946	MIF	1
GO:0042455	GO:0042455	ribonucleoside biosynthetic process	1/53	18/6478	0.137628	0.563297	0.535946	NT5E	1
GO:0051353	GO:0051353	positive regulation of oxidoreductase activity	1/53	18/6478	0.137628	0.563297	0.535946	COX17	1
GO:1905517	GO:1905517	macrophage migration	1/53	18/6478	0.137628	0.563297	0.535946	MIF	1
GO:0048511	GO:0048511	rhythmic process	2/53	81/6478	0.14172	0.567449	0.539896	CIART/NAMPT	2
GO:0002833	GO:0002833	positive regulation of response to biotic stimulus	1/53	19/6478	0.144703	0.567449	0.539896	MIF	1
GO:0006636	GO:0006636	unsaturated fatty acid biosynthetic process	1/53	19/6478	0.144703	0.567449	0.539896	MIF	1
GO:0030490	GO:0030490	maturation of SSU-rRNA	1/53	19/6478	0.144703	0.567449	0.539896	RPS21	1
GO:0032411	GO:0032411	positive regulation of transporter activity	1/53	19/6478	0.144703	0.567449	0.539896	COX17	1
GO:0044743	GO:0044743	protein transmembrane import into intracellular organelle	1/53	19/6478	0.144703	0.567449	0.539896	ROMO1	1
GO:0070228	GO:0070228	regulation of lymphocyte apoptotic process	1/53	19/6478	0.144703	0.567449	0.539896	MIF	1
GO:0071260	GO:0071260	cellular response to mechanical stimulus	1/53	19/6478	0.144703	0.567449	0.539896	LTBR	1
GO:0006399	GO:0006399	tRNA metabolic process	2/53	83/6478	0.147364	0.574871	0.546958	VARS1/HARS1	2
GO:0006354	GO:0006354	DNA-templated transcription, elongation	1/53	20/6478	0.151721	0.57685	0.54884	ELOF1	1
GO:0006509	GO:0006509	membrane protein ectodomain proteolysis	1/53	20/6478	0.151721	0.57685	0.54884	TIMP3	1
GO:0006893	GO:0006893	Golgi to plasma membrane transport	1/53	20/6478	0.151721	0.57685	0.54884	SYS1	1
GO:0043044	GO:0043044	ATP-dependent chromatin remodeling	1/53	20/6478	0.151721	0.57685	0.54884	SMARCA1	1
GO:0046456	GO:0046456	icosanoid biosynthetic process	1/53	20/6478	0.151721	0.57685	0.54884	MIF	1
GO:0071216	GO:0071216	cellular response to biotic stimulus	2/53	86/6478	0.155915	0.579429	0.551294	PLAA/MIF	2
GO:0030330	GO:0030330	DNA damage response, signal transduction by p53 class mediator	1/53	21/6478	0.158683	0.579429	0.551294	MIF	1
GO:0050922	GO:0050922	negative regulation of chemotaxis	1/53	21/6478	0.158683	0.579429	0.551294	MIF	1
GO:0060420	GO:0060420	regulation of heart growth	1/53	21/6478	0.158683	0.579429	0.551294	DUSP6	1
GO:0071156	GO:0071156	regulation of cell cycle arrest	1/53	21/6478	0.158683	0.579429	0.551294	MIF	1
GO:1901659	GO:1901659	glycosyl compound biosynthetic process	1/53	21/6478	0.158683	0.579429	0.551294	NT5E	1
GO:1901796	GO:1901796	regulation of signal transduction by p53 class mediator	1/53	21/6478	0.158683	0.579429	0.551294	MIF	1
GO:1903510	GO:1903510	mucopolysaccharide metabolic process	1/53	21/6478	0.158683	0.579429	0.551294	ITIH2	1
GO:0043065	GO:0043065	positive regulation of apoptotic process	3/53	169/6478	0.159705	0.579429	0.551294	DUSP6/TIMP3/LTBR	3
GO:0010563	GO:0010563	negative regulation of phosphorus metabolic process	3/53	170/6478	0.161683	0.579429	0.551294	DUSP6/TIMP3/CAMK2N1	3
GO:0043068	GO:0043068	positive regulation of programmed cell death	3/53	170/6478	0.161683	0.579429	0.551294	DUSP6/TIMP3/LTBR	3
GO:0045936	GO:0045936	negative regulation of phosphate metabolic process	3/53	170/6478	0.161683	0.579429	0.551294	DUSP6/TIMP3/CAMK2N1	3
GO:0019748	GO:0019748	secondary metabolic process	1/53	22/6478	0.165589	0.585028	0.556622	CBR4	1
GO:0090342	GO:0090342	regulation of cell aging	1/53	22/6478	0.165589	0.585028	0.556622	MIF	1
GO:0090501	GO:0090501	RNA phosphodiester bond hydrolysis	1/53	22/6478	0.165589	0.585028	0.556622	RPS21	1
GO:0044283	GO:0044283	small molecule biosynthetic process	4/53	264/6478	0.168666	0.589757	0.56112	NT5E/NUDT1/CBR4/MIF	4
GO:0002720	GO:0002720	positive regulation of cytokine production involved in immune response	1/53	23/6478	0.172439	0.589757	0.56112	MIF	1
GO:0033619	GO:0033619	membrane protein proteolysis	1/53	23/6478	0.172439	0.589757	0.56112	TIMP3	1
GO:0044070	GO:0044070	regulation of anion transport	1/53	23/6478	0.172439	0.589757	0.56112	MIF	1
GO:0048144	GO:0048144	fibroblast proliferation	1/53	23/6478	0.172439	0.589757	0.56112	MIF	1
GO:0048145	GO:0048145	regulation of fibroblast proliferation	1/53	23/6478	0.172439	0.589757	0.56112	MIF	1
GO:0072332	GO:0072332	intrinsic apoptotic signaling pathway by p53 class mediator	1/53	23/6478	0.172439	0.589757	0.56112	MIF	1
GO:0032787	GO:0032787	monocarboxylic acid metabolic process	3/53	178/6478	0.177777	0.596289	0.567336	PLAA/CBR4/MIF	3
GO:0002260	GO:0002260	lymphocyte homeostasis	1/53	24/6478	0.179234	0.596289	0.567336	MIF	1
GO:0050871	GO:0050871	positive regulation of B cell activation	1/53	24/6478	0.179234	0.596289	0.567336	MIF	1
GO:0022613	GO:0022613	ribonucleoprotein complex biogenesis	3/53	179/6478	0.179821	0.596289	0.567336	NOC4L/RRP9/RPS21	3
GO:0071496	GO:0071496	cellular response to external stimulus	2/53	95/6478	0.182101	0.596289	0.567336	LTBR/NUDT1	2
GO:0010942	GO:0010942	positive regulation of cell death	3/53	181/6478	0.183928	0.596289	0.567336	DUSP6/TIMP3/LTBR	3
GO:0006626	GO:0006626	protein targeting to mitochondrion	1/53	25/6478	0.185974	0.596289	0.567336	ROMO1	1
GO:0008625	GO:0008625	extrinsic apoptotic signaling pathway via death domain receptors	1/53	25/6478	0.185974	0.596289	0.567336	TIMP3	1
GO:0031397	GO:0031397	negative regulation of protein ubiquitination	1/53	25/6478	0.185974	0.596289	0.567336	PLAA	1
GO:0032418	GO:0032418	lysosome localization	1/53	25/6478	0.185974	0.596289	0.567336	KXD1	1
GO:1901570	GO:1901570	fatty acid derivative biosynthetic process	1/53	25/6478	0.185974	0.596289	0.567336	MIF	1
GO:0032496	GO:0032496	response to lipopolysaccharide	2/53	97/6478	0.188012	0.596289	0.567336	PLAA/MIF	2
GO:0072330	GO:0072330	monocarboxylic acid biosynthetic process	2/53	97/6478	0.188012	0.596289	0.567336	CBR4/MIF	2
GO:0051260	GO:0051260	protein homooligomerization	2/53	98/6478	0.190978	0.596289	0.567336	CBR4/MIF	2
GO:0097190	GO:0097190	apoptotic signaling pathway	3/53	185/6478	0.192218	0.596289	0.567336	TIMP3/LTBR/MIF	3
GO:0032722	GO:0032722	positive regulation of chemokine production	1/53	26/6478	0.19266	0.596289	0.567336	MIF	1
GO:0034968	GO:0034968	histone lysine methylation	1/53	26/6478	0.19266	0.596289	0.567336	DPY30	1
GO:0046717	GO:0046717	acid secretion	1/53	26/6478	0.19266	0.596289	0.567336	MIF	1
GO:0051341	GO:0051341	regulation of oxidoreductase activity	1/53	26/6478	0.19266	0.596289	0.567336	COX17	1
GO:0060191	GO:0060191	regulation of lipase activity	1/53	26/6478	0.19266	0.596289	0.567336	PLAA	1
GO:0060419	GO:0060419	heart growth	1/53	26/6478	0.19266	0.596289	0.567336	DUSP6	1
GO:0061844	GO:0061844	antimicrobial humoral immune response mediated by antimicrobial peptide	1/53	26/6478	0.19266	0.596289	0.567336	ROMO1	1
GO:0065002	GO:0065002	intracellular protein transmembrane transport	1/53	26/6478	0.19266	0.596289	0.567336	ROMO1	1
GO:0006892	GO:0006892	post-Golgi vesicle-mediated transport	1/53	27/6478	0.199291	0.604329	0.574985	SYS1	1
GO:0032370	GO:0032370	positive regulation of lipid transport	1/53	27/6478	0.199291	0.604329	0.574985	MIF	1
GO:0042274	GO:0042274	ribosomal small subunit biogenesis	1/53	27/6478	0.199291	0.604329	0.574985	RPS21	1
GO:0070227	GO:0070227	lymphocyte apoptotic process	1/53	27/6478	0.199291	0.604329	0.574985	MIF	1
GO:0071806	GO:0071806	protein transmembrane transport	1/53	27/6478	0.199291	0.604329	0.574985	ROMO1	1
GO:0046128	GO:0046128	purine ribonucleoside metabolic process	1/53	28/6478	0.20587	0.609414	0.579823	NT5E	1
GO:0046620	GO:0046620	regulation of organ growth	1/53	28/6478	0.20587	0.609414	0.579823	DUSP6	1
GO:0051289	GO:0051289	protein homotetramerization	1/53	28/6478	0.20587	0.609414	0.579823	CBR4	1
GO:0098693	GO:0098693	regulation of synaptic vesicle cycle	1/53	28/6478	0.20587	0.609414	0.579823	PLAA	1
GO:0098876	GO:0098876	vesicle-mediated transport to the plasma membrane	1/53	28/6478	0.20587	0.609414	0.579823	SYS1	1
GO:0002237	GO:0002237	response to molecule of bacterial origin	2/53	103/6478	0.2059	0.609414	0.579823	PLAA/MIF	2
GO:0072522	GO:0072522	purine-containing compound biosynthetic process	2/53	104/6478	0.208901	0.609414	0.579823	NT5E/COX5B	2
GO:0015672	GO:0015672	monovalent inorganic cation transport	2/53	105/6478	0.211908	0.609414	0.579823	COX5B/COX17	2
GO:0015908	GO:0015908	fatty acid transport	1/53	29/6478	0.212395	0.609414	0.579823	MIF	1
GO:0042278	GO:0042278	purine nucleoside metabolic process	1/53	29/6478	0.212395	0.609414	0.579823	NT5E	1
GO:1903578	GO:1903578	regulation of ATP metabolic process	1/53	29/6478	0.212395	0.609414	0.579823	COX7A1	1
GO:1904029	GO:1904029	regulation of cyclin-dependent protein kinase activity	1/53	29/6478	0.212395	0.609414	0.579823	CAMK2N1	1
GO:2000106	GO:2000106	regulation of leukocyte apoptotic process	1/53	29/6478	0.212395	0.609414	0.579823	MIF	1
GO:2001021	GO:2001021	negative regulation of response to DNA damage stimulus	1/53	29/6478	0.212395	0.609414	0.579823	MIF	1
GO:0032102	GO:0032102	negative regulation of response to external stimulus	2/53	106/6478	0.214918	0.609414	0.579823	NT5E/MIF	2
GO:0048638	GO:0048638	regulation of developmental growth	2/53	106/6478	0.214918	0.609414	0.579823	DUSP6/PLAA	2
GO:0000422	GO:0000422	autophagy of mitochondrion	1/53	30/6478	0.218868	0.609414	0.579823	FUNDC2	1
GO:0007006	GO:0007006	mitochondrial membrane organization	1/53	30/6478	0.218868	0.609414	0.579823	ROMO1	1
GO:0061726	GO:0061726	mitochondrion disassembly	1/53	30/6478	0.218868	0.609414	0.579823	FUNDC2	1
GO:0072655	GO:0072655	establishment of protein localization to mitochondrion	1/53	30/6478	0.218868	0.609414	0.579823	ROMO1	1
GO:1903321	GO:1903321	negative regulation of protein modification by small protein conjugation or removal	1/53	30/6478	0.218868	0.609414	0.579823	PLAA	1
GO:2001243	GO:2001243	negative regulation of intrinsic apoptotic signaling pathway	1/53	30/6478	0.218868	0.609414	0.579823	MIF	1
GO:0042325	GO:0042325	regulation of phosphorylation	6/53	500/6478	0.22251	0.615844	0.585941	DUSP6/TIMP3/LTBR/MIF/CAMK2N1/COX7A1	6
GO:0009119	GO:0009119	ribonucleoside metabolic process	1/53	31/6478	0.225289	0.615844	0.585941	NT5E	1
GO:0050829	GO:0050829	defense response to Gram-negative bacterium	1/53	31/6478	0.225289	0.615844	0.585941	ROMO1	1
GO:0070585	GO:0070585	protein localization to mitochondrion	1/53	31/6478	0.225289	0.615844	0.585941	ROMO1	1
GO:1904064	GO:1904064	positive regulation of cation transmembrane transport	1/53	31/6478	0.225289	0.615844	0.585941	COX17	1
GO:0018022	GO:0018022	peptidyl-lysine methylation	1/53	32/6478	0.231658	0.628665	0.598139	DPY30	1
GO:0030203	GO:0030203	glycosaminoglycan metabolic process	1/53	32/6478	0.231658	0.628665	0.598139	ITIH2	1
GO:0009617	GO:0009617	response to bacterium	3/53	204/6478	0.2328	0.629485	0.598919	PLAA/MIF/ROMO1	3
GO:0030433	GO:0030433	ubiquitin-dependent ERAD pathway	1/53	33/6478	0.237975	0.635197	0.604355	TMUB1	1
GO:2000379	GO:2000379	positive regulation of reactive oxygen species metabolic process	1/53	33/6478	0.237975	0.635197	0.604355	ROMO1	1
GO:0000041	GO:0000041	transition metal ion transport	1/53	34/6478	0.244241	0.635197	0.604355	COX17	1
GO:0008630	GO:0008630	intrinsic apoptotic signaling pathway in response to DNA damage	1/53	34/6478	0.244241	0.635197	0.604355	MIF	1
GO:0019730	GO:0019730	antimicrobial humoral response	1/53	34/6478	0.244241	0.635197	0.604355	ROMO1	1
GO:0032602	GO:0032602	chemokine production	1/53	34/6478	0.244241	0.635197	0.604355	MIF	1
GO:0032642	GO:0032642	regulation of chemokine production	1/53	34/6478	0.244241	0.635197	0.604355	MIF	1
GO:0034767	GO:0034767	positive regulation of ion transmembrane transport	1/53	34/6478	0.244241	0.635197	0.604355	COX17	1
GO:0042770	GO:0042770	signal transduction in response to DNA damage	1/53	34/6478	0.244241	0.635197	0.604355	MIF	1
GO:1900542	GO:1900542	regulation of purine nucleotide metabolic process	1/53	34/6478	0.244241	0.635197	0.604355	COX7A1	1
GO:1905954	GO:1905954	positive regulation of lipid localization	1/53	34/6478	0.244241	0.635197	0.604355	MIF	1
GO:0006140	GO:0006140	regulation of nucleotide metabolic process	1/53	35/6478	0.250457	0.64244	0.611246	COX7A1	1
GO:0019359	GO:0019359	nicotinamide nucleotide biosynthetic process	1/53	35/6478	0.250457	0.64244	0.611246	NAMPT	1
GO:0019363	GO:0019363	pyridine nucleotide biosynthetic process	1/53	35/6478	0.250457	0.64244	0.611246	NAMPT	1
GO:0032760	GO:0032760	positive regulation of tumor necrosis factor production	1/53	35/6478	0.250457	0.64244	0.611246	MIF	1
GO:0006325	GO:0006325	chromatin organization	3/53	213/6478	0.252575	0.642663	0.611458	DPY30/SMARCA1/ELOF1	3
GO:0001776	GO:0001776	leukocyte homeostasis	1/53	36/6478	0.256623	0.642663	0.611458	MIF	1
GO:0002702	GO:0002702	positive regulation of production of molecular mediator of immune response	1/53	36/6478	0.256623	0.642663	0.611458	MIF	1
GO:0002718	GO:0002718	regulation of cytokine production involved in immune response	1/53	36/6478	0.256623	0.642663	0.611458	MIF	1
GO:0016571	GO:0016571	histone methylation	1/53	36/6478	0.256623	0.642663	0.611458	DPY30	1
GO:0072525	GO:0072525	pyridine-containing compound biosynthetic process	1/53	36/6478	0.256623	0.642663	0.611458	NAMPT	1
GO:1903557	GO:1903557	positive regulation of tumor necrosis factor superfamily cytokine production	1/53	36/6478	0.256623	0.642663	0.611458	MIF	1
GO:0009165	GO:0009165	nucleotide biosynthetic process	2/53	120/6478	0.257408	0.642663	0.611458	COX5B/NAMPT	2
GO:1901293	GO:1901293	nucleoside phosphate biosynthetic process	2/53	121/6478	0.260458	0.647341	0.615908	COX5B/NAMPT	2
GO:0002244	GO:0002244	hematopoietic progenitor cell differentiation	1/53	37/6478	0.262739	0.647341	0.615908	GPATCH4	1
GO:0071887	GO:0071887	leukocyte apoptotic process	1/53	37/6478	0.262739	0.647341	0.615908	MIF	1
GO:0090305	GO:0090305	nucleic acid phosphodiester bond hydrolysis	1/53	37/6478	0.262739	0.647341	0.615908	RPS21	1
GO:0050864	GO:0050864	regulation of B cell activation	1/53	38/6478	0.268806	0.659929	0.627886	MIF	1
GO:0006066	GO:0006066	alcohol metabolic process	2/53	124/6478	0.269611	0.659929	0.627886	ADH4/CBR4	2
GO:0055085	GO:0055085	transmembrane transport	4/53	323/6478	0.270848	0.660797	0.628712	TST/COX5B/COX17/ROMO1	4
GO:0006022	GO:0006022	aminoglycan metabolic process	1/53	39/6478	0.274823	0.665549	0.633232	ITIH2	1
GO:0031123	GO:0031123	RNA 3'-end processing	1/53	39/6478	0.274823	0.665549	0.633232	RPS21	1
GO:1901565	GO:1901565	organonitrogen compound catabolic process	5/53	433/6478	0.279059	0.665549	0.633232	TMUB1/TIMP3/NT5E/PLAA/NUDT1	5
GO:0030177	GO:0030177	positive regulation of Wnt signaling pathway	1/53	40/6478	0.280792	0.665549	0.633232	ATP6V0C	1
GO:0030307	GO:0030307	positive regulation of cell growth	1/53	40/6478	0.280792	0.665549	0.633232	PLAA	1
GO:0036503	GO:0036503	ERAD pathway	1/53	40/6478	0.280792	0.665549	0.633232	TMUB1	1
GO:0050657	GO:0050657	nucleic acid transport	1/53	40/6478	0.280792	0.665549	0.633232	TST	1
GO:0050658	GO:0050658	RNA transport	1/53	40/6478	0.280792	0.665549	0.633232	TST	1
GO:0072331	GO:0072331	signal transduction by p53 class mediator	1/53	40/6478	0.280792	0.665549	0.633232	MIF	1
GO:0046330	GO:0046330	positive regulation of JNK cascade	1/53	41/6478	0.286713	0.673191	0.640504	LTBR	1
GO:0051236	GO:0051236	establishment of RNA localization	1/53	41/6478	0.286713	0.673191	0.640504	TST	1
GO:1903008	GO:1903008	organelle disassembly	1/53	41/6478	0.286713	0.673191	0.640504	FUNDC2	1
GO:0006954	GO:0006954	inflammatory response	3/53	229/6478	0.288316	0.67484	0.642073	NT5E/PLAA/MIF	3
GO:0009116	GO:0009116	nucleoside metabolic process	1/53	42/6478	0.292586	0.678473	0.645529	NT5E	1
GO:0034614	GO:0034614	cellular response to reactive oxygen species	1/53	42/6478	0.292586	0.678473	0.645529	ROMO1	1
GO:0050830	GO:0050830	defense response to Gram-positive bacterium	1/53	42/6478	0.292586	0.678473	0.645529	ROMO1	1
GO:0032368	GO:0032368	regulation of lipid transport	1/53	43/6478	0.298411	0.687724	0.65433	MIF	1
GO:0051262	GO:0051262	protein tetramerization	1/53	43/6478	0.298411	0.687724	0.65433	CBR4	1
GO:0001764	GO:0001764	neuron migration	1/53	44/6478	0.30419	0.688333	0.65491	PLAA	1
GO:0002688	GO:0002688	regulation of leukocyte chemotaxis	1/53	44/6478	0.30419	0.688333	0.65491	MIF	1
GO:0009612	GO:0009612	response to mechanical stimulus	1/53	44/6478	0.30419	0.688333	0.65491	LTBR	1
GO:0032946	GO:0032946	positive regulation of mononuclear cell proliferation	1/53	44/6478	0.30419	0.688333	0.65491	MIF	1
GO:0042177	GO:0042177	negative regulation of protein catabolic process	1/53	44/6478	0.30419	0.688333	0.65491	TIMP3	1
GO:0050671	GO:0050671	positive regulation of lymphocyte proliferation	1/53	44/6478	0.30419	0.688333	0.65491	MIF	1
GO:0002367	GO:0002367	cytokine production involved in immune response	1/53	45/6478	0.309922	0.695004	0.661257	MIF	1
GO:0002831	GO:0002831	regulation of response to biotic stimulus	1/53	45/6478	0.309922	0.695004	0.661257	MIF	1
GO:0015718	GO:0015718	monocarboxylic acid transport	1/53	45/6478	0.309922	0.695004	0.661257	MIF	1
GO:0043161	GO:0043161	proteasome-mediated ubiquitin-dependent protein catabolic process	2/53	139/6478	0.315286	0.695264	0.661504	TMUB1/PLAA	2
GO:0001906	GO:0001906	cell killing	1/53	46/6478	0.315607	0.695264	0.661504	ROMO1	1
GO:0016482	GO:0016482	cytosolic transport	1/53	46/6478	0.315607	0.695264	0.661504	SYS1	1
GO:0035821	GO:0035821	modification of morphology or physiology of other organism	1/53	46/6478	0.315607	0.695264	0.661504	ROMO1	1
GO:0042100	GO:0042100	B cell proliferation	1/53	46/6478	0.315607	0.695264	0.661504	MIF	1
GO:0070665	GO:0070665	positive regulation of leukocyte proliferation	1/53	46/6478	0.315607	0.695264	0.661504	MIF	1
GO:0034470	GO:0034470	ncRNA processing	2/53	140/6478	0.318316	0.697431	0.663566	RRP9/RPS21	2
GO:0007050	GO:0007050	cell cycle arrest	1/53	47/6478	0.321246	0.697431	0.663566	MIF	1
GO:0010951	GO:0010951	negative regulation of endopeptidase activity	1/53	47/6478	0.321246	0.697431	0.663566	TIMP3	1
GO:0033138	GO:0033138	positive regulation of peptidyl-serine phosphorylation	1/53	47/6478	0.321246	0.697431	0.663566	MIF	1
GO:0042737	GO:0042737	drug catabolic process	1/53	47/6478	0.321246	0.697431	0.663566	NT5E	1
GO:0046394	GO:0046394	carboxylic acid biosynthetic process	2/53	142/6478	0.324369	0.701813	0.667736	CBR4/MIF	2
GO:0010466	GO:0010466	negative regulation of peptidase activity	1/53	48/6478	0.32684	0.701813	0.667736	TIMP3	1
GO:0050728	GO:0050728	negative regulation of inflammatory response	1/53	48/6478	0.32684	0.701813	0.667736	NT5E	1
GO:0016053	GO:0016053	organic acid biosynthetic process	2/53	143/6478	0.327391	0.701813	0.667736	CBR4/MIF	2
GO:0001932	GO:0001932	regulation of protein phosphorylation	5/53	463/6478	0.32795	0.701813	0.667736	DUSP6/TIMP3/LTBR/MIF/CAMK2N1	5
GO:0006479	GO:0006479	protein methylation	1/53	49/6478	0.332389	0.703275	0.669126	DPY30	1
GO:0008213	GO:0008213	protein alkylation	1/53	49/6478	0.332389	0.703275	0.669126	DPY30	1
GO:0016052	GO:0016052	carbohydrate catabolic process	1/53	49/6478	0.332389	0.703275	0.669126	GUSB	1
GO:0050715	GO:0050715	positive regulation of cytokine secretion	1/53	49/6478	0.332389	0.703275	0.669126	MIF	1
GO:0009968	GO:0009968	negative regulation of signal transduction	4/53	358/6478	0.336223	0.706512	0.672207	DUSP6/TIMP3/MIF/CAMK2N1	4
GO:0006403	GO:0006403	RNA localization	1/53	50/6478	0.337893	0.706512	0.672207	TST	1
GO:0015931	GO:0015931	nucleobase-containing compound transport	1/53	50/6478	0.337893	0.706512	0.672207	TST	1
GO:1990138	GO:1990138	neuron projection extension	1/53	50/6478	0.337893	0.706512	0.672207	PLAA	1
GO:0034655	GO:0034655	nucleobase-containing compound catabolic process	2/53	147/6478	0.339444	0.706512	0.672207	NT5E/NUDT1	2
GO:0006914	GO:0006914	autophagy	2/53	148/6478	0.342449	0.706512	0.672207	PLAA/FUNDC2	2
GO:0061919	GO:0061919	process utilizing autophagic mechanism	2/53	148/6478	0.342449	0.706512	0.672207	PLAA/FUNDC2	2
GO:0019362	GO:0019362	pyridine nucleotide metabolic process	1/53	51/6478	0.343352	0.706512	0.672207	NAMPT	1
GO:0046496	GO:0046496	nicotinamide nucleotide metabolic process	1/53	51/6478	0.343352	0.706512	0.672207	NAMPT	1
GO:0099504	GO:0099504	synaptic vesicle cycle	1/53	51/6478	0.343352	0.706512	0.672207	PLAA	1
GO:0002700	GO:0002700	regulation of production of molecular mediator of immune response	1/53	52/6478	0.348767	0.70793	0.673556	MIF	1
GO:0006754	GO:0006754	ATP biosynthetic process	1/53	52/6478	0.348767	0.70793	0.673556	COX5B	1
GO:0010976	GO:0010976	positive regulation of neuron projection development	1/53	52/6478	0.348767	0.70793	0.673556	PLAA	1
GO:0034764	GO:0034764	positive regulation of transmembrane transport	1/53	52/6478	0.348767	0.70793	0.673556	COX17	1
GO:0072524	GO:0072524	pyridine-containing compound metabolic process	1/53	52/6478	0.348767	0.70793	0.673556	NAMPT	1
GO:0000302	GO:0000302	response to reactive oxygen species	1/53	53/6478	0.354138	0.71689	0.682081	ROMO1	1
GO:0032874	GO:0032874	positive regulation of stress-activated MAPK cascade	1/53	54/6478	0.359466	0.721823	0.686774	LTBR	1
GO:0070304	GO:0070304	positive regulation of stress-activated protein kinase signaling cascade	1/53	54/6478	0.359466	0.721823	0.686774	LTBR	1
GO:1905952	GO:1905952	regulation of lipid localization	1/53	54/6478	0.359466	0.721823	0.686774	MIF	1
GO:0006629	GO:0006629	lipid metabolic process	5/53	485/6478	0.364483	0.723562	0.688428	FADS1/FADS2/PLAA/CBR4/MIF	5
GO:0048585	GO:0048585	negative regulation of response to stimulus	5/53	485/6478	0.364483	0.723562	0.688428	DUSP6/TIMP3/NT5E/MIF/CAMK2N1	5
GO:0032412	GO:0032412	regulation of ion transmembrane transporter activity	1/53	55/6478	0.36475	0.723562	0.688428	COX17	1
GO:0046328	GO:0046328	regulation of JNK cascade	1/53	55/6478	0.36475	0.723562	0.688428	LTBR	1
GO:0071396	GO:0071396	cellular response to lipid	2/53	157/6478	0.369294	0.723562	0.688428	PLAA/MIF	2
GO:0007254	GO:0007254	JNK cascade	1/53	56/6478	0.369992	0.723562	0.688428	LTBR	1
GO:0033135	GO:0033135	regulation of peptidyl-serine phosphorylation	1/53	56/6478	0.369992	0.723562	0.688428	MIF	1
GO:0035265	GO:0035265	organ growth	1/53	56/6478	0.369992	0.723562	0.688428	DUSP6	1
GO:0048639	GO:0048639	positive regulation of developmental growth	1/53	56/6478	0.369992	0.723562	0.688428	PLAA	1
GO:2001242	GO:2001242	regulation of intrinsic apoptotic signaling pathway	1/53	56/6478	0.369992	0.723562	0.688428	MIF	1
GO:0043123	GO:0043123	positive regulation of I-kappaB kinase/NF-kappaB signaling	1/53	57/6478	0.375192	0.725839	0.690595	LTBR	1
GO:0050731	GO:0050731	positive regulation of peptidyl-tyrosine phosphorylation	1/53	57/6478	0.375192	0.725839	0.690595	MIF	1
GO:0032680	GO:0032680	regulation of tumor necrosis factor production	1/53	58/6478	0.380349	0.725839	0.690595	MIF	1
GO:2000377	GO:2000377	regulation of reactive oxygen species metabolic process	1/53	58/6478	0.380349	0.725839	0.690595	ROMO1	1
GO:0010498	GO:0010498	proteasomal protein catabolic process	2/53	161/6478	0.381099	0.725839	0.690595	TMUB1/PLAA	2
GO:0072657	GO:0072657	protein localization to membrane	2/53	162/6478	0.384037	0.725839	0.690595	SYS1/ROMO1	2
GO:0009206	GO:0009206	purine ribonucleoside triphosphate biosynthetic process	1/53	59/6478	0.385464	0.725839	0.690595	COX5B	1
GO:0032640	GO:0032640	tumor necrosis factor production	1/53	59/6478	0.385464	0.725839	0.690595	MIF	1
GO:0098662	GO:0098662	inorganic cation transmembrane transport	2/53	163/6478	0.386969	0.725839	0.690595	COX5B/COX17	2
GO:0010648	GO:0010648	negative regulation of cell communication	4/53	385/6478	0.387368	0.725839	0.690595	DUSP6/TIMP3/MIF/CAMK2N1	4
GO:0023057	GO:0023057	negative regulation of signaling	4/53	386/6478	0.389261	0.725839	0.690595	DUSP6/TIMP3/MIF/CAMK2N1	4
GO:0043410	GO:0043410	positive regulation of MAPK cascade	2/53	164/6478	0.389896	0.725839	0.690595	LTBR/MIF	2
GO:0044270	GO:0044270	cellular nitrogen compound catabolic process	2/53	164/6478	0.389896	0.725839	0.690595	NT5E/NUDT1	2
GO:0007626	GO:0007626	locomotory behavior	1/53	60/6478	0.390538	0.725839	0.690595	CIART	1
GO:0009145	GO:0009145	purine nucleoside triphosphate biosynthetic process	1/53	60/6478	0.390538	0.725839	0.690595	COX5B	1
GO:0022898	GO:0022898	regulation of transmembrane transporter activity	1/53	60/6478	0.390538	0.725839	0.690595	COX17	1
GO:0043902	GO:0043902	positive regulation of multi-organism process	1/53	60/6478	0.390538	0.725839	0.690595	MIF	1
GO:0048588	GO:0048588	developmental cell growth	1/53	60/6478	0.390538	0.725839	0.690595	PLAA	1
GO:0097164	GO:0097164	ammonium ion metabolic process	1/53	60/6478	0.390538	0.725839	0.690595	CBR4	1
GO:1903555	GO:1903555	regulation of tumor necrosis factor superfamily cytokine production	1/53	60/6478	0.390538	0.725839	0.690595	MIF	1
GO:0046700	GO:0046700	heterocycle catabolic process	2/53	165/6478	0.392816	0.728266	0.692904	NT5E/NUDT1	2
GO:0051050	GO:0051050	positive regulation of transport	3/53	276/6478	0.394539	0.729653	0.694224	PLAA/MIF/COX17	3
GO:0006733	GO:0006733	oxidoreduction coenzyme metabolic process	1/53	61/6478	0.395571	0.729761	0.694327	NAMPT	1
GO:0009201	GO:0009201	ribonucleoside triphosphate biosynthetic process	1/53	62/6478	0.400563	0.731241	0.695735	COX5B	1
GO:0031396	GO:0031396	regulation of protein ubiquitination	1/53	62/6478	0.400563	0.731241	0.695735	PLAA	1
GO:0071706	GO:0071706	tumor necrosis factor superfamily cytokine production	1/53	62/6478	0.400563	0.731241	0.695735	MIF	1
GO:0097529	GO:0097529	myeloid leukocyte migration	1/53	62/6478	0.400563	0.731241	0.695735	MIF	1
GO:0008284	GO:0008284	positive regulation of cell proliferation	3/53	279/6478	0.401255	0.731241	0.695735	MIF/COX17/ROMO1	3
GO:0019439	GO:0019439	aromatic compound catabolic process	2/53	169/6478	0.404438	0.733649	0.698026	NT5E/NUDT1	2
GO:0000209	GO:0000209	protein polyubiquitination	1/53	63/6478	0.405515	0.733649	0.698026	PLAA	1
GO:0032409	GO:0032409	regulation of transporter activity	1/53	63/6478	0.405515	0.733649	0.698026	COX17	1
GO:0002274	GO:0002274	myeloid leukocyte activation	1/53	64/6478	0.410427	0.737193	0.701398	LTBR	1
GO:0009127	GO:0009127	purine nucleoside monophosphate biosynthetic process	1/53	64/6478	0.410427	0.737193	0.701398	COX5B	1
GO:0009168	GO:0009168	purine ribonucleoside monophosphate biosynthetic process	1/53	64/6478	0.410427	0.737193	0.701398	COX5B	1
GO:0098660	GO:0098660	inorganic ion transmembrane transport	2/53	172/6478	0.413089	0.7402	0.704258	COX5B/COX17	2
GO:0031348	GO:0031348	negative regulation of defense response	1/53	65/6478	0.415298	0.741794	0.705775	NT5E	1
GO:0098655	GO:0098655	cation transmembrane transport	2/53	173/6478	0.415959	0.741794	0.705775	COX5B/COX17	2
GO:0002685	GO:0002685	regulation of leukocyte migration	1/53	66/6478	0.420131	0.741883	0.70586	MIF	1
GO:0006469	GO:0006469	negative regulation of protein kinase activity	1/53	66/6478	0.420131	0.741883	0.70586	CAMK2N1	1
GO:0016197	GO:0016197	endosomal transport	1/53	66/6478	0.420131	0.741883	0.70586	DPY30	1
GO:0043086	GO:0043086	negative regulation of catalytic activity	2/53	176/6478	0.42453	0.741883	0.70586	TIMP3/CAMK2N1	2
GO:0045786	GO:0045786	negative regulation of cell cycle	2/53	176/6478	0.42453	0.741883	0.70586	MIF/CAMK2N1	2
GO:0009142	GO:0009142	nucleoside triphosphate biosynthetic process	1/53	67/6478	0.424924	0.741883	0.70586	COX5B	1
GO:0009156	GO:0009156	ribonucleoside monophosphate biosynthetic process	1/53	67/6478	0.424924	0.741883	0.70586	COX5B	1
GO:0042180	GO:0042180	cellular ketone metabolic process	1/53	67/6478	0.424924	0.741883	0.70586	CBR4	1
GO:0043406	GO:0043406	positive regulation of MAP kinase activity	1/53	67/6478	0.424924	0.741883	0.70586	MIF	1
GO:0030041	GO:0030041	actin filament polymerization	1/53	68/6478	0.429678	0.748439	0.712098	MSRB1	1
GO:1901361	GO:1901361	organic cyclic compound catabolic process	2/53	180/6478	0.435861	0.757448	0.720669	NT5E/NUDT1	2
GO:0009124	GO:0009124	nucleoside monophosphate biosynthetic process	1/53	70/6478	0.439071	0.757751	0.720958	COX5B	1
GO:0050707	GO:0050707	regulation of cytokine secretion	1/53	70/6478	0.439071	0.757751	0.720958	MIF	1
GO:1903320	GO:1903320	regulation of protein modification by small protein conjugation or removal	1/53	70/6478	0.439071	0.757751	0.720958	PLAA	1
GO:0033673	GO:0033673	negative regulation of kinase activity	1/53	71/6478	0.44371	0.757795	0.721	CAMK2N1	1
GO:0050920	GO:0050920	regulation of chemotaxis	1/53	71/6478	0.44371	0.757795	0.721	MIF	1
GO:2001020	GO:2001020	regulation of response to DNA damage stimulus	1/53	71/6478	0.44371	0.757795	0.721	MIF	1
GO:0051186	GO:0051186	cofactor metabolic process	2/53	184/6478	0.447077	0.757795	0.721	CBR4/NAMPT	2
GO:1901615	GO:1901615	organic hydroxy compound metabolic process	2/53	184/6478	0.447077	0.757795	0.721	ADH4/CBR4	2
GO:0017038	GO:0017038	protein import	1/53	72/6478	0.448312	0.757795	0.721	ROMO1	1
GO:0032872	GO:0032872	regulation of stress-activated MAPK cascade	1/53	72/6478	0.448312	0.757795	0.721	LTBR	1
GO:0070302	GO:0070302	regulation of stress-activated protein kinase signaling cascade	1/53	72/6478	0.448312	0.757795	0.721	LTBR	1
GO:2001234	GO:2001234	negative regulation of apoptotic signaling pathway	1/53	72/6478	0.448312	0.757795	0.721	MIF	1
GO:0043269	GO:0043269	regulation of ion transport	2/53	186/6478	0.45264	0.757795	0.721	MIF/COX17	2
GO:0002699	GO:0002699	positive regulation of immune effector process	1/53	73/6478	0.452876	0.757795	0.721	MIF	1
GO:0032944	GO:0032944	regulation of mononuclear cell proliferation	1/53	73/6478	0.452876	0.757795	0.721	MIF	1
GO:0050670	GO:0050670	regulation of lymphocyte proliferation	1/53	73/6478	0.452876	0.757795	0.721	MIF	1
GO:0040008	GO:0040008	regulation of growth	2/53	187/6478	0.45541	0.757795	0.721	DUSP6/PLAA	2
GO:0002440	GO:0002440	production of molecular mediator of immune response	1/53	74/6478	0.457404	0.757795	0.721	MIF	1
GO:0015849	GO:0015849	organic acid transport	1/53	74/6478	0.457404	0.757795	0.721	MIF	1
GO:0043122	GO:0043122	regulation of I-kappaB kinase/NF-kappaB signaling	1/53	74/6478	0.457404	0.757795	0.721	LTBR	1
GO:0046942	GO:0046942	carboxylic acid transport	1/53	74/6478	0.457404	0.757795	0.721	MIF	1
GO:0043085	GO:0043085	positive regulation of catalytic activity	3/53	305/6478	0.458542	0.757795	0.721	PLAA/MIF/COX17	3
GO:0031330	GO:0031330	negative regulation of cellular catabolic process	1/53	76/6478	0.466348	0.757795	0.721	TIMP3	1
GO:0034599	GO:0034599	cellular response to oxidative stress	1/53	76/6478	0.466348	0.757795	0.721	ROMO1	1
GO:0040029	GO:0040029	regulation of gene expression, epigenetic	1/53	76/6478	0.466348	0.757795	0.721	ELOF1	1
GO:0051403	GO:0051403	stress-activated MAPK cascade	1/53	76/6478	0.466348	0.757795	0.721	LTBR	1
GO:0060560	GO:0060560	developmental growth involved in morphogenesis	1/53	76/6478	0.466348	0.757795	0.721	PLAA	1
GO:0070374	GO:0070374	positive regulation of ERK1 and ERK2 cascade	1/53	76/6478	0.466348	0.757795	0.721	MIF	1
GO:0070663	GO:0070663	regulation of leukocyte proliferation	1/53	76/6478	0.466348	0.757795	0.721	MIF	1
GO:0030162	GO:0030162	regulation of proteolysis	2/53	191/6478	0.466413	0.757795	0.721	TIMP3/CAMK2N1	2
GO:0031668	GO:0031668	cellular response to extracellular stimulus	1/53	77/6478	0.470766	0.759922	0.723024	NUDT1	1
GO:0032259	GO:0032259	methylation	1/53	77/6478	0.470766	0.759922	0.723024	DPY30	1
GO:0043414	GO:0043414	macromolecule methylation	1/53	77/6478	0.470766	0.759922	0.723024	DPY30	1
GO:0007018	GO:0007018	microtubule-based movement	1/53	78/6478	0.475148	0.760098	0.723191	DYNLRB1	1
GO:0008154	GO:0008154	actin polymerization or depolymerization	1/53	78/6478	0.475148	0.760098	0.723191	MSRB1	1
GO:0009108	GO:0009108	coenzyme biosynthetic process	1/53	78/6478	0.475148	0.760098	0.723191	NAMPT	1
GO:0030336	GO:0030336	negative regulation of cell migration	1/53	79/6478	0.479495	0.760098	0.723191	MIF	1
GO:0030595	GO:0030595	leukocyte chemotaxis	1/53	79/6478	0.479495	0.760098	0.723191	MIF	1
GO:0051251	GO:0051251	positive regulation of lymphocyte activation	1/53	79/6478	0.479495	0.760098	0.723191	MIF	1
GO:0002573	GO:0002573	myeloid leukocyte differentiation	1/53	80/6478	0.483806	0.760098	0.723191	LTBR	1
GO:0045927	GO:0045927	positive regulation of growth	1/53	80/6478	0.483806	0.760098	0.723191	PLAA	1
GO:0050663	GO:0050663	cytokine secretion	1/53	80/6478	0.483806	0.760098	0.723191	MIF	1
GO:0051348	GO:0051348	negative regulation of transferase activity	1/53	80/6478	0.483806	0.760098	0.723191	CAMK2N1	1
GO:0042981	GO:0042981	regulation of apoptotic process	4/53	438/6478	0.486089	0.760098	0.723191	DUSP6/TIMP3/LTBR/MIF	4
GO:0050730	GO:0050730	regulation of peptidyl-tyrosine phosphorylation	1/53	81/6478	0.488082	0.760098	0.723191	MIF	1
GO:1901605	GO:1901605	alpha-amino acid metabolic process	1/53	81/6478	0.488082	0.760098	0.723191	TST	1
GO:1904062	GO:1904062	regulation of cation transmembrane transport	1/53	81/6478	0.488082	0.760098	0.723191	COX17	1
GO:1901701	GO:1901701	cellular response to oxygen-containing compound	3/53	319/6478	0.488503	0.760098	0.723191	PLAA/MIF/ROMO1	3
GO:0016236	GO:0016236	macroautophagy	1/53	82/6478	0.492323	0.760098	0.723191	PLAA	1
GO:0016054	GO:0016054	organic acid catabolic process	1/53	83/6478	0.49653	0.760098	0.723191	GUSB	1
GO:0045444	GO:0045444	fat cell differentiation	1/53	83/6478	0.49653	0.760098	0.723191	TMEM120B	1
GO:0046395	GO:0046395	carboxylic acid catabolic process	1/53	83/6478	0.49653	0.760098	0.723191	GUSB	1
GO:0050714	GO:0050714	positive regulation of protein secretion	1/53	83/6478	0.49653	0.760098	0.723191	MIF	1
GO:0097193	GO:0097193	intrinsic apoptotic signaling pathway	1/53	83/6478	0.49653	0.760098	0.723191	MIF	1
GO:0043067	GO:0043067	regulation of programmed cell death	4/53	444/6478	0.496943	0.760098	0.723191	DUSP6/TIMP3/LTBR/MIF	4
GO:0030163	GO:0030163	protein catabolic process	3/53	324/6478	0.499022	0.760098	0.723191	TMUB1/TIMP3/PLAA	3
GO:0006605	GO:0006605	protein targeting	1/53	84/6478	0.500703	0.760098	0.723191	ROMO1	1
GO:0007249	GO:0007249	I-kappaB kinase/NF-kappaB signaling	1/53	84/6478	0.500703	0.760098	0.723191	LTBR	1
GO:0030111	GO:0030111	regulation of Wnt signaling pathway	1/53	84/6478	0.500703	0.760098	0.723191	ATP6V0C	1
GO:0031098	GO:0031098	stress-activated protein kinase signaling cascade	1/53	84/6478	0.500703	0.760098	0.723191	LTBR	1
GO:0045666	GO:0045666	positive regulation of neuron differentiation	1/53	84/6478	0.500703	0.760098	0.723191	PLAA	1
GO:2000146	GO:2000146	negative regulation of cell motility	1/53	84/6478	0.500703	0.760098	0.723191	MIF	1
GO:0006511	GO:0006511	ubiquitin-dependent protein catabolic process	2/53	205/6478	0.503905	0.760098	0.723191	TMUB1/PLAA	2
GO:0031346	GO:0031346	positive regulation of cell projection organization	1/53	85/6478	0.504841	0.760098	0.723191	PLAA	1
GO:0044262	GO:0044262	cellular carbohydrate metabolic process	1/53	85/6478	0.504841	0.760098	0.723191	GUSB	1
GO:0090407	GO:0090407	organophosphate biosynthetic process	2/53	206/6478	0.50652	0.760098	0.723191	COX5B/NAMPT	2
GO:0051707	GO:0051707	response to other organism	3/53	328/6478	0.507364	0.760098	0.723191	PLAA/MIF/ROMO1	3
GO:0034976	GO:0034976	response to endoplasmic reticulum stress	1/53	86/6478	0.508946	0.760098	0.723191	TMUB1	1
GO:0071902	GO:0071902	positive regulation of protein serine/threonine kinase activity	1/53	86/6478	0.508946	0.760098	0.723191	MIF	1
GO:0072659	GO:0072659	protein localization to plasma membrane	1/53	86/6478	0.508946	0.760098	0.723191	SYS1	1
GO:0043207	GO:0043207	response to external biotic stimulus	3/53	329/6478	0.509438	0.760098	0.723191	PLAA/MIF/ROMO1	3
GO:0006508	GO:0006508	proteolysis	4/53	454/6478	0.514832	0.765126	0.727974	TMUB1/TIMP3/PLAA/CAMK2N1	4
GO:0045087	GO:0045087	innate immune response	2/53	210/6478	0.516894	0.765126	0.727974	MIF/MSRB1	2
GO:0048589	GO:0048589	developmental growth	2/53	210/6478	0.516894	0.765126	0.727974	DUSP6/PLAA	2
GO:0080135	GO:0080135	regulation of cellular response to stress	2/53	210/6478	0.516894	0.765126	0.727974	LTBR/MIF	2
GO:0019941	GO:0019941	modification-dependent protein catabolic process	2/53	211/6478	0.519466	0.767416	0.730153	TMUB1/PLAA	2
GO:0010948	GO:0010948	negative regulation of cell cycle process	1/53	89/6478	0.521062	0.767559	0.730289	MIF	1
GO:0051276	GO:0051276	chromosome organization	3/53	335/6478	0.521796	0.767559	0.730289	DPY30/SMARCA1/ELOF1	3
GO:0006959	GO:0006959	humoral immune response	1/53	90/6478	0.525035	0.767559	0.730289	ROMO1	1
GO:0072593	GO:0072593	reactive oxygen species metabolic process	1/53	90/6478	0.525035	0.767559	0.730289	ROMO1	1
GO:0002793	GO:0002793	positive regulation of peptide secretion	1/53	91/6478	0.528976	0.767559	0.730289	MIF	1
GO:0009895	GO:0009895	negative regulation of catabolic process	1/53	91/6478	0.528976	0.767559	0.730289	TIMP3	1
GO:0071214	GO:0071214	cellular response to abiotic stimulus	1/53	91/6478	0.528976	0.767559	0.730289	LTBR	1
GO:0104004	GO:0104004	cellular response to environmental stimulus	1/53	91/6478	0.528976	0.767559	0.730289	LTBR	1
GO:0043632	GO:0043632	modification-dependent macromolecule catabolic process	2/53	215/6478	0.529664	0.767559	0.730289	TMUB1/PLAA	2
GO:0033993	GO:0033993	response to lipid	2/53	216/6478	0.532192	0.767559	0.730289	PLAA/MIF	2
GO:0009152	GO:0009152	purine ribonucleotide biosynthetic process	1/53	92/6478	0.532885	0.767559	0.730289	COX5B	1
GO:0018108	GO:0018108	peptidyl-tyrosine phosphorylation	1/53	92/6478	0.532885	0.767559	0.730289	MIF	1
GO:0042113	GO:0042113	B cell activation	1/53	92/6478	0.532885	0.767559	0.730289	MIF	1
GO:0002696	GO:0002696	positive regulation of leukocyte activation	1/53	93/6478	0.536761	0.771659	0.73419	MIF	1
GO:0009607	GO:0009607	response to biotic stimulus	3/53	344/6478	0.540029	0.772737	0.735216	PLAA/MIF/ROMO1	3
GO:0018212	GO:0018212	peptidyl-tyrosine modification	1/53	94/6478	0.540607	0.772737	0.735216	MIF	1
GO:0043405	GO:0043405	regulation of MAP kinase activity	1/53	94/6478	0.540607	0.772737	0.735216	MIF	1
GO:0009260	GO:0009260	ribonucleotide biosynthetic process	1/53	95/6478	0.54442	0.773759	0.736188	COX5B	1
GO:0042742	GO:0042742	defense response to bacterium	1/53	95/6478	0.54442	0.773759	0.736188	ROMO1	1
GO:0051346	GO:0051346	negative regulation of hydrolase activity	1/53	95/6478	0.54442	0.773759	0.736188	TIMP3	1
GO:0009967	GO:0009967	positive regulation of signal transduction	4/53	474/6478	0.549769	0.774371	0.73677	TIMP3/LTBR/MIF/ATP6V0C	4
GO:0046390	GO:0046390	ribose phosphate biosynthetic process	1/53	97/6478	0.551955	0.774371	0.73677	COX5B	1
GO:0050867	GO:0050867	positive regulation of cell activation	1/53	97/6478	0.551955	0.774371	0.73677	MIF	1
GO:0051188	GO:0051188	cofactor biosynthetic process	1/53	97/6478	0.551955	0.774371	0.73677	NAMPT	1
GO:0052548	GO:0052548	regulation of endopeptidase activity	1/53	97/6478	0.551955	0.774371	0.73677	TIMP3	1
GO:1990778	GO:1990778	protein localization to cell periphery	1/53	97/6478	0.551955	0.774371	0.73677	SYS1	1
GO:0034220	GO:0034220	ion transmembrane transport	2/53	224/6478	0.552088	0.774371	0.73677	COX5B/COX17	2
GO:0040013	GO:0040013	negative regulation of locomotion	1/53	98/6478	0.555677	0.774908	0.737282	MIF	1
GO:0048193	GO:0048193	Golgi vesicle transport	1/53	98/6478	0.555677	0.774908	0.737282	SYS1	1
GO:0051271	GO:0051271	negative regulation of cellular component movement	1/53	98/6478	0.555677	0.774908	0.737282	MIF	1
GO:0010941	GO:0010941	regulation of cell death	4/53	478/6478	0.55661	0.774908	0.737282	DUSP6/TIMP3/LTBR/MIF	4
GO:0008610	GO:0008610	lipid biosynthetic process	2/53	227/6478	0.559399	0.775908	0.738233	CBR4/MIF	2
GO:0045859	GO:0045859	regulation of protein kinase activity	2/53	227/6478	0.559399	0.775908	0.738233	MIF/CAMK2N1	2
GO:0006164	GO:0006164	purine nucleotide biosynthetic process	1/53	100/6478	0.563029	0.776182	0.738494	COX5B	1
GO:0006790	GO:0006790	sulfur compound metabolic process	1/53	100/6478	0.563029	0.776182	0.738494	TST	1
GO:0018105	GO:0018105	peptidyl-serine phosphorylation	1/53	100/6478	0.563029	0.776182	0.738494	MIF	1
GO:0044255	GO:0044255	cellular lipid metabolic process	3/53	356/6478	0.563742	0.776182	0.738494	PLAA/CBR4/MIF	3
GO:0048872	GO:0048872	homeostasis of number of cells	1/53	101/6478	0.56666	0.777341	0.739597	MIF	1
GO:0051258	GO:0051258	protein polymerization	1/53	101/6478	0.56666	0.777341	0.739597	MSRB1	1
GO:0042127	GO:0042127	regulation of cell proliferation	4/53	486/6478	0.570134	0.780677	0.742771	MIF/COX17/CAMK2N1/ROMO1	4
GO:0052547	GO:0052547	regulation of peptidase activity	1/53	103/6478	0.573834	0.784309	0.746226	TIMP3	1
GO:0032103	GO:0032103	positive regulation of response to external stimulus	1/53	105/6478	0.580891	0.791497	0.753065	MIF	1
GO:0010975	GO:0010975	regulation of neuron projection development	1/53	106/6478	0.584376	0.791497	0.753065	PLAA	1
GO:0015711	GO:0015711	organic anion transport	1/53	106/6478	0.584376	0.791497	0.753065	MIF	1
GO:0018209	GO:0018209	peptidyl-serine modification	1/53	106/6478	0.584376	0.791497	0.753065	MIF	1
GO:0062012	GO:0062012	regulation of small molecule metabolic process	1/53	106/6478	0.584376	0.791497	0.753065	COX7A1	1
GO:0007017	GO:0007017	microtubule-based process	2/53	240/6478	0.590126	0.797842	0.759102	DYNLRB1/TUBA4A	2
GO:0007159	GO:0007159	leukocyte cell-cell adhesion	1/53	108/6478	0.591262	0.797937	0.759193	NT5E	1
GO:0007417	GO:0007417	central nervous system development	2/53	243/6478	0.596994	0.804225	0.765175	HAPLN3/LOC100516480	2
GO:0043549	GO:0043549	regulation of kinase activity	2/53	244/6478	0.599265	0.805786	0.766661	MIF/CAMK2N1	2
GO:0001558	GO:0001558	regulation of cell growth	1/53	111/6478	0.601381	0.805786	0.766661	PLAA	1
GO:0018205	GO:0018205	peptidyl-lysine modification	1/53	111/6478	0.601381	0.805786	0.766661	DPY30	1
GO:0051222	GO:0051222	positive regulation of protein transport	1/53	113/6478	0.607991	0.806518	0.767356	MIF	1
GO:0060326	GO:0060326	cell chemotaxis	1/53	113/6478	0.607991	0.806518	0.767356	MIF	1
GO:0051336	GO:0051336	regulation of hydrolase activity	2/53	248/6478	0.608256	0.806518	0.767356	TIMP3/PLAA	2
GO:0006869	GO:0006869	lipid transport	1/53	114/6478	0.611255	0.806518	0.767356	MIF	1
GO:0032943	GO:0032943	mononuclear cell proliferation	1/53	114/6478	0.611255	0.806518	0.767356	MIF	1
GO:0044419	GO:0044419	interspecies interaction between organisms	1/53	114/6478	0.611255	0.806518	0.767356	ROMO1	1
GO:0046651	GO:0046651	lymphocyte proliferation	1/53	114/6478	0.611255	0.806518	0.767356	MIF	1
GO:0050900	GO:0050900	leukocyte migration	1/53	114/6478	0.611255	0.806518	0.767356	MIF	1
GO:0032101	GO:0032101	regulation of response to external stimulus	2/53	250/6478	0.612695	0.806518	0.767356	NT5E/MIF	2
GO:0051603	GO:0051603	proteolysis involved in cellular protein catabolic process	2/53	250/6478	0.612695	0.806518	0.767356	TMUB1/PLAA	2
GO:0050727	GO:0050727	regulation of inflammatory response	1/53	115/6478	0.614492	0.807464	0.768257	NT5E	1
GO:0045787	GO:0045787	positive regulation of cell cycle	1/53	117/6478	0.620888	0.813767	0.774254	MIF	1
GO:0033365	GO:0033365	protein localization to organelle	2/53	254/6478	0.621462	0.813767	0.774254	SYS1/ROMO1	2
GO:0009991	GO:0009991	response to extracellular stimulus	1/53	118/6478	0.624047	0.815552	0.775952	NUDT1	1
GO:0034765	GO:0034765	regulation of ion transmembrane transport	1/53	119/6478	0.62718	0.815552	0.775952	COX17	1
GO:0050769	GO:0050769	positive regulation of neurogenesis	1/53	119/6478	0.62718	0.815552	0.775952	PLAA	1
GO:0070661	GO:0070661	leukocyte proliferation	1/53	119/6478	0.62718	0.815552	0.775952	MIF	1
GO:1904951	GO:1904951	positive regulation of establishment of protein localization	1/53	120/6478	0.630287	0.818172	0.778445	MIF	1
GO:0002697	GO:0002697	regulation of immune effector process	1/53	122/6478	0.636426	0.823287	0.783311	MIF	1
GO:0006732	GO:0006732	coenzyme metabolic process	1/53	122/6478	0.636426	0.823287	0.783311	NAMPT	1
GO:0030334	GO:0030334	regulation of cell migration	2/53	262/6478	0.638549	0.824609	0.784569	PLAA/MIF	2
GO:0044257	GO:0044257	cellular protein catabolic process	2/53	263/6478	0.640643	0.825396	0.785318	TMUB1/PLAA	2
GO:0006979	GO:0006979	response to oxidative stress	1/53	124/6478	0.642464	0.825396	0.785318	ROMO1	1
GO:0016055	GO:0016055	Wnt signaling pathway	1/53	124/6478	0.642464	0.825396	0.785318	ATP6V0C	1
GO:0044282	GO:0044282	small molecule catabolic process	1/53	125/6478	0.645447	0.827807	0.787612	GUSB	1
GO:0198738	GO:0198738	cell-cell signaling by wnt	1/53	126/6478	0.648404	0.829681	0.789395	ATP6V0C	1
GO:1901137	GO:1901137	carbohydrate derivative biosynthetic process	2/53	268/6478	0.650975	0.829681	0.789395	NT5E/COX5B	2
GO:0022604	GO:0022604	regulation of cell morphogenesis	1/53	127/6478	0.651338	0.829681	0.789395	PLAA	1
GO:1903532	GO:1903532	positive regulation of secretion by cell	1/53	127/6478	0.651338	0.829681	0.789395	MIF	1
GO:0045321	GO:0045321	leukocyte activation	2/53	270/6478	0.655043	0.832814	0.792376	LTBR/MIF	2
GO:0044093	GO:0044093	positive regulation of molecular function	3/53	407/6478	0.65617	0.832814	0.792376	PLAA/MIF/COX17	3
GO:0010876	GO:0010876	lipid localization	1/53	129/6478	0.657134	0.832814	0.792376	MIF	1
GO:0044092	GO:0044092	negative regulation of molecular function	2/53	272/6478	0.659075	0.83362	0.793143	TIMP3/CAMK2N1	2
GO:0016570	GO:0016570	histone modification	1/53	130/6478	0.659996	0.83362	0.793143	DPY30	1
GO:0006820	GO:0006820	anion transport	1/53	131/6478	0.662834	0.834392	0.793877	MIF	1
GO:0051047	GO:0051047	positive regulation of secretion	1/53	131/6478	0.662834	0.834392	0.793877	MIF	1
GO:0051249	GO:0051249	regulation of lymphocyte activation	1/53	132/6478	0.66565	0.835753	0.795173	MIF	1
GO:1901700	GO:1901700	response to oxygen-containing compound	3/53	414/6478	0.667743	0.835753	0.795173	PLAA/MIF/ROMO1	3
GO:0016049	GO:0016049	cell growth	1/53	133/6478	0.668442	0.835753	0.795173	PLAA	1
GO:0006974	GO:0006974	cellular response to DNA damage stimulus	2/53	277/6478	0.668993	0.835753	0.795173	NUDT1/MIF	2
GO:0051338	GO:0051338	regulation of transferase activity	2/53	278/6478	0.67095	0.835753	0.795173	MIF/CAMK2N1	2
GO:0072594	GO:0072594	establishment of protein localization to organelle	1/53	134/6478	0.671212	0.835753	0.795173	ROMO1	1
GO:2000145	GO:2000145	regulation of cell motility	2/53	279/6478	0.672897	0.835753	0.795173	PLAA/MIF	2
GO:0042176	GO:0042176	regulation of protein catabolic process	1/53	135/6478	0.673959	0.835753	0.795173	TIMP3	1
GO:0051345	GO:0051345	positive regulation of hydrolase activity	1/53	135/6478	0.673959	0.835753	0.795173	PLAA	1
GO:1905114	GO:1905114	cell surface receptor signaling pathway involved in cell-cell signaling	1/53	136/6478	0.676683	0.836304	0.795697	ATP6V0C	1
GO:0030097	GO:0030097	hemopoiesis	2/53	281/6478	0.676764	0.836304	0.795697	LTBR/GPATCH4	2
GO:0002683	GO:0002683	negative regulation of immune system process	1/53	137/6478	0.679385	0.836304	0.795697	MIF	1
GO:0016569	GO:0016569	covalent chromatin modification	1/53	137/6478	0.679385	0.836304	0.795697	DPY30	1
GO:0040007	GO:0040007	growth	2/53	283/6478	0.680595	0.836304	0.795697	DUSP6/PLAA	2
GO:0050708	GO:0050708	regulation of protein secretion	1/53	138/6478	0.682065	0.836304	0.795697	MIF	1
GO:0080134	GO:0080134	regulation of response to stress	3/53	423/6478	0.682219	0.836304	0.795697	LTBR/NT5E/MIF	3
GO:0006811	GO:0006811	ion transport	3/53	425/6478	0.685374	0.837124	0.796477	COX5B/MIF/COX17	3
GO:0006812	GO:0006812	cation transport	2/53	286/6478	0.686274	0.837124	0.796477	COX5B/COX17	2
GO:0043900	GO:0043900	regulation of multi-organism process	1/53	140/6478	0.687359	0.837124	0.796477	MIF	1
GO:0045860	GO:0045860	positive regulation of protein kinase activity	1/53	140/6478	0.687359	0.837124	0.796477	MIF	1
GO:0009057	GO:0009057	macromolecule catabolic process	3/53	427/6478	0.688506	0.837161	0.796512	TMUB1/TIMP3/PLAA	3
GO:0007015	GO:0007015	actin filament organization	1/53	141/6478	0.689973	0.837585	0.796915	MSRB1	1
GO:0022411	GO:0022411	cellular component disassembly	1/53	142/6478	0.692566	0.838016	0.797325	FUNDC2	1
GO:0051962	GO:0051962	positive regulation of nervous system development	1/53	142/6478	0.692566	0.838016	0.797325	PLAA	1
GO:0030099	GO:0030099	myeloid cell differentiation	1/53	143/6478	0.695138	0.839771	0.798995	LTBR	1
GO:0071900	GO:0071900	regulation of protein serine/threonine kinase activity	1/53	145/6478	0.700218	0.844546	0.803538	MIF	1
GO:0040012	GO:0040012	regulation of locomotion	2/53	298/6478	0.708189	0.85102	0.809698	PLAA/MIF	2
GO:0048534	GO:0048534	hematopoietic or lymphoid organ development	2/53	299/6478	0.709958	0.85102	0.809698	LTBR/GPATCH4	2
GO:0051270	GO:0051270	regulation of cellular component movement	2/53	299/6478	0.709958	0.85102	0.809698	PLAA/MIF	2
GO:0033674	GO:0033674	positive regulation of kinase activity	1/53	149/6478	0.71013	0.85102	0.809698	MIF	1
GO:0002791	GO:0002791	regulation of peptide secretion	1/53	150/6478	0.712557	0.852565	0.811168	MIF	1
GO:0034762	GO:0034762	regulation of transmembrane transport	1/53	151/6478	0.714965	0.854081	0.81261	COX17	1
GO:0001775	GO:0001775	cell activation	2/53	305/6478	0.72039	0.859191	0.817473	LTBR/MIF	2
GO:0010720	GO:0010720	positive regulation of cell development	1/53	154/6478	0.722069	0.859825	0.818075	PLAA	1
GO:0030335	GO:0030335	positive regulation of cell migration	1/53	155/6478	0.724399	0.859865	0.818113	PLAA	1
GO:0120035	GO:0120035	regulation of plasma membrane bounded cell projection organization	1/53	155/6478	0.724399	0.859865	0.818113	PLAA	1
GO:0031344	GO:0031344	regulation of cell projection organization	1/53	157/6478	0.729	0.863957	0.822007	PLAA	1
GO:0002694	GO:0002694	regulation of leukocyte activation	1/53	158/6478	0.731272	0.865281	0.823266	MIF	1
GO:0007610	GO:0007610	behavior	1/53	159/6478	0.733526	0.866578	0.824501	CIART	1
GO:0002520	GO:0002520	immune system development	2/53	315/6478	0.737092	0.869421	0.827205	LTBR/GPATCH4	2
GO:0001819	GO:0001819	positive regulation of cytokine production	1/53	164/6478	0.744518	0.875423	0.832916	MIF	1
GO:2000147	GO:2000147	positive regulation of cell motility	1/53	164/6478	0.744518	0.875423	0.832916	PLAA	1
GO:0048812	GO:0048812	neuron projection morphogenesis	1/53	165/6478	0.746663	0.875761	0.833238	PLAA	1
GO:0045664	GO:0045664	regulation of neuron differentiation	1/53	166/6478	0.74879	0.875761	0.833238	PLAA	1
GO:0001934	GO:0001934	positive regulation of protein phosphorylation	2/53	324/6478	0.751409	0.875761	0.833238	LTBR/MIF	2
GO:0048858	GO:0048858	cell projection morphogenesis	1/53	168/6478	0.752991	0.875761	0.833238	PLAA	1
GO:0050865	GO:0050865	regulation of cell activation	1/53	168/6478	0.752991	0.875761	0.833238	MIF	1
GO:0051272	GO:0051272	positive regulation of cellular component movement	1/53	168/6478	0.752991	0.875761	0.833238	PLAA	1
GO:0120039	GO:0120039	plasma membrane bounded cell projection morphogenesis	1/53	168/6478	0.752991	0.875761	0.833238	PLAA	1
GO:0007507	GO:0007507	heart development	1/53	169/6478	0.755066	0.876813	0.834238	DUSP6	1
GO:1902533	GO:1902533	positive regulation of intracellular signal transduction	2/53	329/6478	0.759078	0.877183	0.83459	LTBR/MIF	2
GO:0001501	GO:0001501	skeletal system development	1/53	171/6478	0.759164	0.877183	0.83459	HAPLN3	1
GO:0006281	GO:0006281	DNA repair	1/53	173/6478	0.763195	0.877183	0.83459	NUDT1	1
GO:0032990	GO:0032990	cell part morphogenesis	1/53	173/6478	0.763195	0.877183	0.83459	PLAA	1
GO:0040017	GO:0040017	positive regulation of locomotion	1/53	173/6478	0.763195	0.877183	0.83459	PLAA	1
GO:0051347	GO:0051347	positive regulation of transferase activity	1/53	173/6478	0.763195	0.877183	0.83459	MIF	1
GO:0042327	GO:0042327	positive regulation of phosphorylation	2/53	332/6478	0.763582	0.877183	0.83459	LTBR/MIF	2
GO:0051640	GO:0051640	organelle localization	1/53	179/6478	0.774895	0.888815	0.845658	KXD1	1
GO:0009306	GO:0009306	protein secretion	1/53	181/6478	0.778667	0.891362	0.848081	MIF	1
GO:0051726	GO:0051726	regulation of cell cycle	2/53	343/6478	0.779496	0.891362	0.848081	MIF/CAMK2N1	2
GO:0006396	GO:0006396	RNA processing	2/53	346/6478	0.783674	0.894774	0.851328	RRP9/RPS21	2
GO:0007155	GO:0007155	cell adhesion	2/53	351/6478	0.790488	0.898388	0.854766	NT5E/HAPLN3	2
GO:0002521	GO:0002521	leukocyte differentiation	1/53	188/6478	0.791389	0.898388	0.854766	LTBR	1
GO:0010562	GO:0010562	positive regulation of phosphorus metabolic process	2/53	354/6478	0.794487	0.898388	0.854766	LTBR/MIF	2
GO:0045937	GO:0045937	positive regulation of phosphate metabolic process	2/53	354/6478	0.794487	0.898388	0.854766	LTBR/MIF	2
GO:0022610	GO:0022610	biological adhesion	2/53	355/6478	0.795805	0.898388	0.854766	NT5E/HAPLN3	2
GO:0044265	GO:0044265	cellular macromolecule catabolic process	2/53	355/6478	0.795805	0.898388	0.854766	TMUB1/PLAA	2
GO:0006935	GO:0006935	chemotaxis	1/53	192/6478	0.798333	0.898388	0.854766	MIF	1
GO:0051223	GO:0051223	regulation of protein transport	1/53	192/6478	0.798333	0.898388	0.854766	MIF	1
GO:0061024	GO:0061024	membrane organization	1/53	192/6478	0.798333	0.898388	0.854766	ROMO1	1
GO:0042330	GO:0042330	taxis	1/53	193/6478	0.800033	0.898388	0.854766	MIF	1
GO:0050778	GO:0050778	positive regulation of immune response	1/53	193/6478	0.800033	0.898388	0.854766	MIF	1
GO:0030855	GO:0030855	epithelial cell differentiation	1/53	195/6478	0.803392	0.899974	0.856275	TST	1
GO:0018193	GO:0018193	peptidyl-amino acid modification	2/53	362/6478	0.804831	0.899974	0.856275	DPY30/MIF	2
GO:0016567	GO:0016567	protein ubiquitination	1/53	196/6478	0.805051	0.899974	0.856275	PLAA	1
GO:0002790	GO:0002790	peptide secretion	1/53	197/6478	0.806695	0.900469	0.856746	MIF	1
GO:0031347	GO:0031347	regulation of defense response	1/53	198/6478	0.808326	0.900947	0.857201	NT5E	1
GO:0070201	GO:0070201	regulation of establishment of protein localization	1/53	201/6478	0.813139	0.904965	0.861023	MIF	1
GO:0098542	GO:0098542	defense response to other organism	1/53	202/6478	0.814717	0.905375	0.861414	ROMO1	1
GO:0010564	GO:0010564	regulation of cell cycle process	1/53	205/6478	0.819372	0.907855	0.863773	MIF	1
GO:0090087	GO:0090087	regulation of peptide transport	1/53	205/6478	0.819372	0.907855	0.863773	MIF	1
GO:0008285	GO:0008285	negative regulation of cell proliferation	1/53	209/6478	0.825401	0.913184	0.868843	CAMK2N1	1
GO:0030001	GO:0030001	metal ion transport	1/53	213/6478	0.831233	0.918279	0.873691	COX17	1
GO:0050767	GO:0050767	regulation of neurogenesis	1/53	217/6478	0.836873	0.923148	0.878324	PLAA	1
GO:0032446	GO:0032446	protein modification by small protein conjugation	1/53	219/6478	0.839623	0.923548	0.878704	PLAA	1
GO:0031401	GO:0031401	positive regulation of protein modification process	2/53	392/6478	0.839701	0.923548	0.878704	LTBR/MIF	2
GO:0031329	GO:0031329	regulation of cellular catabolic process	1/53	223/6478	0.844988	0.926641	0.881647	TIMP3	1
GO:0098609	GO:0098609	cell-cell adhesion	1/53	223/6478	0.844988	0.926641	0.881647	NT5E	1
GO:0005975	GO:0005975	carbohydrate metabolic process	1/53	227/6478	0.850176	0.929609	0.884471	GUSB	1
GO:0030036	GO:0030036	actin cytoskeleton organization	1/53	227/6478	0.850176	0.929609	0.884471	MSRB1	1
GO:0046649	GO:0046649	lymphocyte activation	1/53	230/6478	0.853956	0.93238	0.887108	MIF	1
GO:1903530	GO:1903530	regulation of secretion by cell	1/53	232/6478	0.856423	0.933713	0.888376	MIF	1
GO:0010243	GO:0010243	response to organonitrogen compound	1/53	236/6478	0.861236	0.937595	0.89207	TMUB1	1
GO:0031175	GO:0031175	neuron projection development	1/53	242/6478	0.86816	0.942393	0.896635	PLAA	1
GO:0097435	GO:0097435	supramolecular fiber organization	1/53	242/6478	0.86816	0.942393	0.896635	MSRB1	1
GO:0051046	GO:0051046	regulation of secretion	1/53	246/6478	0.872586	0.944269	0.898419	MIF	1
GO:0001817	GO:0001817	regulation of cytokine production	1/53	247/6478	0.873669	0.944269	0.898419	MIF	1
GO:0050776	GO:0050776	regulation of immune response	1/53	247/6478	0.873669	0.944269	0.898419	MIF	1
GO:0030029	GO:0030029	actin filament-based process	1/53	249/6478	0.87581	0.945218	0.899322	MSRB1	1
GO:0016477	GO:0016477	cell migration	2/53	433/6478	0.87842	0.945635	0.899719	PLAA/MIF	2
GO:0060341	GO:0060341	regulation of cellular localization	1/53	252/6478	0.878953	0.945635	0.899719	PLAA	1
GO:0051960	GO:0051960	regulation of nervous system development	1/53	253/6478	0.879984	0.945635	0.899719	PLAA	1
GO:0043066	GO:0043066	negative regulation of apoptotic process	1/53	261/6478	0.887923	0.9511	0.904918	MIF	1
GO:0070647	GO:0070647	protein modification by small protein conjugation or removal	1/53	261/6478	0.887923	0.9511	0.904918	PLAA	1
GO:0002252	GO:0002252	immune effector process	1/53	262/6478	0.888879	0.9511	0.904918	MIF	1
GO:0043069	GO:0043069	negative regulation of programmed cell death	1/53	268/6478	0.894446	0.955692	0.909287	MIF	1
GO:0001816	GO:0001816	cytokine production	1/53	271/6478	0.897126	0.956332	0.909896	MIF	1
GO:0009894	GO:0009894	regulation of catabolic process	1/53	273/6478	0.898875	0.956332	0.909896	TIMP3	1
GO:0060284	GO:0060284	regulation of cell development	1/53	273/6478	0.898875	0.956332	0.909896	PLAA	1
GO:0048666	GO:0048666	neuron development	1/53	276/6478	0.901445	0.957705	0.911203	PLAA	1
GO:1901698	GO:1901698	response to nitrogen compound	1/53	284/6478	0.907988	0.959686	0.913087	TMUB1	1
GO:0009628	GO:0009628	response to abiotic stimulus	1/53	285/6478	0.908775	0.959686	0.913087	LTBR	1
GO:0016192	GO:0016192	vesicle-mediated transport	2/53	476/6478	0.909785	0.959686	0.913087	SYS1/DPY30	2
GO:0048870	GO:0048870	cell motility	2/53	478/6478	0.911045	0.959686	0.913087	PLAA/MIF	2
GO:0051674	GO:0051674	localization of cell	2/53	478/6478	0.911045	0.959686	0.913087	PLAA/MIF	2
GO:0019725	GO:0019725	cellular homeostasis	1/53	291/6478	0.913362	0.959686	0.913087	PLAA	1
GO:0032880	GO:0032880	regulation of protein localization	1/53	291/6478	0.913362	0.959686	0.913087	MIF	1
GO:0060548	GO:0060548	negative regulation of cell death	1/53	292/6478	0.914104	0.959686	0.913087	MIF	1
GO:0000902	GO:0000902	cell morphogenesis	1/53	293/6478	0.91484	0.959686	0.913087	PLAA	1
GO:0002684	GO:0002684	positive regulation of immune system process	1/53	295/6478	0.916294	0.959866	0.913259	MIF	1
GO:0045597	GO:0045597	positive regulation of cell differentiation	1/53	300/6478	0.919822	0.962216	0.915494	PLAA	1
GO:0007049	GO:0007049	cell cycle	2/53	500/6478	0.923888	0.964433	0.917604	MIF/CAMK2N1	2
GO:0051093	GO:0051093	negative regulation of developmental process	1/53	307/6478	0.924516	0.964433	0.917604	MIF	1
GO:0022603	GO:0022603	regulation of anatomical structure morphogenesis	1/53	310/6478	0.926445	0.965017	0.918159	PLAA	1
GO:0006259	GO:0006259	DNA metabolic process	1/53	312/6478	0.927704	0.965017	0.918159	NUDT1	1
GO:0032940	GO:0032940	secretion by cell	1/53	314/6478	0.928941	0.965017	0.918159	MIF	1
GO:0006886	GO:0006886	intracellular protein transport	1/53	319/6478	0.931945	0.966796	0.919853	ROMO1	1
GO:0072359	GO:0072359	circulatory system development	1/53	328/6478	0.937041	0.970738	0.923603	DUSP6	1
GO:0032989	GO:0032989	cellular component morphogenesis	1/53	336/6478	0.941255	0.972807	0.925571	PLAA	1
GO:0045892	GO:0045892	negative regulation of transcription, DNA-templated	1/53	340/6478	0.943257	0.972807	0.925571	CIART	1
GO:1902679	GO:1902679	negative regulation of RNA biosynthetic process	1/53	342/6478	0.944233	0.972807	0.925571	CIART	1
GO:1903507	GO:1903507	negative regulation of nucleic acid-templated transcription	1/53	342/6478	0.944233	0.972807	0.925571	CIART	1
GO:0060429	GO:0060429	epithelium development	1/53	349/6478	0.94752	0.974853	0.927518	TST	1
GO:0046903	GO:0046903	secretion	1/53	356/6478	0.950617	0.976697	0.929273	MIF	1
GO:0030182	GO:0030182	neuron differentiation	1/53	369/6478	0.9559	0.97888	0.931349	PLAA	1
GO:0051253	GO:0051253	negative regulation of RNA metabolic process	1/53	369/6478	0.9559	0.97888	0.931349	CIART	1
GO:0051130	GO:0051130	positive regulation of cellular component organization	1/53	371/6478	0.956662	0.97888	0.931349	PLAA	1
GO:0120036	GO:0120036	plasma membrane bounded cell projection organization	1/53	377/6478	0.958871	0.979802	0.932227	PLAA	1
GO:0030030	GO:0030030	cell projection organization	1/53	384/6478	0.961309	0.979963	0.93238	PLAA	1
GO:0022402	GO:0022402	cell cycle process	1/53	385/6478	0.961646	0.979963	0.93238	MIF	1
GO:2000113	GO:2000113	negative regulation of cellular macromolecule biosynthetic process	1/53	405/6478	0.967804	0.98176	0.93409	CIART	1
GO:0045934	GO:0045934	negative regulation of nucleobase-containing compound metabolic process	1/53	412/6478	0.969721	0.98176	0.93409	CIART	1
GO:0010558	GO:0010558	negative regulation of macromolecule biosynthetic process	1/53	416/6478	0.970765	0.98176	0.93409	CIART	1
GO:0048699	GO:0048699	generation of neurons	1/53	416/6478	0.970765	0.98176	0.93409	PLAA	1
GO:0007267	GO:0007267	cell-cell signaling	1/53	417/6478	0.971021	0.98176	0.93409	ATP6V0C	1
GO:0002682	GO:0002682	regulation of immune system process	1/53	418/6478	0.971274	0.98176	0.93409	MIF	1
GO:0007010	GO:0007010	cytoskeleton organization	1/53	430/6478	0.974151	0.982799	0.935078	MSRB1	1
GO:0051094	GO:0051094	positive regulation of developmental process	1/53	436/6478	0.975481	0.982799	0.935078	PLAA	1
GO:0031327	GO:0031327	negative regulation of cellular biosynthetic process	1/53	443/6478	0.976948	0.982799	0.935078	CIART	1
GO:0022008	GO:0022008	neurogenesis	1/53	446/6478	0.97755	0.982799	0.935078	PLAA	1
GO:0009890	GO:0009890	negative regulation of biosynthetic process	1/53	453/6478	0.978896	0.982832	0.93511	CIART	1
GO:0045893	GO:0045893	positive regulation of transcription, DNA-templated	1/53	478/6478	0.983086	0.983235	0.935494	ELOF1	1
GO:1902680	GO:1902680	positive regulation of RNA biosynthetic process	1/53	479/6478	0.983235	0.983235	0.935494	ELOF1	1
GO:1903508	GO:1903508	positive regulation of nucleic acid-templated transcription	1/53	479/6478	0.983235	0.983235	0.935494	ELOF1	1
GO_cellular component
	ID	Description	GeneRatio	BgRatio	pvalue	p.adjust	qvalue	geneID	Count
GO:0033108	GO:0033108	mitochondrial respiratory chain complex assembly	4/53	36/6478	0.00019381	0.131801	0.125402	UQCR10/NDUFB7/COX17/NDUFA11	4
GO:0007005	GO:0007005	mitochondrion organization	7/53	165/6478	0.000351939	0.131801	0.125402	UQCR10/NDUFB7/COX17/NDUFA11/COX7A1/ROMO1/FUNDC2	7
GO:0070373	GO:0070373	negative regulation of ERK1 and ERK2 cascade	3/53	21/6478	0.000619838	0.140623	0.133795	DUSP6/TIMP3/CAMK2N1	3
GO:0006119	GO:0006119	oxidative phosphorylation	4/53	51/6478	0.000750989	0.140623	0.133795	NDUFV3/UQCR10/COX5B/COX7A1	4
GO:0006091	GO:0006091	generation of precursor metabolites and energy	6/53	148/6478	0.00121723	0.145334	0.138277	NDUFV3/ADH4/UQCR10/COX5B/COX17/COX7A1	6
GO:0006412	GO:0006412	translation	8/53	266/6478	0.00129224	0.145334	0.138277	VARS1/HARS1/RPL26L1/MRPL55/MRPL14/MRPS34/RPS21/RPL31	8
GO:0043043	GO:0043043	peptide biosynthetic process	8/53	272/6478	0.00149113	0.145334	0.138277	VARS1/HARS1/RPL26L1/MRPL55/MRPL14/MRPS34/RPS21/RPL31	8
GO:1990542	GO:1990542	mitochondrial transmembrane transport	3/53	29/6478	0.00162605	0.145334	0.138277	TST/COX5B/ROMO1	3
GO:0009117	GO:0009117	nucleotide metabolic process	7/53	230/6478	0.00248469	0.145334	0.138277	NDUFV3/NT5E/UQCR10/NUDT1/COX5B/NAMPT/COX7A1	7
GO:0006753	GO:0006753	nucleoside phosphate metabolic process	7/53	231/6478	0.00254633	0.145334	0.138277	NDUFV3/NT5E/UQCR10/NUDT1/COX5B/NAMPT/COX7A1	7
GO:0042775	GO:0042775	mitochondrial ATP synthesis coupled electron transport	3/53	34/6478	0.00258726	0.145334	0.138277	NDUFV3/UQCR10/COX5B	3
GO:0009126	GO:0009126	purine nucleoside monophosphate metabolic process	5/53	118/6478	0.00263152	0.145334	0.138277	NDUFV3/NT5E/UQCR10/COX5B/COX7A1	5
GO:0009167	GO:0009167	purine ribonucleoside monophosphate metabolic process	5/53	118/6478	0.00263152	0.145334	0.138277	NDUFV3/NT5E/UQCR10/COX5B/COX7A1	5
GO:0009144	GO:0009144	purine nucleoside triphosphate metabolic process	5/53	120/6478	0.00283131	0.145334	0.138277	NDUFV3/UQCR10/NUDT1/COX5B/COX7A1	5
GO:0009161	GO:0009161	ribonucleoside monophosphate metabolic process	5/53	121/6478	0.00293524	0.145334	0.138277	NDUFV3/NT5E/UQCR10/COX5B/COX7A1	5
GO:0009123	GO:0009123	nucleoside monophosphate metabolic process	5/53	126/6478	0.00349681	0.145334	0.138277	NDUFV3/NT5E/UQCR10/COX5B/COX7A1	5
GO:0055114	GO:0055114	oxidation-reduction process	6/53	185/6478	0.00376466	0.145334	0.138277	NDUFV3/ADH4/UQCR10/CBR4/COX5B/NDUFA2	6
GO:0042773	GO:0042773	ATP synthesis coupled electron transport	3/53	39/6478	0.00383929	0.145334	0.138277	NDUFV3/UQCR10/COX5B	3
GO:0009141	GO:0009141	nucleoside triphosphate metabolic process	5/53	130/6478	0.0039989	0.145334	0.138277	NDUFV3/UQCR10/NUDT1/COX5B/COX7A1	5
GO:0043604	GO:0043604	amide biosynthetic process	8/53	319/6478	0.00403465	0.145334	0.138277	VARS1/HARS1/RPL26L1/MRPL55/MRPL14/MRPS34/RPS21/RPL31	8
GO:0006163	GO:0006163	purine nucleotide metabolic process	6/53	188/6478	0.00407478	0.145334	0.138277	NDUFV3/NT5E/UQCR10/NUDT1/COX5B/COX7A1	6
GO:0006518	GO:0006518	peptide metabolic process	8/53	324/6478	0.00443398	0.150957	0.143627	VARS1/HARS1/RPL26L1/MRPL55/MRPL14/MRPS34/RPS21/RPL31	8
GO:0006195	GO:0006195	purine nucleotide catabolic process	2/53	13/6478	0.00483594	0.151113	0.143776	NT5E/NUDT1	2
GO:0055086	GO:0055086	nucleobase-containing small molecule metabolic process	7/53	261/6478	0.00501296	0.151113	0.143776	NDUFV3/NT5E/UQCR10/NUDT1/COX5B/NAMPT/COX7A1	7
GO:0019752	GO:0019752	carboxylic acid metabolic process	8/53	331/6478	0.00504383	0.151113	0.143776	VARS1/GUSB/PLAA/HARS1/TST/CBR4/MIF/ITIH2	8
GO:0072521	GO:0072521	purine-containing compound metabolic process	6/53	200/6478	0.00550836	0.155694	0.148135	NDUFV3/NT5E/UQCR10/NUDT1/COX5B/COX7A1	6
GO:0051291	GO:0051291	protein heterooligomerization	2/53	14/6478	0.00561248	0.155694	0.148135	TMEM120B/CBR4	2
GO:0017144	GO:0017144	drug metabolic process	7/53	270/6478	0.00602355	0.158213	0.150531	NDUFV3/ADH4/NT5E/UQCR10/CBR4/COX5B/COX7A1	7
GO:0022904	GO:0022904	respiratory electron transport chain	3/53	46/6478	0.00612574	0.158213	0.150531	NDUFV3/UQCR10/COX5B	3
GO:0043436	GO:0043436	oxoacid metabolic process	8/53	345/6478	0.00645637	0.161194	0.153367	VARS1/GUSB/PLAA/HARS1/TST/CBR4/MIF/ITIH2	8
GO:1901657	GO:1901657	glycosyl compound metabolic process	3/53	48/6478	0.0069	0.161346	0.153511	NT5E/GUSB/CBR4	3
GO:0006082	GO:0006082	organic acid metabolic process	8/53	352/6478	0.00726739	0.161346	0.153511	VARS1/GUSB/PLAA/HARS1/TST/CBR4/MIF/ITIH2	8
GO:0006418	GO:0006418	tRNA aminoacylation for protein translation	2/53	16/6478	0.0073241	0.161346	0.153511	VARS1/HARS1	2
GO:0072523	GO:0072523	purine-containing compound catabolic process	2/53	16/6478	0.0073241	0.161346	0.153511	NT5E/NUDT1	2
GO:0022900	GO:0022900	electron transport chain	3/53	51/6478	0.00816618	0.174756	0.166271	NDUFV3/UQCR10/COX5B	3
GO:1901135	GO:1901135	carbohydrate derivative metabolic process	9/53	439/6478	0.00849897	0.174903	0.16641	NDUFV3/NT5E/GUSB/UQCR10/NUDT1/CBR4/COX5B/COX7A1/ITIH2	9
GO:0070372	GO:0070372	regulation of ERK1 and ERK2 cascade	4/53	100/6478	0.00877728	0.174903	0.16641	DUSP6/TIMP3/MIF/CAMK2N1	4
GO:0006692	GO:0006692	prostanoid metabolic process	2/53	18/6478	0.00924121	0.174903	0.16641	PLAA/MIF	2
GO:0006693	GO:0006693	prostaglandin metabolic process	2/53	18/6478	0.00924121	0.174903	0.16641	PLAA/MIF	2
GO:0006839	GO:0006839	mitochondrial transport	3/53	54/6478	0.00956077	0.174903	0.16641	TST/COX5B/ROMO1	3
GO:0046034	GO:0046034	ATP metabolic process	4/53	104/6478	0.010049	0.174903	0.16641	NDUFV3/UQCR10/COX5B/COX7A1	4
GO:0043409	GO:0043409	negative regulation of MAPK cascade	3/53	55/6478	0.0100546	0.174903	0.16641	DUSP6/TIMP3/CAMK2N1	3
GO:0043038	GO:0043038	amino acid activation	2/53	19/6478	0.0102747	0.174903	0.16641	VARS1/HARS1	2
GO:0043039	GO:0043039	tRNA aminoacylation	2/53	19/6478	0.0102747	0.174903	0.16641	VARS1/HARS1	2
GO:1901136	GO:1901136	carbohydrate derivative catabolic process	3/53	56/6478	0.0105631	0.175818	0.167281	NT5E/GUSB/NUDT1	3
GO:0017004	GO:0017004	cytochrome complex assembly	2/53	20/6478	0.0113569	0.18339	0.174485	UQCR10/COX17	2
GO:0070371	GO:0070371	ERK1 and ERK2 cascade	4/53	110/6478	0.0121724	0.18339	0.174485	DUSP6/TIMP3/MIF/CAMK2N1	4
GO:0010257	GO:0010257	NADH dehydrogenase complex assembly	2/53	21/6478	0.0124871	0.18339	0.174485	NDUFB7/NDUFA11	2
GO:0032922	GO:0032922	circadian regulation of gene expression	2/53	21/6478	0.0124871	0.18339	0.174485	CIART/NAMPT	2
GO:0032981	GO:0032981	mitochondrial respiratory chain complex I assembly	2/53	21/6478	0.0124871	0.18339	0.174485	NDUFB7/NDUFA11	2
GO:2001238	GO:2001238	positive regulation of extrinsic apoptotic signaling pathway	2/53	21/6478	0.0124871	0.18339	0.174485	TIMP3/LTBR	2
GO:0009150	GO:0009150	purine ribonucleotide metabolic process	5/53	178/6478	0.0146438	0.210928	0.200686	NDUFV3/NT5E/UQCR10/COX5B/COX7A1	5
GO:0009205	GO:0009205	purine ribonucleoside triphosphate metabolic process	4/53	117/6478	0.0149912	0.211857	0.20157	NDUFV3/UQCR10/COX5B/COX7A1	4
GO:0009259	GO:0009259	ribonucleotide metabolic process	5/53	181/6478	0.0156455	0.217009	0.206472	NDUFV3/NT5E/UQCR10/COX5B/COX7A1	5
GO:0009199	GO:0009199	ribonucleoside triphosphate metabolic process	4/53	120/6478	0.016316	0.222194	0.211405	NDUFV3/UQCR10/COX5B/COX7A1	4
GO:0043603	GO:0043603	cellular amide metabolic process	8/53	411/6478	0.0175261	0.234411	0.223029	VARS1/HARS1/RPL26L1/MRPL55/MRPL14/MRPS34/RPS21/RPL31	8
GO:0019693	GO:0019693	ribose phosphate metabolic process	5/53	188/6478	0.0181596	0.238623	0.227037	NDUFV3/NT5E/UQCR10/COX5B/COX7A1	5
GO:0034308	GO:0034308	primary alcohol metabolic process	2/53	26/6478	0.0188291	0.243155	0.231349	ADH4/CBR4	2
GO:0045333	GO:0045333	cellular respiration	3/53	70/6478	0.0192572	0.244468	0.232598	NDUFV3/UQCR10/COX5B	3
GO:0033559	GO:0033559	unsaturated fatty acid metabolic process	2/53	27/6478	0.0202301	0.252539	0.240277	PLAA/MIF	2
GO:0006690	GO:0006690	icosanoid metabolic process	2/53	28/6478	0.0216735	0.266122	0.2532	PLAA/MIF	2
GO:0009060	GO:0009060	aerobic respiration	2/53	32/6478	0.0278557	0.336515	0.320175	UQCR10/COX5B	2
GO:0032543	GO:0032543	mitochondrial translation	2/53	33/6478	0.0294998	0.35072	0.33369	HARS1/MRPS34	2
GO:1902600	GO:1902600	proton transmembrane transport	2/53	34/6478	0.0311818	0.364925	0.347206	COX5B/COX17	2
GO:1901568	GO:1901568	fatty acid derivative metabolic process	2/53	36/6478	0.034657	0.399355	0.379964	PLAA/MIF	2
GO:0043467	GO:0043467	regulation of generation of precursor metabolites and energy	2/53	38/6478	0.0382756	0.43437	0.413279	COX17/COX7A1	2
GO:0007569	GO:0007569	cell aging	2/53	39/6478	0.040137	0.448696	0.426909	MIF/ROMO1	2
GO:0015980	GO:0015980	energy derivation by oxidation of organic compounds	3/53	96/6478	0.043372	0.469784	0.446974	NDUFV3/UQCR10/COX5B	3
GO:0043408	GO:0043408	regulation of MAPK cascade	5/53	237/6478	0.0433738	0.469784	0.446974	DUSP6/TIMP3/LTBR/MIF/CAMK2N1	5
GO:0019637	GO:0019637	organophosphate metabolic process	7/53	402/6478	0.0439051	0.469784	0.446974	NDUFV3/NT5E/UQCR10/NUDT1/COX5B/NAMPT/COX7A1	7
GO:0140053	GO:0140053	mitochondrial gene expression	2/53	42/6478	0.0459218	0.479681	0.45639	HARS1/MRPS34	2
GO:1902532	GO:1902532	negative regulation of intracellular signal transduction	4/53	166/6478	0.0461109	0.479681	0.45639	DUSP6/TIMP3/MIF/CAMK2N1	4
GO:0006338	GO:0006338	chromatin remodeling	2/53	47/6478	0.0561931	0.536581	0.510526	SMARCA1/ELOF1	2
GO:0000165	GO:0000165	MAPK cascade	5/53	257/6478	0.0577969	0.536581	0.510526	DUSP6/TIMP3/LTBR/MIF/CAMK2N1	5
GO:0002181	GO:0002181	cytoplasmic translation	2/53	48/6478	0.0583363	0.536581	0.510526	RPS21/RPL31	2
GO:0031400	GO:0031400	negative regulation of protein modification process	4/53	180/6478	0.0588596	0.536581	0.510526	DUSP6/TIMP3/PLAA/CAMK2N1	4
GO:0042254	GO:0042254	ribosome biogenesis	3/53	110/6478	0.0605446	0.536581	0.510526	NOC4L/RRP9/RPS21	3
GO:0009166	GO:0009166	nucleotide catabolic process	2/53	50/6478	0.0627067	0.536581	0.510526	NT5E/NUDT1	2
GO:2001236	GO:2001236	regulation of extrinsic apoptotic signaling pathway	2/53	50/6478	0.0627067	0.536581	0.510526	TIMP3/LTBR	2
GO:0006520	GO:0006520	cellular amino acid metabolic process	3/53	112/6478	0.0632246	0.536581	0.510526	VARS1/HARS1/TST	3
GO:0023014	GO:0023014	signal transduction by protein phosphorylation	5/53	264/6478	0.0634316	0.536581	0.510526	DUSP6/TIMP3/LTBR/MIF/CAMK2N1	5
GO:0034660	GO:0034660	ncRNA metabolic process	4/53	185/6478	0.0638297	0.536581	0.510526	VARS1/RRP9/HARS1/RPS21	4
GO:0006631	GO:0006631	fatty acid metabolic process	3/53	113/6478	0.0645852	0.536581	0.510526	PLAA/CBR4/MIF	3
GO:1901292	GO:1901292	nucleoside phosphate catabolic process	2/53	52/6478	0.0671855	0.536581	0.510526	NT5E/NUDT1	2
GO:0016999	GO:0016999	antibiotic metabolic process	2/53	54/6478	0.0717681	0.536581	0.510526	ADH4/CBR4	2
GO:0006633	GO:0006633	fatty acid biosynthetic process	2/53	55/6478	0.0740969	0.536581	0.510526	CBR4/MIF	2
GO:0007568	GO:0007568	aging	2/53	55/6478	0.0740969	0.536581	0.510526	MIF/ROMO1	2
GO:0001773	GO:0001773	myeloid dendritic cell activation	1/53	10/6478	0.0789208	0.536581	0.510526	LTBR	1
GO:0001782	GO:0001782	B cell homeostasis	1/53	10/6478	0.0789208	0.536581	0.510526	MIF	1
GO:0009394	GO:0009394	2'-deoxyribonucleotide metabolic process	1/53	10/6478	0.0789208	0.536581	0.510526	NUDT1	1
GO:0019692	GO:0019692	deoxyribose phosphate metabolic process	1/53	10/6478	0.0789208	0.536581	0.510526	NUDT1	1
GO:0033617	GO:0033617	mitochondrial respiratory chain complex IV assembly	1/53	10/6478	0.0789208	0.536581	0.510526	COX17	1
GO:0044275	GO:0044275	cellular carbohydrate catabolic process	1/53	10/6478	0.0789208	0.536581	0.510526	GUSB	1
GO:0070207	GO:0070207	protein homotrimerization	1/53	10/6478	0.0789208	0.536581	0.510526	MIF	1
GO:0070229	GO:0070229	negative regulation of lymphocyte apoptotic process	1/53	10/6478	0.0789208	0.536581	0.510526	MIF	1
GO:0007623	GO:0007623	circadian rhythm	2/53	59/6478	0.0836498	0.536581	0.510526	CIART/NAMPT	2
GO:0001933	GO:0001933	negative regulation of protein phosphorylation	3/53	127/6478	0.0850258	0.536581	0.510526	DUSP6/TIMP3/CAMK2N1	3
GO:0000466	GO:0000466	maturation of 5.8S rRNA from tricistronic rRNA transcript (SSU-rRNA, 5.8S rRNA, LSU-rRNA)	1/53	11/6478	0.0864683	0.536581	0.510526	RPS21	1
GO:0000469	GO:0000469	cleavage involved in rRNA processing	1/53	11/6478	0.0864683	0.536581	0.510526	RPS21	1
GO:0002686	GO:0002686	negative regulation of leukocyte migration	1/53	11/6478	0.0864683	0.536581	0.510526	MIF	1
GO:0009154	GO:0009154	purine ribonucleotide catabolic process	1/53	11/6478	0.0864683	0.536581	0.510526	NT5E	1
GO:0009261	GO:0009261	ribonucleotide catabolic process	1/53	11/6478	0.0864683	0.536581	0.510526	NT5E	1
GO:0010518	GO:0010518	positive regulation of phospholipase activity	1/53	11/6478	0.0864683	0.536581	0.510526	PLAA	1
GO:0010758	GO:0010758	regulation of macrophage chemotaxis	1/53	11/6478	0.0864683	0.536581	0.510526	MIF	1
GO:0030212	GO:0030212	hyaluronan metabolic process	1/53	11/6478	0.0864683	0.536581	0.510526	ITIH2	1
GO:0031640	GO:0031640	killing of cells of other organism	1/53	11/6478	0.0864683	0.536581	0.510526	ROMO1	1
GO:0032890	GO:0032890	regulation of organic acid transport	1/53	11/6478	0.0864683	0.536581	0.510526	MIF	1
GO:0036465	GO:0036465	synaptic vesicle recycling	1/53	11/6478	0.0864683	0.536581	0.510526	PLAA	1
GO:0044364	GO:0044364	disruption of cells of other organism	1/53	11/6478	0.0864683	0.536581	0.510526	ROMO1	1
GO:0048512	GO:0048512	circadian behavior	1/53	11/6478	0.0864683	0.536581	0.510526	CIART	1
GO:1902253	GO:1902253	regulation of intrinsic apoptotic signaling pathway by p53 class mediator	1/53	11/6478	0.0864683	0.536581	0.510526	MIF	1
GO:1905521	GO:1905521	regulation of macrophage migration	1/53	11/6478	0.0864683	0.536581	0.510526	MIF	1
GO:2001222	GO:2001222	regulation of neuron migration	1/53	11/6478	0.0864683	0.536581	0.510526	PLAA	1
GO:2001233	GO:2001233	regulation of apoptotic signaling pathway	3/53	128/6478	0.0865816	0.536581	0.510526	TIMP3/LTBR/MIF	3
GO:2001235	GO:2001235	positive regulation of apoptotic signaling pathway	2/53	61/6478	0.0885614	0.536581	0.510526	TIMP3/LTBR	2
GO:0032269	GO:0032269	negative regulation of cellular protein metabolic process	5/53	293/6478	0.0899966	0.536581	0.510526	DUSP6/TIMP3/PLAA/MIF/CAMK2N1	5
GO:0034622	GO:0034622	cellular protein-containing complex assembly	6/53	384/6478	0.0917068	0.536581	0.510526	UQCR10/NDUFB7/COX17/NDUFA11/COX7A1/MSRB1	6
GO:0007622	GO:0007622	rhythmic behavior	1/53	12/6478	0.0939551	0.536581	0.510526	CIART	1
GO:0009262	GO:0009262	deoxyribonucleotide metabolic process	1/53	12/6478	0.0939551	0.536581	0.510526	NUDT1	1
GO:0010737	GO:0010737	protein kinase A signaling	1/53	12/6478	0.0939551	0.536581	0.510526	MIF	1
GO:0030890	GO:0030890	positive regulation of B cell proliferation	1/53	12/6478	0.0939551	0.536581	0.510526	MIF	1
GO:0043001	GO:0043001	Golgi to plasma membrane protein transport	1/53	12/6478	0.0939551	0.536581	0.510526	SYS1	1
GO:0043628	GO:0043628	ncRNA 3'-end processing	1/53	12/6478	0.0939551	0.536581	0.510526	RPS21	1
GO:0045815	GO:0045815	positive regulation of gene expression, epigenetic	1/53	12/6478	0.0939551	0.536581	0.510526	ELOF1	1
GO:1901661	GO:1901661	quinone metabolic process	1/53	12/6478	0.0939551	0.536581	0.510526	CBR4	1
GO:1901797	GO:1901797	negative regulation of signal transduction by p53 class mediator	1/53	12/6478	0.0939551	0.536581	0.510526	MIF	1
GO:1902230	GO:1902230	negative regulation of intrinsic apoptotic signaling pathway in response to DNA damage	1/53	12/6478	0.0939551	0.536581	0.510526	MIF	1
GO:0051259	GO:0051259	protein complex oligomerization	3/53	137/6478	0.101123	0.536581	0.510526	TMEM120B/CBR4/MIF	3
GO:0000460	GO:0000460	maturation of 5.8S rRNA	1/53	13/6478	0.101382	0.536581	0.510526	RPS21	1
GO:0000462	GO:0000462	maturation of SSU-rRNA from tricistronic rRNA transcript (SSU-rRNA, 5.8S rRNA, LSU-rRNA)	1/53	13/6478	0.101382	0.536581	0.510526	RPS21	1
GO:0001516	GO:0001516	prostaglandin biosynthetic process	1/53	13/6478	0.101382	0.536581	0.510526	MIF	1
GO:0032309	GO:0032309	icosanoid secretion	1/53	13/6478	0.101382	0.536581	0.510526	MIF	1
GO:0043516	GO:0043516	regulation of DNA damage response, signal transduction by p53 class mediator	1/53	13/6478	0.101382	0.536581	0.510526	MIF	1
GO:0046457	GO:0046457	prostanoid biosynthetic process	1/53	13/6478	0.101382	0.536581	0.510526	MIF	1
GO:0097028	GO:0097028	dendritic cell differentiation	1/53	13/6478	0.101382	0.536581	0.510526	LTBR	1
GO:1902229	GO:1902229	regulation of intrinsic apoptotic signaling pathway in response to DNA damage	1/53	13/6478	0.101382	0.536581	0.510526	MIF	1
GO:0043270	GO:0043270	positive regulation of ion transport	2/53	67/6478	0.103789	0.536581	0.510526	MIF/COX17	2
GO:0090150	GO:0090150	establishment of protein localization to membrane	2/53	67/6478	0.103789	0.536581	0.510526	SYS1/ROMO1	2
GO:0034404	GO:0034404	nucleobase-containing small molecule biosynthetic process	2/53	68/6478	0.106394	0.536581	0.510526	NT5E/NUDT1	2
GO:0000096	GO:0000096	sulfur amino acid metabolic process	1/53	14/6478	0.108749	0.536581	0.510526	TST	1
GO:0002082	GO:0002082	regulation of oxidative phosphorylation	1/53	14/6478	0.108749	0.536581	0.510526	COX7A1	1
GO:0008535	GO:0008535	respiratory chain complex IV assembly	1/53	14/6478	0.108749	0.536581	0.510526	COX17	1
GO:0009069	GO:0009069	serine family amino acid metabolic process	1/53	14/6478	0.108749	0.536581	0.510526	TST	1
GO:0033032	GO:0033032	regulation of myeloid cell apoptotic process	1/53	14/6478	0.108749	0.536581	0.510526	MIF	1
GO:0051568	GO:0051568	histone H3-K4 methylation	1/53	14/6478	0.108749	0.536581	0.510526	DPY30	1
GO:0070206	GO:0070206	protein trimerization	1/53	14/6478	0.108749	0.536581	0.510526	MIF	1
GO:0071715	GO:0071715	icosanoid transport	1/53	14/6478	0.108749	0.536581	0.510526	MIF	1
GO:0090344	GO:0090344	negative regulation of cell aging	1/53	14/6478	0.108749	0.536581	0.510526	MIF	1
GO:1901571	GO:1901571	fatty acid derivative transport	1/53	14/6478	0.108749	0.536581	0.510526	MIF	1
GO:0071222	GO:0071222	cellular response to lipopolysaccharide	2/53	69/6478	0.109016	0.536581	0.510526	PLAA/MIF	2
GO:0042326	GO:0042326	negative regulation of phosphorylation	3/53	144/6478	0.11307	0.536581	0.510526	DUSP6/TIMP3/CAMK2N1	3
GO:0051248	GO:0051248	negative regulation of protein metabolic process	5/53	315/6478	0.11351	0.536581	0.510526	DUSP6/TIMP3/PLAA/MIF/CAMK2N1	5
GO:0015985	GO:0015985	energy coupled proton transport, down electrochemical gradient	1/53	15/6478	0.116056	0.536581	0.510526	COX5B	1
GO:0015986	GO:0015986	ATP synthesis coupled proton transport	1/53	15/6478	0.116056	0.536581	0.510526	COX5B	1
GO:0033028	GO:0033028	myeloid cell apoptotic process	1/53	15/6478	0.116056	0.536581	0.510526	MIF	1
GO:0042451	GO:0042451	purine nucleoside biosynthetic process	1/53	15/6478	0.116056	0.536581	0.510526	NT5E	1
GO:0044764	GO:0044764	multi-organism cellular process	1/53	15/6478	0.116056	0.536581	0.510526	ROMO1	1
GO:0046129	GO:0046129	purine ribonucleoside biosynthetic process	1/53	15/6478	0.116056	0.536581	0.510526	NT5E	1
GO:0061082	GO:0061082	myeloid leukocyte cytokine production	1/53	15/6478	0.116056	0.536581	0.510526	MIF	1
GO:0070534	GO:0070534	protein K63-linked ubiquitination	1/53	15/6478	0.116056	0.536581	0.510526	PLAA	1
GO:1902041	GO:1902041	regulation of extrinsic apoptotic signaling pathway via death domain receptors	1/53	15/6478	0.116056	0.536581	0.510526	TIMP3	1
GO:2000107	GO:2000107	negative regulation of leukocyte apoptotic process	1/53	15/6478	0.116056	0.536581	0.510526	MIF	1
GO:0006364	GO:0006364	rRNA processing	2/53	72/6478	0.116987	0.537565	0.511463	RRP9/RPS21	2
GO:0046434	GO:0046434	organophosphate catabolic process	2/53	73/6478	0.119676	0.543267	0.516888	NT5E/NUDT1	2
GO:0071219	GO:0071219	cellular response to molecule of bacterial origin	2/53	74/6478	0.122381	0.543267	0.516888	PLAA/MIF	2
GO:0010517	GO:0010517	regulation of phospholipase activity	1/53	16/6478	0.123305	0.543267	0.516888	PLAA	1
GO:0042771	GO:0042771	intrinsic apoptotic signaling pathway in response to DNA damage by p53 class mediator	1/53	16/6478	0.123305	0.543267	0.516888	MIF	1
GO:0048146	GO:0048146	positive regulation of fibroblast proliferation	1/53	16/6478	0.123305	0.543267	0.516888	MIF	1
GO:0048246	GO:0048246	macrophage chemotaxis	1/53	16/6478	0.123305	0.543267	0.516888	MIF	1
GO:0061951	GO:0061951	establishment of protein localization to plasma membrane	1/53	16/6478	0.123305	0.543267	0.516888	SYS1	1
GO:0097191	GO:0097191	extrinsic apoptotic signaling pathway	2/53	75/6478	0.125102	0.54796	0.521353	TIMP3/LTBR	2
GO:0006368	GO:0006368	transcription elongation from RNA polymerase II promoter	1/53	17/6478	0.130495	0.558521	0.531401	ELOF1	1
GO:0030888	GO:0030888	regulation of B cell proliferation	1/53	17/6478	0.130495	0.558521	0.531401	MIF	1
GO:0032414	GO:0032414	positive regulation of ion transmembrane transporter activity	1/53	17/6478	0.130495	0.558521	0.531401	COX17	1
GO:0060193	GO:0060193	positive regulation of lipase activity	1/53	17/6478	0.130495	0.558521	0.531401	PLAA	1
GO:0016072	GO:0016072	rRNA metabolic process	2/53	78/6478	0.13335	0.563297	0.535946	RRP9/RPS21	2
GO:0045861	GO:0045861	negative regulation of proteolysis	2/53	79/6478	0.136127	0.563297	0.535946	TIMP3/CAMK2N1	2
GO:0009163	GO:0009163	nucleoside biosynthetic process	1/53	18/6478	0.137628	0.563297	0.535946	NT5E	1
GO:0015909	GO:0015909	long-chain fatty acid transport	1/53	18/6478	0.137628	0.563297	0.535946	MIF	1
GO:0031663	GO:0031663	lipopolysaccharide-mediated signaling pathway	1/53	18/6478	0.137628	0.563297	0.535946	MIF	1
GO:0042455	GO:0042455	ribonucleoside biosynthetic process	1/53	18/6478	0.137628	0.563297	0.535946	NT5E	1
GO:0051353	GO:0051353	positive regulation of oxidoreductase activity	1/53	18/6478	0.137628	0.563297	0.535946	COX17	1
GO:1905517	GO:1905517	macrophage migration	1/53	18/6478	0.137628	0.563297	0.535946	MIF	1
GO:0048511	GO:0048511	rhythmic process	2/53	81/6478	0.14172	0.567449	0.539896	CIART/NAMPT	2
GO:0002833	GO:0002833	positive regulation of response to biotic stimulus	1/53	19/6478	0.144703	0.567449	0.539896	MIF	1
GO:0006636	GO:0006636	unsaturated fatty acid biosynthetic process	1/53	19/6478	0.144703	0.567449	0.539896	MIF	1
GO:0030490	GO:0030490	maturation of SSU-rRNA	1/53	19/6478	0.144703	0.567449	0.539896	RPS21	1
GO:0032411	GO:0032411	positive regulation of transporter activity	1/53	19/6478	0.144703	0.567449	0.539896	COX17	1
GO:0044743	GO:0044743	protein transmembrane import into intracellular organelle	1/53	19/6478	0.144703	0.567449	0.539896	ROMO1	1
GO:0070228	GO:0070228	regulation of lymphocyte apoptotic process	1/53	19/6478	0.144703	0.567449	0.539896	MIF	1
GO:0071260	GO:0071260	cellular response to mechanical stimulus	1/53	19/6478	0.144703	0.567449	0.539896	LTBR	1
GO:0006399	GO:0006399	tRNA metabolic process	2/53	83/6478	0.147364	0.574871	0.546958	VARS1/HARS1	2
GO:0006354	GO:0006354	DNA-templated transcription, elongation	1/53	20/6478	0.151721	0.57685	0.54884	ELOF1	1
GO:0006509	GO:0006509	membrane protein ectodomain proteolysis	1/53	20/6478	0.151721	0.57685	0.54884	TIMP3	1
GO:0006893	GO:0006893	Golgi to plasma membrane transport	1/53	20/6478	0.151721	0.57685	0.54884	SYS1	1
GO:0043044	GO:0043044	ATP-dependent chromatin remodeling	1/53	20/6478	0.151721	0.57685	0.54884	SMARCA1	1
GO:0046456	GO:0046456	icosanoid biosynthetic process	1/53	20/6478	0.151721	0.57685	0.54884	MIF	1
GO:0071216	GO:0071216	cellular response to biotic stimulus	2/53	86/6478	0.155915	0.579429	0.551294	PLAA/MIF	2
GO:0030330	GO:0030330	DNA damage response, signal transduction by p53 class mediator	1/53	21/6478	0.158683	0.579429	0.551294	MIF	1
GO:0050922	GO:0050922	negative regulation of chemotaxis	1/53	21/6478	0.158683	0.579429	0.551294	MIF	1
GO:0060420	GO:0060420	regulation of heart growth	1/53	21/6478	0.158683	0.579429	0.551294	DUSP6	1
GO:0071156	GO:0071156	regulation of cell cycle arrest	1/53	21/6478	0.158683	0.579429	0.551294	MIF	1
GO:1901659	GO:1901659	glycosyl compound biosynthetic process	1/53	21/6478	0.158683	0.579429	0.551294	NT5E	1
GO:1901796	GO:1901796	regulation of signal transduction by p53 class mediator	1/53	21/6478	0.158683	0.579429	0.551294	MIF	1
GO:1903510	GO:1903510	mucopolysaccharide metabolic process	1/53	21/6478	0.158683	0.579429	0.551294	ITIH2	1
GO:0043065	GO:0043065	positive regulation of apoptotic process	3/53	169/6478	0.159705	0.579429	0.551294	DUSP6/TIMP3/LTBR	3
GO:0010563	GO:0010563	negative regulation of phosphorus metabolic process	3/53	170/6478	0.161683	0.579429	0.551294	DUSP6/TIMP3/CAMK2N1	3
GO:0043068	GO:0043068	positive regulation of programmed cell death	3/53	170/6478	0.161683	0.579429	0.551294	DUSP6/TIMP3/LTBR	3
GO:0045936	GO:0045936	negative regulation of phosphate metabolic process	3/53	170/6478	0.161683	0.579429	0.551294	DUSP6/TIMP3/CAMK2N1	3
GO:0019748	GO:0019748	secondary metabolic process	1/53	22/6478	0.165589	0.585028	0.556622	CBR4	1
GO:0090342	GO:0090342	regulation of cell aging	1/53	22/6478	0.165589	0.585028	0.556622	MIF	1
GO:0090501	GO:0090501	RNA phosphodiester bond hydrolysis	1/53	22/6478	0.165589	0.585028	0.556622	RPS21	1
GO:0044283	GO:0044283	small molecule biosynthetic process	4/53	264/6478	0.168666	0.589757	0.56112	NT5E/NUDT1/CBR4/MIF	4
GO:0002720	GO:0002720	positive regulation of cytokine production involved in immune response	1/53	23/6478	0.172439	0.589757	0.56112	MIF	1
GO:0033619	GO:0033619	membrane protein proteolysis	1/53	23/6478	0.172439	0.589757	0.56112	TIMP3	1
GO:0044070	GO:0044070	regulation of anion transport	1/53	23/6478	0.172439	0.589757	0.56112	MIF	1
GO:0048144	GO:0048144	fibroblast proliferation	1/53	23/6478	0.172439	0.589757	0.56112	MIF	1
GO:0048145	GO:0048145	regulation of fibroblast proliferation	1/53	23/6478	0.172439	0.589757	0.56112	MIF	1
GO:0072332	GO:0072332	intrinsic apoptotic signaling pathway by p53 class mediator	1/53	23/6478	0.172439	0.589757	0.56112	MIF	1
GO:0032787	GO:0032787	monocarboxylic acid metabolic process	3/53	178/6478	0.177777	0.596289	0.567336	PLAA/CBR4/MIF	3
GO:0002260	GO:0002260	lymphocyte homeostasis	1/53	24/6478	0.179234	0.596289	0.567336	MIF	1
GO:0050871	GO:0050871	positive regulation of B cell activation	1/53	24/6478	0.179234	0.596289	0.567336	MIF	1
GO:0022613	GO:0022613	ribonucleoprotein complex biogenesis	3/53	179/6478	0.179821	0.596289	0.567336	NOC4L/RRP9/RPS21	3
GO:0071496	GO:0071496	cellular response to external stimulus	2/53	95/6478	0.182101	0.596289	0.567336	LTBR/NUDT1	2
GO:0010942	GO:0010942	positive regulation of cell death	3/53	181/6478	0.183928	0.596289	0.567336	DUSP6/TIMP3/LTBR	3
GO:0006626	GO:0006626	protein targeting to mitochondrion	1/53	25/6478	0.185974	0.596289	0.567336	ROMO1	1
GO:0008625	GO:0008625	extrinsic apoptotic signaling pathway via death domain receptors	1/53	25/6478	0.185974	0.596289	0.567336	TIMP3	1
GO:0031397	GO:0031397	negative regulation of protein ubiquitination	1/53	25/6478	0.185974	0.596289	0.567336	PLAA	1
GO:0032418	GO:0032418	lysosome localization	1/53	25/6478	0.185974	0.596289	0.567336	KXD1	1
GO:1901570	GO:1901570	fatty acid derivative biosynthetic process	1/53	25/6478	0.185974	0.596289	0.567336	MIF	1
GO:0032496	GO:0032496	response to lipopolysaccharide	2/53	97/6478	0.188012	0.596289	0.567336	PLAA/MIF	2
GO:0072330	GO:0072330	monocarboxylic acid biosynthetic process	2/53	97/6478	0.188012	0.596289	0.567336	CBR4/MIF	2
GO:0051260	GO:0051260	protein homooligomerization	2/53	98/6478	0.190978	0.596289	0.567336	CBR4/MIF	2
GO:0097190	GO:0097190	apoptotic signaling pathway	3/53	185/6478	0.192218	0.596289	0.567336	TIMP3/LTBR/MIF	3
GO:0032722	GO:0032722	positive regulation of chemokine production	1/53	26/6478	0.19266	0.596289	0.567336	MIF	1
GO:0034968	GO:0034968	histone lysine methylation	1/53	26/6478	0.19266	0.596289	0.567336	DPY30	1
GO:0046717	GO:0046717	acid secretion	1/53	26/6478	0.19266	0.596289	0.567336	MIF	1
GO:0051341	GO:0051341	regulation of oxidoreductase activity	1/53	26/6478	0.19266	0.596289	0.567336	COX17	1
GO:0060191	GO:0060191	regulation of lipase activity	1/53	26/6478	0.19266	0.596289	0.567336	PLAA	1
GO:0060419	GO:0060419	heart growth	1/53	26/6478	0.19266	0.596289	0.567336	DUSP6	1
GO:0061844	GO:0061844	antimicrobial humoral immune response mediated by antimicrobial peptide	1/53	26/6478	0.19266	0.596289	0.567336	ROMO1	1
GO:0065002	GO:0065002	intracellular protein transmembrane transport	1/53	26/6478	0.19266	0.596289	0.567336	ROMO1	1
GO:0006892	GO:0006892	post-Golgi vesicle-mediated transport	1/53	27/6478	0.199291	0.604329	0.574985	SYS1	1
GO:0032370	GO:0032370	positive regulation of lipid transport	1/53	27/6478	0.199291	0.604329	0.574985	MIF	1
GO:0042274	GO:0042274	ribosomal small subunit biogenesis	1/53	27/6478	0.199291	0.604329	0.574985	RPS21	1
GO:0070227	GO:0070227	lymphocyte apoptotic process	1/53	27/6478	0.199291	0.604329	0.574985	MIF	1
GO:0071806	GO:0071806	protein transmembrane transport	1/53	27/6478	0.199291	0.604329	0.574985	ROMO1	1
GO:0046128	GO:0046128	purine ribonucleoside metabolic process	1/53	28/6478	0.20587	0.609414	0.579823	NT5E	1
GO:0046620	GO:0046620	regulation of organ growth	1/53	28/6478	0.20587	0.609414	0.579823	DUSP6	1
GO:0051289	GO:0051289	protein homotetramerization	1/53	28/6478	0.20587	0.609414	0.579823	CBR4	1
GO:0098693	GO:0098693	regulation of synaptic vesicle cycle	1/53	28/6478	0.20587	0.609414	0.579823	PLAA	1
GO:0098876	GO:0098876	vesicle-mediated transport to the plasma membrane	1/53	28/6478	0.20587	0.609414	0.579823	SYS1	1
GO:0002237	GO:0002237	response to molecule of bacterial origin	2/53	103/6478	0.2059	0.609414	0.579823	PLAA/MIF	2
GO:0072522	GO:0072522	purine-containing compound biosynthetic process	2/53	104/6478	0.208901	0.609414	0.579823	NT5E/COX5B	2
GO:0015672	GO:0015672	monovalent inorganic cation transport	2/53	105/6478	0.211908	0.609414	0.579823	COX5B/COX17	2
GO:0015908	GO:0015908	fatty acid transport	1/53	29/6478	0.212395	0.609414	0.579823	MIF	1
GO:0042278	GO:0042278	purine nucleoside metabolic process	1/53	29/6478	0.212395	0.609414	0.579823	NT5E	1
GO:1903578	GO:1903578	regulation of ATP metabolic process	1/53	29/6478	0.212395	0.609414	0.579823	COX7A1	1
GO:1904029	GO:1904029	regulation of cyclin-dependent protein kinase activity	1/53	29/6478	0.212395	0.609414	0.579823	CAMK2N1	1
GO:2000106	GO:2000106	regulation of leukocyte apoptotic process	1/53	29/6478	0.212395	0.609414	0.579823	MIF	1
GO:2001021	GO:2001021	negative regulation of response to DNA damage stimulus	1/53	29/6478	0.212395	0.609414	0.579823	MIF	1
GO:0032102	GO:0032102	negative regulation of response to external stimulus	2/53	106/6478	0.214918	0.609414	0.579823	NT5E/MIF	2
GO:0048638	GO:0048638	regulation of developmental growth	2/53	106/6478	0.214918	0.609414	0.579823	DUSP6/PLAA	2
GO:0000422	GO:0000422	autophagy of mitochondrion	1/53	30/6478	0.218868	0.609414	0.579823	FUNDC2	1
GO:0007006	GO:0007006	mitochondrial membrane organization	1/53	30/6478	0.218868	0.609414	0.579823	ROMO1	1
GO:0061726	GO:0061726	mitochondrion disassembly	1/53	30/6478	0.218868	0.609414	0.579823	FUNDC2	1
GO:0072655	GO:0072655	establishment of protein localization to mitochondrion	1/53	30/6478	0.218868	0.609414	0.579823	ROMO1	1
GO:1903321	GO:1903321	negative regulation of protein modification by small protein conjugation or removal	1/53	30/6478	0.218868	0.609414	0.579823	PLAA	1
GO:2001243	GO:2001243	negative regulation of intrinsic apoptotic signaling pathway	1/53	30/6478	0.218868	0.609414	0.579823	MIF	1
GO:0042325	GO:0042325	regulation of phosphorylation	6/53	500/6478	0.22251	0.615844	0.585941	DUSP6/TIMP3/LTBR/MIF/CAMK2N1/COX7A1	6
GO:0009119	GO:0009119	ribonucleoside metabolic process	1/53	31/6478	0.225289	0.615844	0.585941	NT5E	1
GO:0050829	GO:0050829	defense response to Gram-negative bacterium	1/53	31/6478	0.225289	0.615844	0.585941	ROMO1	1
GO:0070585	GO:0070585	protein localization to mitochondrion	1/53	31/6478	0.225289	0.615844	0.585941	ROMO1	1
GO:1904064	GO:1904064	positive regulation of cation transmembrane transport	1/53	31/6478	0.225289	0.615844	0.585941	COX17	1
GO:0018022	GO:0018022	peptidyl-lysine methylation	1/53	32/6478	0.231658	0.628665	0.598139	DPY30	1
GO:0030203	GO:0030203	glycosaminoglycan metabolic process	1/53	32/6478	0.231658	0.628665	0.598139	ITIH2	1
GO:0009617	GO:0009617	response to bacterium	3/53	204/6478	0.2328	0.629485	0.598919	PLAA/MIF/ROMO1	3
GO:0030433	GO:0030433	ubiquitin-dependent ERAD pathway	1/53	33/6478	0.237975	0.635197	0.604355	TMUB1	1
GO:2000379	GO:2000379	positive regulation of reactive oxygen species metabolic process	1/53	33/6478	0.237975	0.635197	0.604355	ROMO1	1
GO:0000041	GO:0000041	transition metal ion transport	1/53	34/6478	0.244241	0.635197	0.604355	COX17	1
GO:0008630	GO:0008630	intrinsic apoptotic signaling pathway in response to DNA damage	1/53	34/6478	0.244241	0.635197	0.604355	MIF	1
GO:0019730	GO:0019730	antimicrobial humoral response	1/53	34/6478	0.244241	0.635197	0.604355	ROMO1	1
GO:0032602	GO:0032602	chemokine production	1/53	34/6478	0.244241	0.635197	0.604355	MIF	1
GO:0032642	GO:0032642	regulation of chemokine production	1/53	34/6478	0.244241	0.635197	0.604355	MIF	1
GO:0034767	GO:0034767	positive regulation of ion transmembrane transport	1/53	34/6478	0.244241	0.635197	0.604355	COX17	1
GO:0042770	GO:0042770	signal transduction in response to DNA damage	1/53	34/6478	0.244241	0.635197	0.604355	MIF	1
GO:1900542	GO:1900542	regulation of purine nucleotide metabolic process	1/53	34/6478	0.244241	0.635197	0.604355	COX7A1	1
GO:1905954	GO:1905954	positive regulation of lipid localization	1/53	34/6478	0.244241	0.635197	0.604355	MIF	1
GO:0006140	GO:0006140	regulation of nucleotide metabolic process	1/53	35/6478	0.250457	0.64244	0.611246	COX7A1	1
GO:0019359	GO:0019359	nicotinamide nucleotide biosynthetic process	1/53	35/6478	0.250457	0.64244	0.611246	NAMPT	1
GO:0019363	GO:0019363	pyridine nucleotide biosynthetic process	1/53	35/6478	0.250457	0.64244	0.611246	NAMPT	1
GO:0032760	GO:0032760	positive regulation of tumor necrosis factor production	1/53	35/6478	0.250457	0.64244	0.611246	MIF	1
GO:0006325	GO:0006325	chromatin organization	3/53	213/6478	0.252575	0.642663	0.611458	DPY30/SMARCA1/ELOF1	3
GO:0001776	GO:0001776	leukocyte homeostasis	1/53	36/6478	0.256623	0.642663	0.611458	MIF	1
GO:0002702	GO:0002702	positive regulation of production of molecular mediator of immune response	1/53	36/6478	0.256623	0.642663	0.611458	MIF	1
GO:0002718	GO:0002718	regulation of cytokine production involved in immune response	1/53	36/6478	0.256623	0.642663	0.611458	MIF	1
GO:0016571	GO:0016571	histone methylation	1/53	36/6478	0.256623	0.642663	0.611458	DPY30	1
GO:0072525	GO:0072525	pyridine-containing compound biosynthetic process	1/53	36/6478	0.256623	0.642663	0.611458	NAMPT	1
GO:1903557	GO:1903557	positive regulation of tumor necrosis factor superfamily cytokine production	1/53	36/6478	0.256623	0.642663	0.611458	MIF	1
GO:0009165	GO:0009165	nucleotide biosynthetic process	2/53	120/6478	0.257408	0.642663	0.611458	COX5B/NAMPT	2
GO:1901293	GO:1901293	nucleoside phosphate biosynthetic process	2/53	121/6478	0.260458	0.647341	0.615908	COX5B/NAMPT	2
GO:0002244	GO:0002244	hematopoietic progenitor cell differentiation	1/53	37/6478	0.262739	0.647341	0.615908	GPATCH4	1
GO:0071887	GO:0071887	leukocyte apoptotic process	1/53	37/6478	0.262739	0.647341	0.615908	MIF	1
GO:0090305	GO:0090305	nucleic acid phosphodiester bond hydrolysis	1/53	37/6478	0.262739	0.647341	0.615908	RPS21	1
GO:0050864	GO:0050864	regulation of B cell activation	1/53	38/6478	0.268806	0.659929	0.627886	MIF	1
GO:0006066	GO:0006066	alcohol metabolic process	2/53	124/6478	0.269611	0.659929	0.627886	ADH4/CBR4	2
GO:0055085	GO:0055085	transmembrane transport	4/53	323/6478	0.270848	0.660797	0.628712	TST/COX5B/COX17/ROMO1	4
GO:0006022	GO:0006022	aminoglycan metabolic process	1/53	39/6478	0.274823	0.665549	0.633232	ITIH2	1
GO:0031123	GO:0031123	RNA 3'-end processing	1/53	39/6478	0.274823	0.665549	0.633232	RPS21	1
GO:1901565	GO:1901565	organonitrogen compound catabolic process	5/53	433/6478	0.279059	0.665549	0.633232	TMUB1/TIMP3/NT5E/PLAA/NUDT1	5
GO:0030177	GO:0030177	positive regulation of Wnt signaling pathway	1/53	40/6478	0.280792	0.665549	0.633232	ATP6V0C	1
GO:0030307	GO:0030307	positive regulation of cell growth	1/53	40/6478	0.280792	0.665549	0.633232	PLAA	1
GO:0036503	GO:0036503	ERAD pathway	1/53	40/6478	0.280792	0.665549	0.633232	TMUB1	1
GO:0050657	GO:0050657	nucleic acid transport	1/53	40/6478	0.280792	0.665549	0.633232	TST	1
GO:0050658	GO:0050658	RNA transport	1/53	40/6478	0.280792	0.665549	0.633232	TST	1
GO:0072331	GO:0072331	signal transduction by p53 class mediator	1/53	40/6478	0.280792	0.665549	0.633232	MIF	1
GO:0046330	GO:0046330	positive regulation of JNK cascade	1/53	41/6478	0.286713	0.673191	0.640504	LTBR	1
GO:0051236	GO:0051236	establishment of RNA localization	1/53	41/6478	0.286713	0.673191	0.640504	TST	1
GO:1903008	GO:1903008	organelle disassembly	1/53	41/6478	0.286713	0.673191	0.640504	FUNDC2	1
GO:0006954	GO:0006954	inflammatory response	3/53	229/6478	0.288316	0.67484	0.642073	NT5E/PLAA/MIF	3
GO:0009116	GO:0009116	nucleoside metabolic process	1/53	42/6478	0.292586	0.678473	0.645529	NT5E	1
GO:0034614	GO:0034614	cellular response to reactive oxygen species	1/53	42/6478	0.292586	0.678473	0.645529	ROMO1	1
GO:0050830	GO:0050830	defense response to Gram-positive bacterium	1/53	42/6478	0.292586	0.678473	0.645529	ROMO1	1
GO:0032368	GO:0032368	regulation of lipid transport	1/53	43/6478	0.298411	0.687724	0.65433	MIF	1
GO:0051262	GO:0051262	protein tetramerization	1/53	43/6478	0.298411	0.687724	0.65433	CBR4	1
GO:0001764	GO:0001764	neuron migration	1/53	44/6478	0.30419	0.688333	0.65491	PLAA	1
GO:0002688	GO:0002688	regulation of leukocyte chemotaxis	1/53	44/6478	0.30419	0.688333	0.65491	MIF	1
GO:0009612	GO:0009612	response to mechanical stimulus	1/53	44/6478	0.30419	0.688333	0.65491	LTBR	1
GO:0032946	GO:0032946	positive regulation of mononuclear cell proliferation	1/53	44/6478	0.30419	0.688333	0.65491	MIF	1
GO:0042177	GO:0042177	negative regulation of protein catabolic process	1/53	44/6478	0.30419	0.688333	0.65491	TIMP3	1
GO:0050671	GO:0050671	positive regulation of lymphocyte proliferation	1/53	44/6478	0.30419	0.688333	0.65491	MIF	1
GO:0002367	GO:0002367	cytokine production involved in immune response	1/53	45/6478	0.309922	0.695004	0.661257	MIF	1
GO:0002831	GO:0002831	regulation of response to biotic stimulus	1/53	45/6478	0.309922	0.695004	0.661257	MIF	1
GO:0015718	GO:0015718	monocarboxylic acid transport	1/53	45/6478	0.309922	0.695004	0.661257	MIF	1
GO:0043161	GO:0043161	proteasome-mediated ubiquitin-dependent protein catabolic process	2/53	139/6478	0.315286	0.695264	0.661504	TMUB1/PLAA	2
GO:0001906	GO:0001906	cell killing	1/53	46/6478	0.315607	0.695264	0.661504	ROMO1	1
GO:0016482	GO:0016482	cytosolic transport	1/53	46/6478	0.315607	0.695264	0.661504	SYS1	1
GO:0035821	GO:0035821	modification of morphology or physiology of other organism	1/53	46/6478	0.315607	0.695264	0.661504	ROMO1	1
GO:0042100	GO:0042100	B cell proliferation	1/53	46/6478	0.315607	0.695264	0.661504	MIF	1
GO:0070665	GO:0070665	positive regulation of leukocyte proliferation	1/53	46/6478	0.315607	0.695264	0.661504	MIF	1
GO:0034470	GO:0034470	ncRNA processing	2/53	140/6478	0.318316	0.697431	0.663566	RRP9/RPS21	2
GO:0007050	GO:0007050	cell cycle arrest	1/53	47/6478	0.321246	0.697431	0.663566	MIF	1
GO:0010951	GO:0010951	negative regulation of endopeptidase activity	1/53	47/6478	0.321246	0.697431	0.663566	TIMP3	1
GO:0033138	GO:0033138	positive regulation of peptidyl-serine phosphorylation	1/53	47/6478	0.321246	0.697431	0.663566	MIF	1
GO:0042737	GO:0042737	drug catabolic process	1/53	47/6478	0.321246	0.697431	0.663566	NT5E	1
GO:0046394	GO:0046394	carboxylic acid biosynthetic process	2/53	142/6478	0.324369	0.701813	0.667736	CBR4/MIF	2
GO:0010466	GO:0010466	negative regulation of peptidase activity	1/53	48/6478	0.32684	0.701813	0.667736	TIMP3	1
GO:0050728	GO:0050728	negative regulation of inflammatory response	1/53	48/6478	0.32684	0.701813	0.667736	NT5E	1
GO:0016053	GO:0016053	organic acid biosynthetic process	2/53	143/6478	0.327391	0.701813	0.667736	CBR4/MIF	2
GO:0001932	GO:0001932	regulation of protein phosphorylation	5/53	463/6478	0.32795	0.701813	0.667736	DUSP6/TIMP3/LTBR/MIF/CAMK2N1	5
GO:0006479	GO:0006479	protein methylation	1/53	49/6478	0.332389	0.703275	0.669126	DPY30	1
GO:0008213	GO:0008213	protein alkylation	1/53	49/6478	0.332389	0.703275	0.669126	DPY30	1
GO:0016052	GO:0016052	carbohydrate catabolic process	1/53	49/6478	0.332389	0.703275	0.669126	GUSB	1
GO:0050715	GO:0050715	positive regulation of cytokine secretion	1/53	49/6478	0.332389	0.703275	0.669126	MIF	1
GO:0009968	GO:0009968	negative regulation of signal transduction	4/53	358/6478	0.336223	0.706512	0.672207	DUSP6/TIMP3/MIF/CAMK2N1	4
GO:0006403	GO:0006403	RNA localization	1/53	50/6478	0.337893	0.706512	0.672207	TST	1
GO:0015931	GO:0015931	nucleobase-containing compound transport	1/53	50/6478	0.337893	0.706512	0.672207	TST	1
GO:1990138	GO:1990138	neuron projection extension	1/53	50/6478	0.337893	0.706512	0.672207	PLAA	1
GO:0034655	GO:0034655	nucleobase-containing compound catabolic process	2/53	147/6478	0.339444	0.706512	0.672207	NT5E/NUDT1	2
GO:0006914	GO:0006914	autophagy	2/53	148/6478	0.342449	0.706512	0.672207	PLAA/FUNDC2	2
GO:0061919	GO:0061919	process utilizing autophagic mechanism	2/53	148/6478	0.342449	0.706512	0.672207	PLAA/FUNDC2	2
GO:0019362	GO:0019362	pyridine nucleotide metabolic process	1/53	51/6478	0.343352	0.706512	0.672207	NAMPT	1
GO:0046496	GO:0046496	nicotinamide nucleotide metabolic process	1/53	51/6478	0.343352	0.706512	0.672207	NAMPT	1
GO:0099504	GO:0099504	synaptic vesicle cycle	1/53	51/6478	0.343352	0.706512	0.672207	PLAA	1
GO:0002700	GO:0002700	regulation of production of molecular mediator of immune response	1/53	52/6478	0.348767	0.70793	0.673556	MIF	1
GO:0006754	GO:0006754	ATP biosynthetic process	1/53	52/6478	0.348767	0.70793	0.673556	COX5B	1
GO:0010976	GO:0010976	positive regulation of neuron projection development	1/53	52/6478	0.348767	0.70793	0.673556	PLAA	1
GO:0034764	GO:0034764	positive regulation of transmembrane transport	1/53	52/6478	0.348767	0.70793	0.673556	COX17	1
GO:0072524	GO:0072524	pyridine-containing compound metabolic process	1/53	52/6478	0.348767	0.70793	0.673556	NAMPT	1
GO:0000302	GO:0000302	response to reactive oxygen species	1/53	53/6478	0.354138	0.71689	0.682081	ROMO1	1
GO:0032874	GO:0032874	positive regulation of stress-activated MAPK cascade	1/53	54/6478	0.359466	0.721823	0.686774	LTBR	1
GO:0070304	GO:0070304	positive regulation of stress-activated protein kinase signaling cascade	1/53	54/6478	0.359466	0.721823	0.686774	LTBR	1
GO:1905952	GO:1905952	regulation of lipid localization	1/53	54/6478	0.359466	0.721823	0.686774	MIF	1
GO:0006629	GO:0006629	lipid metabolic process	5/53	485/6478	0.364483	0.723562	0.688428	FADS1/FADS2/PLAA/CBR4/MIF	5
GO:0048585	GO:0048585	negative regulation of response to stimulus	5/53	485/6478	0.364483	0.723562	0.688428	DUSP6/TIMP3/NT5E/MIF/CAMK2N1	5
GO:0032412	GO:0032412	regulation of ion transmembrane transporter activity	1/53	55/6478	0.36475	0.723562	0.688428	COX17	1
GO:0046328	GO:0046328	regulation of JNK cascade	1/53	55/6478	0.36475	0.723562	0.688428	LTBR	1
GO:0071396	GO:0071396	cellular response to lipid	2/53	157/6478	0.369294	0.723562	0.688428	PLAA/MIF	2
GO:0007254	GO:0007254	JNK cascade	1/53	56/6478	0.369992	0.723562	0.688428	LTBR	1
GO:0033135	GO:0033135	regulation of peptidyl-serine phosphorylation	1/53	56/6478	0.369992	0.723562	0.688428	MIF	1
GO:0035265	GO:0035265	organ growth	1/53	56/6478	0.369992	0.723562	0.688428	DUSP6	1
GO:0048639	GO:0048639	positive regulation of developmental growth	1/53	56/6478	0.369992	0.723562	0.688428	PLAA	1
GO:2001242	GO:2001242	regulation of intrinsic apoptotic signaling pathway	1/53	56/6478	0.369992	0.723562	0.688428	MIF	1
GO:0043123	GO:0043123	positive regulation of I-kappaB kinase/NF-kappaB signaling	1/53	57/6478	0.375192	0.725839	0.690595	LTBR	1
GO:0050731	GO:0050731	positive regulation of peptidyl-tyrosine phosphorylation	1/53	57/6478	0.375192	0.725839	0.690595	MIF	1
GO:0032680	GO:0032680	regulation of tumor necrosis factor production	1/53	58/6478	0.380349	0.725839	0.690595	MIF	1
GO:2000377	GO:2000377	regulation of reactive oxygen species metabolic process	1/53	58/6478	0.380349	0.725839	0.690595	ROMO1	1
GO:0010498	GO:0010498	proteasomal protein catabolic process	2/53	161/6478	0.381099	0.725839	0.690595	TMUB1/PLAA	2
GO:0072657	GO:0072657	protein localization to membrane	2/53	162/6478	0.384037	0.725839	0.690595	SYS1/ROMO1	2
GO:0009206	GO:0009206	purine ribonucleoside triphosphate biosynthetic process	1/53	59/6478	0.385464	0.725839	0.690595	COX5B	1
GO:0032640	GO:0032640	tumor necrosis factor production	1/53	59/6478	0.385464	0.725839	0.690595	MIF	1
GO:0098662	GO:0098662	inorganic cation transmembrane transport	2/53	163/6478	0.386969	0.725839	0.690595	COX5B/COX17	2
GO:0010648	GO:0010648	negative regulation of cell communication	4/53	385/6478	0.387368	0.725839	0.690595	DUSP6/TIMP3/MIF/CAMK2N1	4
GO:0023057	GO:0023057	negative regulation of signaling	4/53	386/6478	0.389261	0.725839	0.690595	DUSP6/TIMP3/MIF/CAMK2N1	4
GO:0043410	GO:0043410	positive regulation of MAPK cascade	2/53	164/6478	0.389896	0.725839	0.690595	LTBR/MIF	2
GO:0044270	GO:0044270	cellular nitrogen compound catabolic process	2/53	164/6478	0.389896	0.725839	0.690595	NT5E/NUDT1	2
GO:0007626	GO:0007626	locomotory behavior	1/53	60/6478	0.390538	0.725839	0.690595	CIART	1
GO:0009145	GO:0009145	purine nucleoside triphosphate biosynthetic process	1/53	60/6478	0.390538	0.725839	0.690595	COX5B	1
GO:0022898	GO:0022898	regulation of transmembrane transporter activity	1/53	60/6478	0.390538	0.725839	0.690595	COX17	1
GO:0043902	GO:0043902	positive regulation of multi-organism process	1/53	60/6478	0.390538	0.725839	0.690595	MIF	1
GO:0048588	GO:0048588	developmental cell growth	1/53	60/6478	0.390538	0.725839	0.690595	PLAA	1
GO:0097164	GO:0097164	ammonium ion metabolic process	1/53	60/6478	0.390538	0.725839	0.690595	CBR4	1
GO:1903555	GO:1903555	regulation of tumor necrosis factor superfamily cytokine production	1/53	60/6478	0.390538	0.725839	0.690595	MIF	1
GO:0046700	GO:0046700	heterocycle catabolic process	2/53	165/6478	0.392816	0.728266	0.692904	NT5E/NUDT1	2
GO:0051050	GO:0051050	positive regulation of transport	3/53	276/6478	0.394539	0.729653	0.694224	PLAA/MIF/COX17	3
GO:0006733	GO:0006733	oxidoreduction coenzyme metabolic process	1/53	61/6478	0.395571	0.729761	0.694327	NAMPT	1
GO:0009201	GO:0009201	ribonucleoside triphosphate biosynthetic process	1/53	62/6478	0.400563	0.731241	0.695735	COX5B	1
GO:0031396	GO:0031396	regulation of protein ubiquitination	1/53	62/6478	0.400563	0.731241	0.695735	PLAA	1
GO:0071706	GO:0071706	tumor necrosis factor superfamily cytokine production	1/53	62/6478	0.400563	0.731241	0.695735	MIF	1
GO:0097529	GO:0097529	myeloid leukocyte migration	1/53	62/6478	0.400563	0.731241	0.695735	MIF	1
GO:0008284	GO:0008284	positive regulation of cell proliferation	3/53	279/6478	0.401255	0.731241	0.695735	MIF/COX17/ROMO1	3
GO:0019439	GO:0019439	aromatic compound catabolic process	2/53	169/6478	0.404438	0.733649	0.698026	NT5E/NUDT1	2
GO:0000209	GO:0000209	protein polyubiquitination	1/53	63/6478	0.405515	0.733649	0.698026	PLAA	1
GO:0032409	GO:0032409	regulation of transporter activity	1/53	63/6478	0.405515	0.733649	0.698026	COX17	1
GO:0002274	GO:0002274	myeloid leukocyte activation	1/53	64/6478	0.410427	0.737193	0.701398	LTBR	1
GO:0009127	GO:0009127	purine nucleoside monophosphate biosynthetic process	1/53	64/6478	0.410427	0.737193	0.701398	COX5B	1
GO:0009168	GO:0009168	purine ribonucleoside monophosphate biosynthetic process	1/53	64/6478	0.410427	0.737193	0.701398	COX5B	1
GO:0098660	GO:0098660	inorganic ion transmembrane transport	2/53	172/6478	0.413089	0.7402	0.704258	COX5B/COX17	2
GO:0031348	GO:0031348	negative regulation of defense response	1/53	65/6478	0.415298	0.741794	0.705775	NT5E	1
GO:0098655	GO:0098655	cation transmembrane transport	2/53	173/6478	0.415959	0.741794	0.705775	COX5B/COX17	2
GO:0002685	GO:0002685	regulation of leukocyte migration	1/53	66/6478	0.420131	0.741883	0.70586	MIF	1
GO:0006469	GO:0006469	negative regulation of protein kinase activity	1/53	66/6478	0.420131	0.741883	0.70586	CAMK2N1	1
GO:0016197	GO:0016197	endosomal transport	1/53	66/6478	0.420131	0.741883	0.70586	DPY30	1
GO:0043086	GO:0043086	negative regulation of catalytic activity	2/53	176/6478	0.42453	0.741883	0.70586	TIMP3/CAMK2N1	2
GO:0045786	GO:0045786	negative regulation of cell cycle	2/53	176/6478	0.42453	0.741883	0.70586	MIF/CAMK2N1	2
GO:0009142	GO:0009142	nucleoside triphosphate biosynthetic process	1/53	67/6478	0.424924	0.741883	0.70586	COX5B	1
GO:0009156	GO:0009156	ribonucleoside monophosphate biosynthetic process	1/53	67/6478	0.424924	0.741883	0.70586	COX5B	1
GO:0042180	GO:0042180	cellular ketone metabolic process	1/53	67/6478	0.424924	0.741883	0.70586	CBR4	1
GO:0043406	GO:0043406	positive regulation of MAP kinase activity	1/53	67/6478	0.424924	0.741883	0.70586	MIF	1
GO:0030041	GO:0030041	actin filament polymerization	1/53	68/6478	0.429678	0.748439	0.712098	MSRB1	1
GO:1901361	GO:1901361	organic cyclic compound catabolic process	2/53	180/6478	0.435861	0.757448	0.720669	NT5E/NUDT1	2
GO:0009124	GO:0009124	nucleoside monophosphate biosynthetic process	1/53	70/6478	0.439071	0.757751	0.720958	COX5B	1
GO:0050707	GO:0050707	regulation of cytokine secretion	1/53	70/6478	0.439071	0.757751	0.720958	MIF	1
GO:1903320	GO:1903320	regulation of protein modification by small protein conjugation or removal	1/53	70/6478	0.439071	0.757751	0.720958	PLAA	1
GO:0033673	GO:0033673	negative regulation of kinase activity	1/53	71/6478	0.44371	0.757795	0.721	CAMK2N1	1
GO:0050920	GO:0050920	regulation of chemotaxis	1/53	71/6478	0.44371	0.757795	0.721	MIF	1
GO:2001020	GO:2001020	regulation of response to DNA damage stimulus	1/53	71/6478	0.44371	0.757795	0.721	MIF	1
GO:0051186	GO:0051186	cofactor metabolic process	2/53	184/6478	0.447077	0.757795	0.721	CBR4/NAMPT	2
GO:1901615	GO:1901615	organic hydroxy compound metabolic process	2/53	184/6478	0.447077	0.757795	0.721	ADH4/CBR4	2
GO:0017038	GO:0017038	protein import	1/53	72/6478	0.448312	0.757795	0.721	ROMO1	1
GO:0032872	GO:0032872	regulation of stress-activated MAPK cascade	1/53	72/6478	0.448312	0.757795	0.721	LTBR	1
GO:0070302	GO:0070302	regulation of stress-activated protein kinase signaling cascade	1/53	72/6478	0.448312	0.757795	0.721	LTBR	1
GO:2001234	GO:2001234	negative regulation of apoptotic signaling pathway	1/53	72/6478	0.448312	0.757795	0.721	MIF	1
GO:0043269	GO:0043269	regulation of ion transport	2/53	186/6478	0.45264	0.757795	0.721	MIF/COX17	2
GO:0002699	GO:0002699	positive regulation of immune effector process	1/53	73/6478	0.452876	0.757795	0.721	MIF	1
GO:0032944	GO:0032944	regulation of mononuclear cell proliferation	1/53	73/6478	0.452876	0.757795	0.721	MIF	1
GO:0050670	GO:0050670	regulation of lymphocyte proliferation	1/53	73/6478	0.452876	0.757795	0.721	MIF	1
GO:0040008	GO:0040008	regulation of growth	2/53	187/6478	0.45541	0.757795	0.721	DUSP6/PLAA	2
GO:0002440	GO:0002440	production of molecular mediator of immune response	1/53	74/6478	0.457404	0.757795	0.721	MIF	1
GO:0015849	GO:0015849	organic acid transport	1/53	74/6478	0.457404	0.757795	0.721	MIF	1
GO:0043122	GO:0043122	regulation of I-kappaB kinase/NF-kappaB signaling	1/53	74/6478	0.457404	0.757795	0.721	LTBR	1
GO:0046942	GO:0046942	carboxylic acid transport	1/53	74/6478	0.457404	0.757795	0.721	MIF	1
GO:0043085	GO:0043085	positive regulation of catalytic activity	3/53	305/6478	0.458542	0.757795	0.721	PLAA/MIF/COX17	3
GO:0031330	GO:0031330	negative regulation of cellular catabolic process	1/53	76/6478	0.466348	0.757795	0.721	TIMP3	1
GO:0034599	GO:0034599	cellular response to oxidative stress	1/53	76/6478	0.466348	0.757795	0.721	ROMO1	1
GO:0040029	GO:0040029	regulation of gene expression, epigenetic	1/53	76/6478	0.466348	0.757795	0.721	ELOF1	1
GO:0051403	GO:0051403	stress-activated MAPK cascade	1/53	76/6478	0.466348	0.757795	0.721	LTBR	1
GO:0060560	GO:0060560	developmental growth involved in morphogenesis	1/53	76/6478	0.466348	0.757795	0.721	PLAA	1
GO:0070374	GO:0070374	positive regulation of ERK1 and ERK2 cascade	1/53	76/6478	0.466348	0.757795	0.721	MIF	1
GO:0070663	GO:0070663	regulation of leukocyte proliferation	1/53	76/6478	0.466348	0.757795	0.721	MIF	1
GO:0030162	GO:0030162	regulation of proteolysis	2/53	191/6478	0.466413	0.757795	0.721	TIMP3/CAMK2N1	2
GO:0031668	GO:0031668	cellular response to extracellular stimulus	1/53	77/6478	0.470766	0.759922	0.723024	NUDT1	1
GO:0032259	GO:0032259	methylation	1/53	77/6478	0.470766	0.759922	0.723024	DPY30	1
GO:0043414	GO:0043414	macromolecule methylation	1/53	77/6478	0.470766	0.759922	0.723024	DPY30	1
GO:0007018	GO:0007018	microtubule-based movement	1/53	78/6478	0.475148	0.760098	0.723191	DYNLRB1	1
GO:0008154	GO:0008154	actin polymerization or depolymerization	1/53	78/6478	0.475148	0.760098	0.723191	MSRB1	1
GO:0009108	GO:0009108	coenzyme biosynthetic process	1/53	78/6478	0.475148	0.760098	0.723191	NAMPT	1
GO:0030336	GO:0030336	negative regulation of cell migration	1/53	79/6478	0.479495	0.760098	0.723191	MIF	1
GO:0030595	GO:0030595	leukocyte chemotaxis	1/53	79/6478	0.479495	0.760098	0.723191	MIF	1
GO:0051251	GO:0051251	positive regulation of lymphocyte activation	1/53	79/6478	0.479495	0.760098	0.723191	MIF	1
GO:0002573	GO:0002573	myeloid leukocyte differentiation	1/53	80/6478	0.483806	0.760098	0.723191	LTBR	1
GO:0045927	GO:0045927	positive regulation of growth	1/53	80/6478	0.483806	0.760098	0.723191	PLAA	1
GO:0050663	GO:0050663	cytokine secretion	1/53	80/6478	0.483806	0.760098	0.723191	MIF	1
GO:0051348	GO:0051348	negative regulation of transferase activity	1/53	80/6478	0.483806	0.760098	0.723191	CAMK2N1	1
GO:0042981	GO:0042981	regulation of apoptotic process	4/53	438/6478	0.486089	0.760098	0.723191	DUSP6/TIMP3/LTBR/MIF	4
GO:0050730	GO:0050730	regulation of peptidyl-tyrosine phosphorylation	1/53	81/6478	0.488082	0.760098	0.723191	MIF	1
GO:1901605	GO:1901605	alpha-amino acid metabolic process	1/53	81/6478	0.488082	0.760098	0.723191	TST	1
GO:1904062	GO:1904062	regulation of cation transmembrane transport	1/53	81/6478	0.488082	0.760098	0.723191	COX17	1
GO:1901701	GO:1901701	cellular response to oxygen-containing compound	3/53	319/6478	0.488503	0.760098	0.723191	PLAA/MIF/ROMO1	3
GO:0016236	GO:0016236	macroautophagy	1/53	82/6478	0.492323	0.760098	0.723191	PLAA	1
GO:0016054	GO:0016054	organic acid catabolic process	1/53	83/6478	0.49653	0.760098	0.723191	GUSB	1
GO:0045444	GO:0045444	fat cell differentiation	1/53	83/6478	0.49653	0.760098	0.723191	TMEM120B	1
GO:0046395	GO:0046395	carboxylic acid catabolic process	1/53	83/6478	0.49653	0.760098	0.723191	GUSB	1
GO:0050714	GO:0050714	positive regulation of protein secretion	1/53	83/6478	0.49653	0.760098	0.723191	MIF	1
GO:0097193	GO:0097193	intrinsic apoptotic signaling pathway	1/53	83/6478	0.49653	0.760098	0.723191	MIF	1
GO:0043067	GO:0043067	regulation of programmed cell death	4/53	444/6478	0.496943	0.760098	0.723191	DUSP6/TIMP3/LTBR/MIF	4
GO:0030163	GO:0030163	protein catabolic process	3/53	324/6478	0.499022	0.760098	0.723191	TMUB1/TIMP3/PLAA	3
GO:0006605	GO:0006605	protein targeting	1/53	84/6478	0.500703	0.760098	0.723191	ROMO1	1
GO:0007249	GO:0007249	I-kappaB kinase/NF-kappaB signaling	1/53	84/6478	0.500703	0.760098	0.723191	LTBR	1
GO:0030111	GO:0030111	regulation of Wnt signaling pathway	1/53	84/6478	0.500703	0.760098	0.723191	ATP6V0C	1
GO:0031098	GO:0031098	stress-activated protein kinase signaling cascade	1/53	84/6478	0.500703	0.760098	0.723191	LTBR	1
GO:0045666	GO:0045666	positive regulation of neuron differentiation	1/53	84/6478	0.500703	0.760098	0.723191	PLAA	1
GO:2000146	GO:2000146	negative regulation of cell motility	1/53	84/6478	0.500703	0.760098	0.723191	MIF	1
GO:0006511	GO:0006511	ubiquitin-dependent protein catabolic process	2/53	205/6478	0.503905	0.760098	0.723191	TMUB1/PLAA	2
GO:0031346	GO:0031346	positive regulation of cell projection organization	1/53	85/6478	0.504841	0.760098	0.723191	PLAA	1
GO:0044262	GO:0044262	cellular carbohydrate metabolic process	1/53	85/6478	0.504841	0.760098	0.723191	GUSB	1
GO:0090407	GO:0090407	organophosphate biosynthetic process	2/53	206/6478	0.50652	0.760098	0.723191	COX5B/NAMPT	2
GO:0051707	GO:0051707	response to other organism	3/53	328/6478	0.507364	0.760098	0.723191	PLAA/MIF/ROMO1	3
GO:0034976	GO:0034976	response to endoplasmic reticulum stress	1/53	86/6478	0.508946	0.760098	0.723191	TMUB1	1
GO:0071902	GO:0071902	positive regulation of protein serine/threonine kinase activity	1/53	86/6478	0.508946	0.760098	0.723191	MIF	1
GO:0072659	GO:0072659	protein localization to plasma membrane	1/53	86/6478	0.508946	0.760098	0.723191	SYS1	1
GO:0043207	GO:0043207	response to external biotic stimulus	3/53	329/6478	0.509438	0.760098	0.723191	PLAA/MIF/ROMO1	3
GO:0006508	GO:0006508	proteolysis	4/53	454/6478	0.514832	0.765126	0.727974	TMUB1/TIMP3/PLAA/CAMK2N1	4
GO:0045087	GO:0045087	innate immune response	2/53	210/6478	0.516894	0.765126	0.727974	MIF/MSRB1	2
GO:0048589	GO:0048589	developmental growth	2/53	210/6478	0.516894	0.765126	0.727974	DUSP6/PLAA	2
GO:0080135	GO:0080135	regulation of cellular response to stress	2/53	210/6478	0.516894	0.765126	0.727974	LTBR/MIF	2
GO:0019941	GO:0019941	modification-dependent protein catabolic process	2/53	211/6478	0.519466	0.767416	0.730153	TMUB1/PLAA	2
GO:0010948	GO:0010948	negative regulation of cell cycle process	1/53	89/6478	0.521062	0.767559	0.730289	MIF	1
GO:0051276	GO:0051276	chromosome organization	3/53	335/6478	0.521796	0.767559	0.730289	DPY30/SMARCA1/ELOF1	3
GO:0006959	GO:0006959	humoral immune response	1/53	90/6478	0.525035	0.767559	0.730289	ROMO1	1
GO:0072593	GO:0072593	reactive oxygen species metabolic process	1/53	90/6478	0.525035	0.767559	0.730289	ROMO1	1
GO:0002793	GO:0002793	positive regulation of peptide secretion	1/53	91/6478	0.528976	0.767559	0.730289	MIF	1
GO:0009895	GO:0009895	negative regulation of catabolic process	1/53	91/6478	0.528976	0.767559	0.730289	TIMP3	1
GO:0071214	GO:0071214	cellular response to abiotic stimulus	1/53	91/6478	0.528976	0.767559	0.730289	LTBR	1
GO:0104004	GO:0104004	cellular response to environmental stimulus	1/53	91/6478	0.528976	0.767559	0.730289	LTBR	1
GO:0043632	GO:0043632	modification-dependent macromolecule catabolic process	2/53	215/6478	0.529664	0.767559	0.730289	TMUB1/PLAA	2
GO:0033993	GO:0033993	response to lipid	2/53	216/6478	0.532192	0.767559	0.730289	PLAA/MIF	2
GO:0009152	GO:0009152	purine ribonucleotide biosynthetic process	1/53	92/6478	0.532885	0.767559	0.730289	COX5B	1
GO:0018108	GO:0018108	peptidyl-tyrosine phosphorylation	1/53	92/6478	0.532885	0.767559	0.730289	MIF	1
GO:0042113	GO:0042113	B cell activation	1/53	92/6478	0.532885	0.767559	0.730289	MIF	1
GO:0002696	GO:0002696	positive regulation of leukocyte activation	1/53	93/6478	0.536761	0.771659	0.73419	MIF	1
GO:0009607	GO:0009607	response to biotic stimulus	3/53	344/6478	0.540029	0.772737	0.735216	PLAA/MIF/ROMO1	3
GO:0018212	GO:0018212	peptidyl-tyrosine modification	1/53	94/6478	0.540607	0.772737	0.735216	MIF	1
GO:0043405	GO:0043405	regulation of MAP kinase activity	1/53	94/6478	0.540607	0.772737	0.735216	MIF	1
GO:0009260	GO:0009260	ribonucleotide biosynthetic process	1/53	95/6478	0.54442	0.773759	0.736188	COX5B	1
GO:0042742	GO:0042742	defense response to bacterium	1/53	95/6478	0.54442	0.773759	0.736188	ROMO1	1
GO:0051346	GO:0051346	negative regulation of hydrolase activity	1/53	95/6478	0.54442	0.773759	0.736188	TIMP3	1
GO:0009967	GO:0009967	positive regulation of signal transduction	4/53	474/6478	0.549769	0.774371	0.73677	TIMP3/LTBR/MIF/ATP6V0C	4
GO:0046390	GO:0046390	ribose phosphate biosynthetic process	1/53	97/6478	0.551955	0.774371	0.73677	COX5B	1
GO:0050867	GO:0050867	positive regulation of cell activation	1/53	97/6478	0.551955	0.774371	0.73677	MIF	1
GO:0051188	GO:0051188	cofactor biosynthetic process	1/53	97/6478	0.551955	0.774371	0.73677	NAMPT	1
GO:0052548	GO:0052548	regulation of endopeptidase activity	1/53	97/6478	0.551955	0.774371	0.73677	TIMP3	1
GO:1990778	GO:1990778	protein localization to cell periphery	1/53	97/6478	0.551955	0.774371	0.73677	SYS1	1
GO:0034220	GO:0034220	ion transmembrane transport	2/53	224/6478	0.552088	0.774371	0.73677	COX5B/COX17	2
GO:0040013	GO:0040013	negative regulation of locomotion	1/53	98/6478	0.555677	0.774908	0.737282	MIF	1
GO:0048193	GO:0048193	Golgi vesicle transport	1/53	98/6478	0.555677	0.774908	0.737282	SYS1	1
GO:0051271	GO:0051271	negative regulation of cellular component movement	1/53	98/6478	0.555677	0.774908	0.737282	MIF	1
GO:0010941	GO:0010941	regulation of cell death	4/53	478/6478	0.55661	0.774908	0.737282	DUSP6/TIMP3/LTBR/MIF	4
GO:0008610	GO:0008610	lipid biosynthetic process	2/53	227/6478	0.559399	0.775908	0.738233	CBR4/MIF	2
GO:0045859	GO:0045859	regulation of protein kinase activity	2/53	227/6478	0.559399	0.775908	0.738233	MIF/CAMK2N1	2
GO:0006164	GO:0006164	purine nucleotide biosynthetic process	1/53	100/6478	0.563029	0.776182	0.738494	COX5B	1
GO:0006790	GO:0006790	sulfur compound metabolic process	1/53	100/6478	0.563029	0.776182	0.738494	TST	1
GO:0018105	GO:0018105	peptidyl-serine phosphorylation	1/53	100/6478	0.563029	0.776182	0.738494	MIF	1
GO:0044255	GO:0044255	cellular lipid metabolic process	3/53	356/6478	0.563742	0.776182	0.738494	PLAA/CBR4/MIF	3
GO:0048872	GO:0048872	homeostasis of number of cells	1/53	101/6478	0.56666	0.777341	0.739597	MIF	1
GO:0051258	GO:0051258	protein polymerization	1/53	101/6478	0.56666	0.777341	0.739597	MSRB1	1
GO:0042127	GO:0042127	regulation of cell proliferation	4/53	486/6478	0.570134	0.780677	0.742771	MIF/COX17/CAMK2N1/ROMO1	4
GO:0052547	GO:0052547	regulation of peptidase activity	1/53	103/6478	0.573834	0.784309	0.746226	TIMP3	1
GO:0032103	GO:0032103	positive regulation of response to external stimulus	1/53	105/6478	0.580891	0.791497	0.753065	MIF	1
GO:0010975	GO:0010975	regulation of neuron projection development	1/53	106/6478	0.584376	0.791497	0.753065	PLAA	1
GO:0015711	GO:0015711	organic anion transport	1/53	106/6478	0.584376	0.791497	0.753065	MIF	1
GO:0018209	GO:0018209	peptidyl-serine modification	1/53	106/6478	0.584376	0.791497	0.753065	MIF	1
GO:0062012	GO:0062012	regulation of small molecule metabolic process	1/53	106/6478	0.584376	0.791497	0.753065	COX7A1	1
GO:0007017	GO:0007017	microtubule-based process	2/53	240/6478	0.590126	0.797842	0.759102	DYNLRB1/TUBA4A	2
GO:0007159	GO:0007159	leukocyte cell-cell adhesion	1/53	108/6478	0.591262	0.797937	0.759193	NT5E	1
GO:0007417	GO:0007417	central nervous system development	2/53	243/6478	0.596994	0.804225	0.765175	HAPLN3/LOC100516480	2
GO:0043549	GO:0043549	regulation of kinase activity	2/53	244/6478	0.599265	0.805786	0.766661	MIF/CAMK2N1	2
GO:0001558	GO:0001558	regulation of cell growth	1/53	111/6478	0.601381	0.805786	0.766661	PLAA	1
GO:0018205	GO:0018205	peptidyl-lysine modification	1/53	111/6478	0.601381	0.805786	0.766661	DPY30	1
GO:0051222	GO:0051222	positive regulation of protein transport	1/53	113/6478	0.607991	0.806518	0.767356	MIF	1
GO:0060326	GO:0060326	cell chemotaxis	1/53	113/6478	0.607991	0.806518	0.767356	MIF	1
GO:0051336	GO:0051336	regulation of hydrolase activity	2/53	248/6478	0.608256	0.806518	0.767356	TIMP3/PLAA	2
GO:0006869	GO:0006869	lipid transport	1/53	114/6478	0.611255	0.806518	0.767356	MIF	1
GO:0032943	GO:0032943	mononuclear cell proliferation	1/53	114/6478	0.611255	0.806518	0.767356	MIF	1
GO:0044419	GO:0044419	interspecies interaction between organisms	1/53	114/6478	0.611255	0.806518	0.767356	ROMO1	1
GO:0046651	GO:0046651	lymphocyte proliferation	1/53	114/6478	0.611255	0.806518	0.767356	MIF	1
GO:0050900	GO:0050900	leukocyte migration	1/53	114/6478	0.611255	0.806518	0.767356	MIF	1
GO:0032101	GO:0032101	regulation of response to external stimulus	2/53	250/6478	0.612695	0.806518	0.767356	NT5E/MIF	2
GO:0051603	GO:0051603	proteolysis involved in cellular protein catabolic process	2/53	250/6478	0.612695	0.806518	0.767356	TMUB1/PLAA	2
GO:0050727	GO:0050727	regulation of inflammatory response	1/53	115/6478	0.614492	0.807464	0.768257	NT5E	1
GO:0045787	GO:0045787	positive regulation of cell cycle	1/53	117/6478	0.620888	0.813767	0.774254	MIF	1
GO:0033365	GO:0033365	protein localization to organelle	2/53	254/6478	0.621462	0.813767	0.774254	SYS1/ROMO1	2
GO:0009991	GO:0009991	response to extracellular stimulus	1/53	118/6478	0.624047	0.815552	0.775952	NUDT1	1
GO:0034765	GO:0034765	regulation of ion transmembrane transport	1/53	119/6478	0.62718	0.815552	0.775952	COX17	1
GO:0050769	GO:0050769	positive regulation of neurogenesis	1/53	119/6478	0.62718	0.815552	0.775952	PLAA	1
GO:0070661	GO:0070661	leukocyte proliferation	1/53	119/6478	0.62718	0.815552	0.775952	MIF	1
GO:1904951	GO:1904951	positive regulation of establishment of protein localization	1/53	120/6478	0.630287	0.818172	0.778445	MIF	1
GO:0002697	GO:0002697	regulation of immune effector process	1/53	122/6478	0.636426	0.823287	0.783311	MIF	1
GO:0006732	GO:0006732	coenzyme metabolic process	1/53	122/6478	0.636426	0.823287	0.783311	NAMPT	1
GO:0030334	GO:0030334	regulation of cell migration	2/53	262/6478	0.638549	0.824609	0.784569	PLAA/MIF	2
GO:0044257	GO:0044257	cellular protein catabolic process	2/53	263/6478	0.640643	0.825396	0.785318	TMUB1/PLAA	2
GO:0006979	GO:0006979	response to oxidative stress	1/53	124/6478	0.642464	0.825396	0.785318	ROMO1	1
GO:0016055	GO:0016055	Wnt signaling pathway	1/53	124/6478	0.642464	0.825396	0.785318	ATP6V0C	1
GO:0044282	GO:0044282	small molecule catabolic process	1/53	125/6478	0.645447	0.827807	0.787612	GUSB	1
GO:0198738	GO:0198738	cell-cell signaling by wnt	1/53	126/6478	0.648404	0.829681	0.789395	ATP6V0C	1
GO:1901137	GO:1901137	carbohydrate derivative biosynthetic process	2/53	268/6478	0.650975	0.829681	0.789395	NT5E/COX5B	2
GO:0022604	GO:0022604	regulation of cell morphogenesis	1/53	127/6478	0.651338	0.829681	0.789395	PLAA	1
GO:1903532	GO:1903532	positive regulation of secretion by cell	1/53	127/6478	0.651338	0.829681	0.789395	MIF	1
GO:0045321	GO:0045321	leukocyte activation	2/53	270/6478	0.655043	0.832814	0.792376	LTBR/MIF	2
GO:0044093	GO:0044093	positive regulation of molecular function	3/53	407/6478	0.65617	0.832814	0.792376	PLAA/MIF/COX17	3
GO:0010876	GO:0010876	lipid localization	1/53	129/6478	0.657134	0.832814	0.792376	MIF	1
GO:0044092	GO:0044092	negative regulation of molecular function	2/53	272/6478	0.659075	0.83362	0.793143	TIMP3/CAMK2N1	2
GO:0016570	GO:0016570	histone modification	1/53	130/6478	0.659996	0.83362	0.793143	DPY30	1
GO:0006820	GO:0006820	anion transport	1/53	131/6478	0.662834	0.834392	0.793877	MIF	1
GO:0051047	GO:0051047	positive regulation of secretion	1/53	131/6478	0.662834	0.834392	0.793877	MIF	1
GO:0051249	GO:0051249	regulation of lymphocyte activation	1/53	132/6478	0.66565	0.835753	0.795173	MIF	1
GO:1901700	GO:1901700	response to oxygen-containing compound	3/53	414/6478	0.667743	0.835753	0.795173	PLAA/MIF/ROMO1	3
GO:0016049	GO:0016049	cell growth	1/53	133/6478	0.668442	0.835753	0.795173	PLAA	1
GO:0006974	GO:0006974	cellular response to DNA damage stimulus	2/53	277/6478	0.668993	0.835753	0.795173	NUDT1/MIF	2
GO:0051338	GO:0051338	regulation of transferase activity	2/53	278/6478	0.67095	0.835753	0.795173	MIF/CAMK2N1	2
GO:0072594	GO:0072594	establishment of protein localization to organelle	1/53	134/6478	0.671212	0.835753	0.795173	ROMO1	1
GO:2000145	GO:2000145	regulation of cell motility	2/53	279/6478	0.672897	0.835753	0.795173	PLAA/MIF	2
GO:0042176	GO:0042176	regulation of protein catabolic process	1/53	135/6478	0.673959	0.835753	0.795173	TIMP3	1
GO:0051345	GO:0051345	positive regulation of hydrolase activity	1/53	135/6478	0.673959	0.835753	0.795173	PLAA	1
GO:1905114	GO:1905114	cell surface receptor signaling pathway involved in cell-cell signaling	1/53	136/6478	0.676683	0.836304	0.795697	ATP6V0C	1
GO:0030097	GO:0030097	hemopoiesis	2/53	281/6478	0.676764	0.836304	0.795697	LTBR/GPATCH4	2
GO:0002683	GO:0002683	negative regulation of immune system process	1/53	137/6478	0.679385	0.836304	0.795697	MIF	1
GO:0016569	GO:0016569	covalent chromatin modification	1/53	137/6478	0.679385	0.836304	0.795697	DPY30	1
GO:0040007	GO:0040007	growth	2/53	283/6478	0.680595	0.836304	0.795697	DUSP6/PLAA	2
GO:0050708	GO:0050708	regulation of protein secretion	1/53	138/6478	0.682065	0.836304	0.795697	MIF	1
GO:0080134	GO:0080134	regulation of response to stress	3/53	423/6478	0.682219	0.836304	0.795697	LTBR/NT5E/MIF	3
GO:0006811	GO:0006811	ion transport	3/53	425/6478	0.685374	0.837124	0.796477	COX5B/MIF/COX17	3
GO:0006812	GO:0006812	cation transport	2/53	286/6478	0.686274	0.837124	0.796477	COX5B/COX17	2
GO:0043900	GO:0043900	regulation of multi-organism process	1/53	140/6478	0.687359	0.837124	0.796477	MIF	1
GO:0045860	GO:0045860	positive regulation of protein kinase activity	1/53	140/6478	0.687359	0.837124	0.796477	MIF	1
GO:0009057	GO:0009057	macromolecule catabolic process	3/53	427/6478	0.688506	0.837161	0.796512	TMUB1/TIMP3/PLAA	3
GO:0007015	GO:0007015	actin filament organization	1/53	141/6478	0.689973	0.837585	0.796915	MSRB1	1
GO:0022411	GO:0022411	cellular component disassembly	1/53	142/6478	0.692566	0.838016	0.797325	FUNDC2	1
GO:0051962	GO:0051962	positive regulation of nervous system development	1/53	142/6478	0.692566	0.838016	0.797325	PLAA	1
GO:0030099	GO:0030099	myeloid cell differentiation	1/53	143/6478	0.695138	0.839771	0.798995	LTBR	1
GO:0071900	GO:0071900	regulation of protein serine/threonine kinase activity	1/53	145/6478	0.700218	0.844546	0.803538	MIF	1
GO:0040012	GO:0040012	regulation of locomotion	2/53	298/6478	0.708189	0.85102	0.809698	PLAA/MIF	2
GO:0048534	GO:0048534	hematopoietic or lymphoid organ development	2/53	299/6478	0.709958	0.85102	0.809698	LTBR/GPATCH4	2
GO:0051270	GO:0051270	regulation of cellular component movement	2/53	299/6478	0.709958	0.85102	0.809698	PLAA/MIF	2
GO:0033674	GO:0033674	positive regulation of kinase activity	1/53	149/6478	0.71013	0.85102	0.809698	MIF	1
GO:0002791	GO:0002791	regulation of peptide secretion	1/53	150/6478	0.712557	0.852565	0.811168	MIF	1
GO:0034762	GO:0034762	regulation of transmembrane transport	1/53	151/6478	0.714965	0.854081	0.81261	COX17	1
GO:0001775	GO:0001775	cell activation	2/53	305/6478	0.72039	0.859191	0.817473	LTBR/MIF	2
GO:0010720	GO:0010720	positive regulation of cell development	1/53	154/6478	0.722069	0.859825	0.818075	PLAA	1
GO:0030335	GO:0030335	positive regulation of cell migration	1/53	155/6478	0.724399	0.859865	0.818113	PLAA	1
GO:0120035	GO:0120035	regulation of plasma membrane bounded cell projection organization	1/53	155/6478	0.724399	0.859865	0.818113	PLAA	1
GO:0031344	GO:0031344	regulation of cell projection organization	1/53	157/6478	0.729	0.863957	0.822007	PLAA	1
GO:0002694	GO:0002694	regulation of leukocyte activation	1/53	158/6478	0.731272	0.865281	0.823266	MIF	1
GO:0007610	GO:0007610	behavior	1/53	159/6478	0.733526	0.866578	0.824501	CIART	1
GO:0002520	GO:0002520	immune system development	2/53	315/6478	0.737092	0.869421	0.827205	LTBR/GPATCH4	2
GO:0001819	GO:0001819	positive regulation of cytokine production	1/53	164/6478	0.744518	0.875423	0.832916	MIF	1
GO:2000147	GO:2000147	positive regulation of cell motility	1/53	164/6478	0.744518	0.875423	0.832916	PLAA	1
GO:0048812	GO:0048812	neuron projection morphogenesis	1/53	165/6478	0.746663	0.875761	0.833238	PLAA	1
GO:0045664	GO:0045664	regulation of neuron differentiation	1/53	166/6478	0.74879	0.875761	0.833238	PLAA	1
GO:0001934	GO:0001934	positive regulation of protein phosphorylation	2/53	324/6478	0.751409	0.875761	0.833238	LTBR/MIF	2
GO:0048858	GO:0048858	cell projection morphogenesis	1/53	168/6478	0.752991	0.875761	0.833238	PLAA	1
GO:0050865	GO:0050865	regulation of cell activation	1/53	168/6478	0.752991	0.875761	0.833238	MIF	1
GO:0051272	GO:0051272	positive regulation of cellular component movement	1/53	168/6478	0.752991	0.875761	0.833238	PLAA	1
GO:0120039	GO:0120039	plasma membrane bounded cell projection morphogenesis	1/53	168/6478	0.752991	0.875761	0.833238	PLAA	1
GO:0007507	GO:0007507	heart development	1/53	169/6478	0.755066	0.876813	0.834238	DUSP6	1
GO:1902533	GO:1902533	positive regulation of intracellular signal transduction	2/53	329/6478	0.759078	0.877183	0.83459	LTBR/MIF	2
GO:0001501	GO:0001501	skeletal system development	1/53	171/6478	0.759164	0.877183	0.83459	HAPLN3	1
GO:0006281	GO:0006281	DNA repair	1/53	173/6478	0.763195	0.877183	0.83459	NUDT1	1
GO:0032990	GO:0032990	cell part morphogenesis	1/53	173/6478	0.763195	0.877183	0.83459	PLAA	1
GO:0040017	GO:0040017	positive regulation of locomotion	1/53	173/6478	0.763195	0.877183	0.83459	PLAA	1
GO:0051347	GO:0051347	positive regulation of transferase activity	1/53	173/6478	0.763195	0.877183	0.83459	MIF	1
GO:0042327	GO:0042327	positive regulation of phosphorylation	2/53	332/6478	0.763582	0.877183	0.83459	LTBR/MIF	2
GO:0051640	GO:0051640	organelle localization	1/53	179/6478	0.774895	0.888815	0.845658	KXD1	1
GO:0009306	GO:0009306	protein secretion	1/53	181/6478	0.778667	0.891362	0.848081	MIF	1
GO:0051726	GO:0051726	regulation of cell cycle	2/53	343/6478	0.779496	0.891362	0.848081	MIF/CAMK2N1	2
GO:0006396	GO:0006396	RNA processing	2/53	346/6478	0.783674	0.894774	0.851328	RRP9/RPS21	2
GO:0007155	GO:0007155	cell adhesion	2/53	351/6478	0.790488	0.898388	0.854766	NT5E/HAPLN3	2
GO:0002521	GO:0002521	leukocyte differentiation	1/53	188/6478	0.791389	0.898388	0.854766	LTBR	1
GO:0010562	GO:0010562	positive regulation of phosphorus metabolic process	2/53	354/6478	0.794487	0.898388	0.854766	LTBR/MIF	2
GO:0045937	GO:0045937	positive regulation of phosphate metabolic process	2/53	354/6478	0.794487	0.898388	0.854766	LTBR/MIF	2
GO:0022610	GO:0022610	biological adhesion	2/53	355/6478	0.795805	0.898388	0.854766	NT5E/HAPLN3	2
GO:0044265	GO:0044265	cellular macromolecule catabolic process	2/53	355/6478	0.795805	0.898388	0.854766	TMUB1/PLAA	2
GO:0006935	GO:0006935	chemotaxis	1/53	192/6478	0.798333	0.898388	0.854766	MIF	1
GO:0051223	GO:0051223	regulation of protein transport	1/53	192/6478	0.798333	0.898388	0.854766	MIF	1
GO:0061024	GO:0061024	membrane organization	1/53	192/6478	0.798333	0.898388	0.854766	ROMO1	1
GO:0042330	GO:0042330	taxis	1/53	193/6478	0.800033	0.898388	0.854766	MIF	1
GO:0050778	GO:0050778	positive regulation of immune response	1/53	193/6478	0.800033	0.898388	0.854766	MIF	1
GO:0030855	GO:0030855	epithelial cell differentiation	1/53	195/6478	0.803392	0.899974	0.856275	TST	1
GO:0018193	GO:0018193	peptidyl-amino acid modification	2/53	362/6478	0.804831	0.899974	0.856275	DPY30/MIF	2
GO:0016567	GO:0016567	protein ubiquitination	1/53	196/6478	0.805051	0.899974	0.856275	PLAA	1
GO:0002790	GO:0002790	peptide secretion	1/53	197/6478	0.806695	0.900469	0.856746	MIF	1
GO:0031347	GO:0031347	regulation of defense response	1/53	198/6478	0.808326	0.900947	0.857201	NT5E	1
GO:0070201	GO:0070201	regulation of establishment of protein localization	1/53	201/6478	0.813139	0.904965	0.861023	MIF	1
GO:0098542	GO:0098542	defense response to other organism	1/53	202/6478	0.814717	0.905375	0.861414	ROMO1	1
GO:0010564	GO:0010564	regulation of cell cycle process	1/53	205/6478	0.819372	0.907855	0.863773	MIF	1
GO:0090087	GO:0090087	regulation of peptide transport	1/53	205/6478	0.819372	0.907855	0.863773	MIF	1
GO:0008285	GO:0008285	negative regulation of cell proliferation	1/53	209/6478	0.825401	0.913184	0.868843	CAMK2N1	1
GO:0030001	GO:0030001	metal ion transport	1/53	213/6478	0.831233	0.918279	0.873691	COX17	1
GO:0050767	GO:0050767	regulation of neurogenesis	1/53	217/6478	0.836873	0.923148	0.878324	PLAA	1
GO:0032446	GO:0032446	protein modification by small protein conjugation	1/53	219/6478	0.839623	0.923548	0.878704	PLAA	1
GO:0031401	GO:0031401	positive regulation of protein modification process	2/53	392/6478	0.839701	0.923548	0.878704	LTBR/MIF	2
GO:0031329	GO:0031329	regulation of cellular catabolic process	1/53	223/6478	0.844988	0.926641	0.881647	TIMP3	1
GO:0098609	GO:0098609	cell-cell adhesion	1/53	223/6478	0.844988	0.926641	0.881647	NT5E	1
GO:0005975	GO:0005975	carbohydrate metabolic process	1/53	227/6478	0.850176	0.929609	0.884471	GUSB	1
GO:0030036	GO:0030036	actin cytoskeleton organization	1/53	227/6478	0.850176	0.929609	0.884471	MSRB1	1
GO:0046649	GO:0046649	lymphocyte activation	1/53	230/6478	0.853956	0.93238	0.887108	MIF	1
GO:1903530	GO:1903530	regulation of secretion by cell	1/53	232/6478	0.856423	0.933713	0.888376	MIF	1
GO:0010243	GO:0010243	response to organonitrogen compound	1/53	236/6478	0.861236	0.937595	0.89207	TMUB1	1
GO:0031175	GO:0031175	neuron projection development	1/53	242/6478	0.86816	0.942393	0.896635	PLAA	1
GO:0097435	GO:0097435	supramolecular fiber organization	1/53	242/6478	0.86816	0.942393	0.896635	MSRB1	1
GO:0051046	GO:0051046	regulation of secretion	1/53	246/6478	0.872586	0.944269	0.898419	MIF	1
GO:0001817	GO:0001817	regulation of cytokine production	1/53	247/6478	0.873669	0.944269	0.898419	MIF	1
GO:0050776	GO:0050776	regulation of immune response	1/53	247/6478	0.873669	0.944269	0.898419	MIF	1
GO:0030029	GO:0030029	actin filament-based process	1/53	249/6478	0.87581	0.945218	0.899322	MSRB1	1
GO:0016477	GO:0016477	cell migration	2/53	433/6478	0.87842	0.945635	0.899719	PLAA/MIF	2
GO:0060341	GO:0060341	regulation of cellular localization	1/53	252/6478	0.878953	0.945635	0.899719	PLAA	1
GO:0051960	GO:0051960	regulation of nervous system development	1/53	253/6478	0.879984	0.945635	0.899719	PLAA	1
GO:0043066	GO:0043066	negative regulation of apoptotic process	1/53	261/6478	0.887923	0.9511	0.904918	MIF	1
GO:0070647	GO:0070647	protein modification by small protein conjugation or removal	1/53	261/6478	0.887923	0.9511	0.904918	PLAA	1
GO:0002252	GO:0002252	immune effector process	1/53	262/6478	0.888879	0.9511	0.904918	MIF	1
GO:0043069	GO:0043069	negative regulation of programmed cell death	1/53	268/6478	0.894446	0.955692	0.909287	MIF	1
GO:0001816	GO:0001816	cytokine production	1/53	271/6478	0.897126	0.956332	0.909896	MIF	1
GO:0009894	GO:0009894	regulation of catabolic process	1/53	273/6478	0.898875	0.956332	0.909896	TIMP3	1
GO:0060284	GO:0060284	regulation of cell development	1/53	273/6478	0.898875	0.956332	0.909896	PLAA	1
GO:0048666	GO:0048666	neuron development	1/53	276/6478	0.901445	0.957705	0.911203	PLAA	1
GO:1901698	GO:1901698	response to nitrogen compound	1/53	284/6478	0.907988	0.959686	0.913087	TMUB1	1
GO:0009628	GO:0009628	response to abiotic stimulus	1/53	285/6478	0.908775	0.959686	0.913087	LTBR	1
GO:0016192	GO:0016192	vesicle-mediated transport	2/53	476/6478	0.909785	0.959686	0.913087	SYS1/DPY30	2
GO:0048870	GO:0048870	cell motility	2/53	478/6478	0.911045	0.959686	0.913087	PLAA/MIF	2
GO:0051674	GO:0051674	localization of cell	2/53	478/6478	0.911045	0.959686	0.913087	PLAA/MIF	2
GO:0019725	GO:0019725	cellular homeostasis	1/53	291/6478	0.913362	0.959686	0.913087	PLAA	1
GO:0032880	GO:0032880	regulation of protein localization	1/53	291/6478	0.913362	0.959686	0.913087	MIF	1
GO:0060548	GO:0060548	negative regulation of cell death	1/53	292/6478	0.914104	0.959686	0.913087	MIF	1
GO:0000902	GO:0000902	cell morphogenesis	1/53	293/6478	0.91484	0.959686	0.913087	PLAA	1
GO:0002684	GO:0002684	positive regulation of immune system process	1/53	295/6478	0.916294	0.959866	0.913259	MIF	1
GO:0045597	GO:0045597	positive regulation of cell differentiation	1/53	300/6478	0.919822	0.962216	0.915494	PLAA	1
GO:0007049	GO:0007049	cell cycle	2/53	500/6478	0.923888	0.964433	0.917604	MIF/CAMK2N1	2
GO:0051093	GO:0051093	negative regulation of developmental process	1/53	307/6478	0.924516	0.964433	0.917604	MIF	1
GO:0022603	GO:0022603	regulation of anatomical structure morphogenesis	1/53	310/6478	0.926445	0.965017	0.918159	PLAA	1
GO:0006259	GO:0006259	DNA metabolic process	1/53	312/6478	0.927704	0.965017	0.918159	NUDT1	1
GO:0032940	GO:0032940	secretion by cell	1/53	314/6478	0.928941	0.965017	0.918159	MIF	1
GO:0006886	GO:0006886	intracellular protein transport	1/53	319/6478	0.931945	0.966796	0.919853	ROMO1	1
GO:0072359	GO:0072359	circulatory system development	1/53	328/6478	0.937041	0.970738	0.923603	DUSP6	1
GO:0032989	GO:0032989	cellular component morphogenesis	1/53	336/6478	0.941255	0.972807	0.925571	PLAA	1
GO:0045892	GO:0045892	negative regulation of transcription, DNA-templated	1/53	340/6478	0.943257	0.972807	0.925571	CIART	1
GO:1902679	GO:1902679	negative regulation of RNA biosynthetic process	1/53	342/6478	0.944233	0.972807	0.925571	CIART	1
GO:1903507	GO:1903507	negative regulation of nucleic acid-templated transcription	1/53	342/6478	0.944233	0.972807	0.925571	CIART	1
GO:0060429	GO:0060429	epithelium development	1/53	349/6478	0.94752	0.974853	0.927518	TST	1
GO:0046903	GO:0046903	secretion	1/53	356/6478	0.950617	0.976697	0.929273	MIF	1
GO:0030182	GO:0030182	neuron differentiation	1/53	369/6478	0.9559	0.97888	0.931349	PLAA	1
GO:0051253	GO:0051253	negative regulation of RNA metabolic process	1/53	369/6478	0.9559	0.97888	0.931349	CIART	1
GO:0051130	GO:0051130	positive regulation of cellular component organization	1/53	371/6478	0.956662	0.97888	0.931349	PLAA	1
GO:0120036	GO:0120036	plasma membrane bounded cell projection organization	1/53	377/6478	0.958871	0.979802	0.932227	PLAA	1
GO:0030030	GO:0030030	cell projection organization	1/53	384/6478	0.961309	0.979963	0.93238	PLAA	1
GO:0022402	GO:0022402	cell cycle process	1/53	385/6478	0.961646	0.979963	0.93238	MIF	1
GO:2000113	GO:2000113	negative regulation of cellular macromolecule biosynthetic process	1/53	405/6478	0.967804	0.98176	0.93409	CIART	1
GO:0045934	GO:0045934	negative regulation of nucleobase-containing compound metabolic process	1/53	412/6478	0.969721	0.98176	0.93409	CIART	1
GO:0010558	GO:0010558	negative regulation of macromolecule biosynthetic process	1/53	416/6478	0.970765	0.98176	0.93409	CIART	1
GO:0048699	GO:0048699	generation of neurons	1/53	416/6478	0.970765	0.98176	0.93409	PLAA	1
GO:0007267	GO:0007267	cell-cell signaling	1/53	417/6478	0.971021	0.98176	0.93409	ATP6V0C	1
GO:0002682	GO:0002682	regulation of immune system process	1/53	418/6478	0.971274	0.98176	0.93409	MIF	1
GO:0007010	GO:0007010	cytoskeleton organization	1/53	430/6478	0.974151	0.982799	0.935078	MSRB1	1
GO:0051094	GO:0051094	positive regulation of developmental process	1/53	436/6478	0.975481	0.982799	0.935078	PLAA	1
GO:0031327	GO:0031327	negative regulation of cellular biosynthetic process	1/53	443/6478	0.976948	0.982799	0.935078	CIART	1
GO:0022008	GO:0022008	neurogenesis	1/53	446/6478	0.97755	0.982799	0.935078	PLAA	1
GO:0009890	GO:0009890	negative regulation of biosynthetic process	1/53	453/6478	0.978896	0.982832	0.93511	CIART	1
GO:0045893	GO:0045893	positive regulation of transcription, DNA-templated	1/53	478/6478	0.983086	0.983235	0.935494	ELOF1	1
GO:1902680	GO:1902680	positive regulation of RNA biosynthetic process	1/53	479/6478	0.983235	0.983235	0.935494	ELOF1	1
GO:1903508	GO:1903508	positive regulation of nucleic acid-templated transcription	1/53	479/6478	0.983235	0.983235	0.935494	ELOF1	1
GO_molecular function
	ID	Description	GeneRatio	BgRatio	pvalue	p.adjust	qvalue	geneID	Count
GO:0033108	GO:0033108	mitochondrial respiratory chain complex assembly	4/53	36/6478	0.00019381	0.131801	0.125402	UQCR10/NDUFB7/COX17/NDUFA11	4
GO:0007005	GO:0007005	mitochondrion organization	7/53	165/6478	0.000351939	0.131801	0.125402	UQCR10/NDUFB7/COX17/NDUFA11/COX7A1/ROMO1/FUNDC2	7
GO:0070373	GO:0070373	negative regulation of ERK1 and ERK2 cascade	3/53	21/6478	0.000619838	0.140623	0.133795	DUSP6/TIMP3/CAMK2N1	3
GO:0006119	GO:0006119	oxidative phosphorylation	4/53	51/6478	0.000750989	0.140623	0.133795	NDUFV3/UQCR10/COX5B/COX7A1	4
GO:0006091	GO:0006091	generation of precursor metabolites and energy	6/53	148/6478	0.00121723	0.145334	0.138277	NDUFV3/ADH4/UQCR10/COX5B/COX17/COX7A1	6
GO:0006412	GO:0006412	translation	8/53	266/6478	0.00129224	0.145334	0.138277	VARS1/HARS1/RPL26L1/MRPL55/MRPL14/MRPS34/RPS21/RPL31	8
GO:0043043	GO:0043043	peptide biosynthetic process	8/53	272/6478	0.00149113	0.145334	0.138277	VARS1/HARS1/RPL26L1/MRPL55/MRPL14/MRPS34/RPS21/RPL31	8
GO:1990542	GO:1990542	mitochondrial transmembrane transport	3/53	29/6478	0.00162605	0.145334	0.138277	TST/COX5B/ROMO1	3
GO:0009117	GO:0009117	nucleotide metabolic process	7/53	230/6478	0.00248469	0.145334	0.138277	NDUFV3/NT5E/UQCR10/NUDT1/COX5B/NAMPT/COX7A1	7
GO:0006753	GO:0006753	nucleoside phosphate metabolic process	7/53	231/6478	0.00254633	0.145334	0.138277	NDUFV3/NT5E/UQCR10/NUDT1/COX5B/NAMPT/COX7A1	7
GO:0042775	GO:0042775	mitochondrial ATP synthesis coupled electron transport	3/53	34/6478	0.00258726	0.145334	0.138277	NDUFV3/UQCR10/COX5B	3
GO:0009126	GO:0009126	purine nucleoside monophosphate metabolic process	5/53	118/6478	0.00263152	0.145334	0.138277	NDUFV3/NT5E/UQCR10/COX5B/COX7A1	5
GO:0009167	GO:0009167	purine ribonucleoside monophosphate metabolic process	5/53	118/6478	0.00263152	0.145334	0.138277	NDUFV3/NT5E/UQCR10/COX5B/COX7A1	5
GO:0009144	GO:0009144	purine nucleoside triphosphate metabolic process	5/53	120/6478	0.00283131	0.145334	0.138277	NDUFV3/UQCR10/NUDT1/COX5B/COX7A1	5
GO:0009161	GO:0009161	ribonucleoside monophosphate metabolic process	5/53	121/6478	0.00293524	0.145334	0.138277	NDUFV3/NT5E/UQCR10/COX5B/COX7A1	5
GO:0009123	GO:0009123	nucleoside monophosphate metabolic process	5/53	126/6478	0.00349681	0.145334	0.138277	NDUFV3/NT5E/UQCR10/COX5B/COX7A1	5
GO:0055114	GO:0055114	oxidation-reduction process	6/53	185/6478	0.00376466	0.145334	0.138277	NDUFV3/ADH4/UQCR10/CBR4/COX5B/NDUFA2	6
GO:0042773	GO:0042773	ATP synthesis coupled electron transport	3/53	39/6478	0.00383929	0.145334	0.138277	NDUFV3/UQCR10/COX5B	3
GO:0009141	GO:0009141	nucleoside triphosphate metabolic process	5/53	130/6478	0.0039989	0.145334	0.138277	NDUFV3/UQCR10/NUDT1/COX5B/COX7A1	5
GO:0043604	GO:0043604	amide biosynthetic process	8/53	319/6478	0.00403465	0.145334	0.138277	VARS1/HARS1/RPL26L1/MRPL55/MRPL14/MRPS34/RPS21/RPL31	8
GO:0006163	GO:0006163	purine nucleotide metabolic process	6/53	188/6478	0.00407478	0.145334	0.138277	NDUFV3/NT5E/UQCR10/NUDT1/COX5B/COX7A1	6
GO:0006518	GO:0006518	peptide metabolic process	8/53	324/6478	0.00443398	0.150957	0.143627	VARS1/HARS1/RPL26L1/MRPL55/MRPL14/MRPS34/RPS21/RPL31	8
GO:0006195	GO:0006195	purine nucleotide catabolic process	2/53	13/6478	0.00483594	0.151113	0.143776	NT5E/NUDT1	2
GO:0055086	GO:0055086	nucleobase-containing small molecule metabolic process	7/53	261/6478	0.00501296	0.151113	0.143776	NDUFV3/NT5E/UQCR10/NUDT1/COX5B/NAMPT/COX7A1	7
GO:0019752	GO:0019752	carboxylic acid metabolic process	8/53	331/6478	0.00504383	0.151113	0.143776	VARS1/GUSB/PLAA/HARS1/TST/CBR4/MIF/ITIH2	8
GO:0072521	GO:0072521	purine-containing compound metabolic process	6/53	200/6478	0.00550836	0.155694	0.148135	NDUFV3/NT5E/UQCR10/NUDT1/COX5B/COX7A1	6
GO:0051291	GO:0051291	protein heterooligomerization	2/53	14/6478	0.00561248	0.155694	0.148135	TMEM120B/CBR4	2
GO:0017144	GO:0017144	drug metabolic process	7/53	270/6478	0.00602355	0.158213	0.150531	NDUFV3/ADH4/NT5E/UQCR10/CBR4/COX5B/COX7A1	7
GO:0022904	GO:0022904	respiratory electron transport chain	3/53	46/6478	0.00612574	0.158213	0.150531	NDUFV3/UQCR10/COX5B	3
GO:0043436	GO:0043436	oxoacid metabolic process	8/53	345/6478	0.00645637	0.161194	0.153367	VARS1/GUSB/PLAA/HARS1/TST/CBR4/MIF/ITIH2	8
GO:1901657	GO:1901657	glycosyl compound metabolic process	3/53	48/6478	0.0069	0.161346	0.153511	NT5E/GUSB/CBR4	3
GO:0006082	GO:0006082	organic acid metabolic process	8/53	352/6478	0.00726739	0.161346	0.153511	VARS1/GUSB/PLAA/HARS1/TST/CBR4/MIF/ITIH2	8
GO:0006418	GO:0006418	tRNA aminoacylation for protein translation	2/53	16/6478	0.0073241	0.161346	0.153511	VARS1/HARS1	2
GO:0072523	GO:0072523	purine-containing compound catabolic process	2/53	16/6478	0.0073241	0.161346	0.153511	NT5E/NUDT1	2
GO:0022900	GO:0022900	electron transport chain	3/53	51/6478	0.00816618	0.174756	0.166271	NDUFV3/UQCR10/COX5B	3
GO:1901135	GO:1901135	carbohydrate derivative metabolic process	9/53	439/6478	0.00849897	0.174903	0.16641	NDUFV3/NT5E/GUSB/UQCR10/NUDT1/CBR4/COX5B/COX7A1/ITIH2	9
GO:0070372	GO:0070372	regulation of ERK1 and ERK2 cascade	4/53	100/6478	0.00877728	0.174903	0.16641	DUSP6/TIMP3/MIF/CAMK2N1	4
GO:0006692	GO:0006692	prostanoid metabolic process	2/53	18/6478	0.00924121	0.174903	0.16641	PLAA/MIF	2
GO:0006693	GO:0006693	prostaglandin metabolic process	2/53	18/6478	0.00924121	0.174903	0.16641	PLAA/MIF	2
GO:0006839	GO:0006839	mitochondrial transport	3/53	54/6478	0.00956077	0.174903	0.16641	TST/COX5B/ROMO1	3
GO:0046034	GO:0046034	ATP metabolic process	4/53	104/6478	0.010049	0.174903	0.16641	NDUFV3/UQCR10/COX5B/COX7A1	4
GO:0043409	GO:0043409	negative regulation of MAPK cascade	3/53	55/6478	0.0100546	0.174903	0.16641	DUSP6/TIMP3/CAMK2N1	3
GO:0043038	GO:0043038	amino acid activation	2/53	19/6478	0.0102747	0.174903	0.16641	VARS1/HARS1	2
GO:0043039	GO:0043039	tRNA aminoacylation	2/53	19/6478	0.0102747	0.174903	0.16641	VARS1/HARS1	2
GO:1901136	GO:1901136	carbohydrate derivative catabolic process	3/53	56/6478	0.0105631	0.175818	0.167281	NT5E/GUSB/NUDT1	3
GO:0017004	GO:0017004	cytochrome complex assembly	2/53	20/6478	0.0113569	0.18339	0.174485	UQCR10/COX17	2
GO:0070371	GO:0070371	ERK1 and ERK2 cascade	4/53	110/6478	0.0121724	0.18339	0.174485	DUSP6/TIMP3/MIF/CAMK2N1	4
GO:0010257	GO:0010257	NADH dehydrogenase complex assembly	2/53	21/6478	0.0124871	0.18339	0.174485	NDUFB7/NDUFA11	2
GO:0032922	GO:0032922	circadian regulation of gene expression	2/53	21/6478	0.0124871	0.18339	0.174485	CIART/NAMPT	2
GO:0032981	GO:0032981	mitochondrial respiratory chain complex I assembly	2/53	21/6478	0.0124871	0.18339	0.174485	NDUFB7/NDUFA11	2
GO:2001238	GO:2001238	positive regulation of extrinsic apoptotic signaling pathway	2/53	21/6478	0.0124871	0.18339	0.174485	TIMP3/LTBR	2
GO:0009150	GO:0009150	purine ribonucleotide metabolic process	5/53	178/6478	0.0146438	0.210928	0.200686	NDUFV3/NT5E/UQCR10/COX5B/COX7A1	5
GO:0009205	GO:0009205	purine ribonucleoside triphosphate metabolic process	4/53	117/6478	0.0149912	0.211857	0.20157	NDUFV3/UQCR10/COX5B/COX7A1	4
GO:0009259	GO:0009259	ribonucleotide metabolic process	5/53	181/6478	0.0156455	0.217009	0.206472	NDUFV3/NT5E/UQCR10/COX5B/COX7A1	5
GO:0009199	GO:0009199	ribonucleoside triphosphate metabolic process	4/53	120/6478	0.016316	0.222194	0.211405	NDUFV3/UQCR10/COX5B/COX7A1	4
GO:0043603	GO:0043603	cellular amide metabolic process	8/53	411/6478	0.0175261	0.234411	0.223029	VARS1/HARS1/RPL26L1/MRPL55/MRPL14/MRPS34/RPS21/RPL31	8
GO:0019693	GO:0019693	ribose phosphate metabolic process	5/53	188/6478	0.0181596	0.238623	0.227037	NDUFV3/NT5E/UQCR10/COX5B/COX7A1	5
GO:0034308	GO:0034308	primary alcohol metabolic process	2/53	26/6478	0.0188291	0.243155	0.231349	ADH4/CBR4	2
GO:0045333	GO:0045333	cellular respiration	3/53	70/6478	0.0192572	0.244468	0.232598	NDUFV3/UQCR10/COX5B	3
GO:0033559	GO:0033559	unsaturated fatty acid metabolic process	2/53	27/6478	0.0202301	0.252539	0.240277	PLAA/MIF	2
GO:0006690	GO:0006690	icosanoid metabolic process	2/53	28/6478	0.0216735	0.266122	0.2532	PLAA/MIF	2
GO:0009060	GO:0009060	aerobic respiration	2/53	32/6478	0.0278557	0.336515	0.320175	UQCR10/COX5B	2
GO:0032543	GO:0032543	mitochondrial translation	2/53	33/6478	0.0294998	0.35072	0.33369	HARS1/MRPS34	2
GO:1902600	GO:1902600	proton transmembrane transport	2/53	34/6478	0.0311818	0.364925	0.347206	COX5B/COX17	2
GO:1901568	GO:1901568	fatty acid derivative metabolic process	2/53	36/6478	0.034657	0.399355	0.379964	PLAA/MIF	2
GO:0043467	GO:0043467	regulation of generation of precursor metabolites and energy	2/53	38/6478	0.0382756	0.43437	0.413279	COX17/COX7A1	2
GO:0007569	GO:0007569	cell aging	2/53	39/6478	0.040137	0.448696	0.426909	MIF/ROMO1	2
GO:0015980	GO:0015980	energy derivation by oxidation of organic compounds	3/53	96/6478	0.043372	0.469784	0.446974	NDUFV3/UQCR10/COX5B	3
GO:0043408	GO:0043408	regulation of MAPK cascade	5/53	237/6478	0.0433738	0.469784	0.446974	DUSP6/TIMP3/LTBR/MIF/CAMK2N1	5
GO:0019637	GO:0019637	organophosphate metabolic process	7/53	402/6478	0.0439051	0.469784	0.446974	NDUFV3/NT5E/UQCR10/NUDT1/COX5B/NAMPT/COX7A1	7
GO:0140053	GO:0140053	mitochondrial gene expression	2/53	42/6478	0.0459218	0.479681	0.45639	HARS1/MRPS34	2
GO:1902532	GO:1902532	negative regulation of intracellular signal transduction	4/53	166/6478	0.0461109	0.479681	0.45639	DUSP6/TIMP3/MIF/CAMK2N1	4
GO:0006338	GO:0006338	chromatin remodeling	2/53	47/6478	0.0561931	0.536581	0.510526	SMARCA1/ELOF1	2
GO:0000165	GO:0000165	MAPK cascade	5/53	257/6478	0.0577969	0.536581	0.510526	DUSP6/TIMP3/LTBR/MIF/CAMK2N1	5
GO:0002181	GO:0002181	cytoplasmic translation	2/53	48/6478	0.0583363	0.536581	0.510526	RPS21/RPL31	2
GO:0031400	GO:0031400	negative regulation of protein modification process	4/53	180/6478	0.0588596	0.536581	0.510526	DUSP6/TIMP3/PLAA/CAMK2N1	4
GO:0042254	GO:0042254	ribosome biogenesis	3/53	110/6478	0.0605446	0.536581	0.510526	NOC4L/RRP9/RPS21	3
GO:0009166	GO:0009166	nucleotide catabolic process	2/53	50/6478	0.0627067	0.536581	0.510526	NT5E/NUDT1	2
GO:2001236	GO:2001236	regulation of extrinsic apoptotic signaling pathway	2/53	50/6478	0.0627067	0.536581	0.510526	TIMP3/LTBR	2
GO:0006520	GO:0006520	cellular amino acid metabolic process	3/53	112/6478	0.0632246	0.536581	0.510526	VARS1/HARS1/TST	3
GO:0023014	GO:0023014	signal transduction by protein phosphorylation	5/53	264/6478	0.0634316	0.536581	0.510526	DUSP6/TIMP3/LTBR/MIF/CAMK2N1	5
GO:0034660	GO:0034660	ncRNA metabolic process	4/53	185/6478	0.0638297	0.536581	0.510526	VARS1/RRP9/HARS1/RPS21	4
GO:0006631	GO:0006631	fatty acid metabolic process	3/53	113/6478	0.0645852	0.536581	0.510526	PLAA/CBR4/MIF	3
GO:1901292	GO:1901292	nucleoside phosphate catabolic process	2/53	52/6478	0.0671855	0.536581	0.510526	NT5E/NUDT1	2
GO:0016999	GO:0016999	antibiotic metabolic process	2/53	54/6478	0.0717681	0.536581	0.510526	ADH4/CBR4	2
GO:0006633	GO:0006633	fatty acid biosynthetic process	2/53	55/6478	0.0740969	0.536581	0.510526	CBR4/MIF	2
GO:0007568	GO:0007568	aging	2/53	55/6478	0.0740969	0.536581	0.510526	MIF/ROMO1	2
GO:0001773	GO:0001773	myeloid dendritic cell activation	1/53	10/6478	0.0789208	0.536581	0.510526	LTBR	1
GO:0001782	GO:0001782	B cell homeostasis	1/53	10/6478	0.0789208	0.536581	0.510526	MIF	1
GO:0009394	GO:0009394	2'-deoxyribonucleotide metabolic process	1/53	10/6478	0.0789208	0.536581	0.510526	NUDT1	1
GO:0019692	GO:0019692	deoxyribose phosphate metabolic process	1/53	10/6478	0.0789208	0.536581	0.510526	NUDT1	1
GO:0033617	GO:0033617	mitochondrial respiratory chain complex IV assembly	1/53	10/6478	0.0789208	0.536581	0.510526	COX17	1
GO:0044275	GO:0044275	cellular carbohydrate catabolic process	1/53	10/6478	0.0789208	0.536581	0.510526	GUSB	1
GO:0070207	GO:0070207	protein homotrimerization	1/53	10/6478	0.0789208	0.536581	0.510526	MIF	1
GO:0070229	GO:0070229	negative regulation of lymphocyte apoptotic process	1/53	10/6478	0.0789208	0.536581	0.510526	MIF	1
GO:0007623	GO:0007623	circadian rhythm	2/53	59/6478	0.0836498	0.536581	0.510526	CIART/NAMPT	2
GO:0001933	GO:0001933	negative regulation of protein phosphorylation	3/53	127/6478	0.0850258	0.536581	0.510526	DUSP6/TIMP3/CAMK2N1	3
GO:0000466	GO:0000466	maturation of 5.8S rRNA from tricistronic rRNA transcript (SSU-rRNA, 5.8S rRNA, LSU-rRNA)	1/53	11/6478	0.0864683	0.536581	0.510526	RPS21	1
GO:0000469	GO:0000469	cleavage involved in rRNA processing	1/53	11/6478	0.0864683	0.536581	0.510526	RPS21	1
GO:0002686	GO:0002686	negative regulation of leukocyte migration	1/53	11/6478	0.0864683	0.536581	0.510526	MIF	1
GO:0009154	GO:0009154	purine ribonucleotide catabolic process	1/53	11/6478	0.0864683	0.536581	0.510526	NT5E	1
GO:0009261	GO:0009261	ribonucleotide catabolic process	1/53	11/6478	0.0864683	0.536581	0.510526	NT5E	1
GO:0010518	GO:0010518	positive regulation of phospholipase activity	1/53	11/6478	0.0864683	0.536581	0.510526	PLAA	1
GO:0010758	GO:0010758	regulation of macrophage chemotaxis	1/53	11/6478	0.0864683	0.536581	0.510526	MIF	1
GO:0030212	GO:0030212	hyaluronan metabolic process	1/53	11/6478	0.0864683	0.536581	0.510526	ITIH2	1
GO:0031640	GO:0031640	killing of cells of other organism	1/53	11/6478	0.0864683	0.536581	0.510526	ROMO1	1
GO:0032890	GO:0032890	regulation of organic acid transport	1/53	11/6478	0.0864683	0.536581	0.510526	MIF	1
GO:0036465	GO:0036465	synaptic vesicle recycling	1/53	11/6478	0.0864683	0.536581	0.510526	PLAA	1
GO:0044364	GO:0044364	disruption of cells of other organism	1/53	11/6478	0.0864683	0.536581	0.510526	ROMO1	1
GO:0048512	GO:0048512	circadian behavior	1/53	11/6478	0.0864683	0.536581	0.510526	CIART	1
GO:1902253	GO:1902253	regulation of intrinsic apoptotic signaling pathway by p53 class mediator	1/53	11/6478	0.0864683	0.536581	0.510526	MIF	1
GO:1905521	GO:1905521	regulation of macrophage migration	1/53	11/6478	0.0864683	0.536581	0.510526	MIF	1
GO:2001222	GO:2001222	regulation of neuron migration	1/53	11/6478	0.0864683	0.536581	0.510526	PLAA	1
GO:2001233	GO:2001233	regulation of apoptotic signaling pathway	3/53	128/6478	0.0865816	0.536581	0.510526	TIMP3/LTBR/MIF	3
GO:2001235	GO:2001235	positive regulation of apoptotic signaling pathway	2/53	61/6478	0.0885614	0.536581	0.510526	TIMP3/LTBR	2
GO:0032269	GO:0032269	negative regulation of cellular protein metabolic process	5/53	293/6478	0.0899966	0.536581	0.510526	DUSP6/TIMP3/PLAA/MIF/CAMK2N1	5
GO:0034622	GO:0034622	cellular protein-containing complex assembly	6/53	384/6478	0.0917068	0.536581	0.510526	UQCR10/NDUFB7/COX17/NDUFA11/COX7A1/MSRB1	6
GO:0007622	GO:0007622	rhythmic behavior	1/53	12/6478	0.0939551	0.536581	0.510526	CIART	1
GO:0009262	GO:0009262	deoxyribonucleotide metabolic process	1/53	12/6478	0.0939551	0.536581	0.510526	NUDT1	1
GO:0010737	GO:0010737	protein kinase A signaling	1/53	12/6478	0.0939551	0.536581	0.510526	MIF	1
GO:0030890	GO:0030890	positive regulation of B cell proliferation	1/53	12/6478	0.0939551	0.536581	0.510526	MIF	1
GO:0043001	GO:0043001	Golgi to plasma membrane protein transport	1/53	12/6478	0.0939551	0.536581	0.510526	SYS1	1
GO:0043628	GO:0043628	ncRNA 3'-end processing	1/53	12/6478	0.0939551	0.536581	0.510526	RPS21	1
GO:0045815	GO:0045815	positive regulation of gene expression, epigenetic	1/53	12/6478	0.0939551	0.536581	0.510526	ELOF1	1
GO:1901661	GO:1901661	quinone metabolic process	1/53	12/6478	0.0939551	0.536581	0.510526	CBR4	1
GO:1901797	GO:1901797	negative regulation of signal transduction by p53 class mediator	1/53	12/6478	0.0939551	0.536581	0.510526	MIF	1
GO:1902230	GO:1902230	negative regulation of intrinsic apoptotic signaling pathway in response to DNA damage	1/53	12/6478	0.0939551	0.536581	0.510526	MIF	1
GO:0051259	GO:0051259	protein complex oligomerization	3/53	137/6478	0.101123	0.536581	0.510526	TMEM120B/CBR4/MIF	3
GO:0000460	GO:0000460	maturation of 5.8S rRNA	1/53	13/6478	0.101382	0.536581	0.510526	RPS21	1
GO:0000462	GO:0000462	maturation of SSU-rRNA from tricistronic rRNA transcript (SSU-rRNA, 5.8S rRNA, LSU-rRNA)	1/53	13/6478	0.101382	0.536581	0.510526	RPS21	1
GO:0001516	GO:0001516	prostaglandin biosynthetic process	1/53	13/6478	0.101382	0.536581	0.510526	MIF	1
GO:0032309	GO:0032309	icosanoid secretion	1/53	13/6478	0.101382	0.536581	0.510526	MIF	1
GO:0043516	GO:0043516	regulation of DNA damage response, signal transduction by p53 class mediator	1/53	13/6478	0.101382	0.536581	0.510526	MIF	1
GO:0046457	GO:0046457	prostanoid biosynthetic process	1/53	13/6478	0.101382	0.536581	0.510526	MIF	1
GO:0097028	GO:0097028	dendritic cell differentiation	1/53	13/6478	0.101382	0.536581	0.510526	LTBR	1
GO:1902229	GO:1902229	regulation of intrinsic apoptotic signaling pathway in response to DNA damage	1/53	13/6478	0.101382	0.536581	0.510526	MIF	1
GO:0043270	GO:0043270	positive regulation of ion transport	2/53	67/6478	0.103789	0.536581	0.510526	MIF/COX17	2
GO:0090150	GO:0090150	establishment of protein localization to membrane	2/53	67/6478	0.103789	0.536581	0.510526	SYS1/ROMO1	2
GO:0034404	GO:0034404	nucleobase-containing small molecule biosynthetic process	2/53	68/6478	0.106394	0.536581	0.510526	NT5E/NUDT1	2
GO:0000096	GO:0000096	sulfur amino acid metabolic process	1/53	14/6478	0.108749	0.536581	0.510526	TST	1
GO:0002082	GO:0002082	regulation of oxidative phosphorylation	1/53	14/6478	0.108749	0.536581	0.510526	COX7A1	1
GO:0008535	GO:0008535	respiratory chain complex IV assembly	1/53	14/6478	0.108749	0.536581	0.510526	COX17	1
GO:0009069	GO:0009069	serine family amino acid metabolic process	1/53	14/6478	0.108749	0.536581	0.510526	TST	1
GO:0033032	GO:0033032	regulation of myeloid cell apoptotic process	1/53	14/6478	0.108749	0.536581	0.510526	MIF	1
GO:0051568	GO:0051568	histone H3-K4 methylation	1/53	14/6478	0.108749	0.536581	0.510526	DPY30	1
GO:0070206	GO:0070206	protein trimerization	1/53	14/6478	0.108749	0.536581	0.510526	MIF	1
GO:0071715	GO:0071715	icosanoid transport	1/53	14/6478	0.108749	0.536581	0.510526	MIF	1
GO:0090344	GO:0090344	negative regulation of cell aging	1/53	14/6478	0.108749	0.536581	0.510526	MIF	1
GO:1901571	GO:1901571	fatty acid derivative transport	1/53	14/6478	0.108749	0.536581	0.510526	MIF	1
GO:0071222	GO:0071222	cellular response to lipopolysaccharide	2/53	69/6478	0.109016	0.536581	0.510526	PLAA/MIF	2
GO:0042326	GO:0042326	negative regulation of phosphorylation	3/53	144/6478	0.11307	0.536581	0.510526	DUSP6/TIMP3/CAMK2N1	3
GO:0051248	GO:0051248	negative regulation of protein metabolic process	5/53	315/6478	0.11351	0.536581	0.510526	DUSP6/TIMP3/PLAA/MIF/CAMK2N1	5
GO:0015985	GO:0015985	energy coupled proton transport, down electrochemical gradient	1/53	15/6478	0.116056	0.536581	0.510526	COX5B	1
GO:0015986	GO:0015986	ATP synthesis coupled proton transport	1/53	15/6478	0.116056	0.536581	0.510526	COX5B	1
GO:0033028	GO:0033028	myeloid cell apoptotic process	1/53	15/6478	0.116056	0.536581	0.510526	MIF	1
GO:0042451	GO:0042451	purine nucleoside biosynthetic process	1/53	15/6478	0.116056	0.536581	0.510526	NT5E	1
GO:0044764	GO:0044764	multi-organism cellular process	1/53	15/6478	0.116056	0.536581	0.510526	ROMO1	1
GO:0046129	GO:0046129	purine ribonucleoside biosynthetic process	1/53	15/6478	0.116056	0.536581	0.510526	NT5E	1
GO:0061082	GO:0061082	myeloid leukocyte cytokine production	1/53	15/6478	0.116056	0.536581	0.510526	MIF	1
GO:0070534	GO:0070534	protein K63-linked ubiquitination	1/53	15/6478	0.116056	0.536581	0.510526	PLAA	1
GO:1902041	GO:1902041	regulation of extrinsic apoptotic signaling pathway via death domain receptors	1/53	15/6478	0.116056	0.536581	0.510526	TIMP3	1
GO:2000107	GO:2000107	negative regulation of leukocyte apoptotic process	1/53	15/6478	0.116056	0.536581	0.510526	MIF	1
GO:0006364	GO:0006364	rRNA processing	2/53	72/6478	0.116987	0.537565	0.511463	RRP9/RPS21	2
GO:0046434	GO:0046434	organophosphate catabolic process	2/53	73/6478	0.119676	0.543267	0.516888	NT5E/NUDT1	2
GO:0071219	GO:0071219	cellular response to molecule of bacterial origin	2/53	74/6478	0.122381	0.543267	0.516888	PLAA/MIF	2
GO:0010517	GO:0010517	regulation of phospholipase activity	1/53	16/6478	0.123305	0.543267	0.516888	PLAA	1
GO:0042771	GO:0042771	intrinsic apoptotic signaling pathway in response to DNA damage by p53 class mediator	1/53	16/6478	0.123305	0.543267	0.516888	MIF	1
GO:0048146	GO:0048146	positive regulation of fibroblast proliferation	1/53	16/6478	0.123305	0.543267	0.516888	MIF	1
GO:0048246	GO:0048246	macrophage chemotaxis	1/53	16/6478	0.123305	0.543267	0.516888	MIF	1
GO:0061951	GO:0061951	establishment of protein localization to plasma membrane	1/53	16/6478	0.123305	0.543267	0.516888	SYS1	1
GO:0097191	GO:0097191	extrinsic apoptotic signaling pathway	2/53	75/6478	0.125102	0.54796	0.521353	TIMP3/LTBR	2
GO:0006368	GO:0006368	transcription elongation from RNA polymerase II promoter	1/53	17/6478	0.130495	0.558521	0.531401	ELOF1	1
GO:0030888	GO:0030888	regulation of B cell proliferation	1/53	17/6478	0.130495	0.558521	0.531401	MIF	1
GO:0032414	GO:0032414	positive regulation of ion transmembrane transporter activity	1/53	17/6478	0.130495	0.558521	0.531401	COX17	1
GO:0060193	GO:0060193	positive regulation of lipase activity	1/53	17/6478	0.130495	0.558521	0.531401	PLAA	1
GO:0016072	GO:0016072	rRNA metabolic process	2/53	78/6478	0.13335	0.563297	0.535946	RRP9/RPS21	2
GO:0045861	GO:0045861	negative regulation of proteolysis	2/53	79/6478	0.136127	0.563297	0.535946	TIMP3/CAMK2N1	2
GO:0009163	GO:0009163	nucleoside biosynthetic process	1/53	18/6478	0.137628	0.563297	0.535946	NT5E	1
GO:0015909	GO:0015909	long-chain fatty acid transport	1/53	18/6478	0.137628	0.563297	0.535946	MIF	1
GO:0031663	GO:0031663	lipopolysaccharide-mediated signaling pathway	1/53	18/6478	0.137628	0.563297	0.535946	MIF	1
GO:0042455	GO:0042455	ribonucleoside biosynthetic process	1/53	18/6478	0.137628	0.563297	0.535946	NT5E	1
GO:0051353	GO:0051353	positive regulation of oxidoreductase activity	1/53	18/6478	0.137628	0.563297	0.535946	COX17	1
GO:1905517	GO:1905517	macrophage migration	1/53	18/6478	0.137628	0.563297	0.535946	MIF	1
GO:0048511	GO:0048511	rhythmic process	2/53	81/6478	0.14172	0.567449	0.539896	CIART/NAMPT	2
GO:0002833	GO:0002833	positive regulation of response to biotic stimulus	1/53	19/6478	0.144703	0.567449	0.539896	MIF	1
GO:0006636	GO:0006636	unsaturated fatty acid biosynthetic process	1/53	19/6478	0.144703	0.567449	0.539896	MIF	1
GO:0030490	GO:0030490	maturation of SSU-rRNA	1/53	19/6478	0.144703	0.567449	0.539896	RPS21	1
GO:0032411	GO:0032411	positive regulation of transporter activity	1/53	19/6478	0.144703	0.567449	0.539896	COX17	1
GO:0044743	GO:0044743	protein transmembrane import into intracellular organelle	1/53	19/6478	0.144703	0.567449	0.539896	ROMO1	1
GO:0070228	GO:0070228	regulation of lymphocyte apoptotic process	1/53	19/6478	0.144703	0.567449	0.539896	MIF	1
GO:0071260	GO:0071260	cellular response to mechanical stimulus	1/53	19/6478	0.144703	0.567449	0.539896	LTBR	1
GO:0006399	GO:0006399	tRNA metabolic process	2/53	83/6478	0.147364	0.574871	0.546958	VARS1/HARS1	2
GO:0006354	GO:0006354	DNA-templated transcription, elongation	1/53	20/6478	0.151721	0.57685	0.54884	ELOF1	1
GO:0006509	GO:0006509	membrane protein ectodomain proteolysis	1/53	20/6478	0.151721	0.57685	0.54884	TIMP3	1
GO:0006893	GO:0006893	Golgi to plasma membrane transport	1/53	20/6478	0.151721	0.57685	0.54884	SYS1	1
GO:0043044	GO:0043044	ATP-dependent chromatin remodeling	1/53	20/6478	0.151721	0.57685	0.54884	SMARCA1	1
GO:0046456	GO:0046456	icosanoid biosynthetic process	1/53	20/6478	0.151721	0.57685	0.54884	MIF	1
GO:0071216	GO:0071216	cellular response to biotic stimulus	2/53	86/6478	0.155915	0.579429	0.551294	PLAA/MIF	2
GO:0030330	GO:0030330	DNA damage response, signal transduction by p53 class mediator	1/53	21/6478	0.158683	0.579429	0.551294	MIF	1
GO:0050922	GO:0050922	negative regulation of chemotaxis	1/53	21/6478	0.158683	0.579429	0.551294	MIF	1
GO:0060420	GO:0060420	regulation of heart growth	1/53	21/6478	0.158683	0.579429	0.551294	DUSP6	1
GO:0071156	GO:0071156	regulation of cell cycle arrest	1/53	21/6478	0.158683	0.579429	0.551294	MIF	1
GO:1901659	GO:1901659	glycosyl compound biosynthetic process	1/53	21/6478	0.158683	0.579429	0.551294	NT5E	1
GO:1901796	GO:1901796	regulation of signal transduction by p53 class mediator	1/53	21/6478	0.158683	0.579429	0.551294	MIF	1
GO:1903510	GO:1903510	mucopolysaccharide metabolic process	1/53	21/6478	0.158683	0.579429	0.551294	ITIH2	1
GO:0043065	GO:0043065	positive regulation of apoptotic process	3/53	169/6478	0.159705	0.579429	0.551294	DUSP6/TIMP3/LTBR	3
GO:0010563	GO:0010563	negative regulation of phosphorus metabolic process	3/53	170/6478	0.161683	0.579429	0.551294	DUSP6/TIMP3/CAMK2N1	3
GO:0043068	GO:0043068	positive regulation of programmed cell death	3/53	170/6478	0.161683	0.579429	0.551294	DUSP6/TIMP3/LTBR	3
GO:0045936	GO:0045936	negative regulation of phosphate metabolic process	3/53	170/6478	0.161683	0.579429	0.551294	DUSP6/TIMP3/CAMK2N1	3
GO:0019748	GO:0019748	secondary metabolic process	1/53	22/6478	0.165589	0.585028	0.556622	CBR4	1
GO:0090342	GO:0090342	regulation of cell aging	1/53	22/6478	0.165589	0.585028	0.556622	MIF	1
GO:0090501	GO:0090501	RNA phosphodiester bond hydrolysis	1/53	22/6478	0.165589	0.585028	0.556622	RPS21	1
GO:0044283	GO:0044283	small molecule biosynthetic process	4/53	264/6478	0.168666	0.589757	0.56112	NT5E/NUDT1/CBR4/MIF	4
GO:0002720	GO:0002720	positive regulation of cytokine production involved in immune response	1/53	23/6478	0.172439	0.589757	0.56112	MIF	1
GO:0033619	GO:0033619	membrane protein proteolysis	1/53	23/6478	0.172439	0.589757	0.56112	TIMP3	1
GO:0044070	GO:0044070	regulation of anion transport	1/53	23/6478	0.172439	0.589757	0.56112	MIF	1
GO:0048144	GO:0048144	fibroblast proliferation	1/53	23/6478	0.172439	0.589757	0.56112	MIF	1
GO:0048145	GO:0048145	regulation of fibroblast proliferation	1/53	23/6478	0.172439	0.589757	0.56112	MIF	1
GO:0072332	GO:0072332	intrinsic apoptotic signaling pathway by p53 class mediator	1/53	23/6478	0.172439	0.589757	0.56112	MIF	1
GO:0032787	GO:0032787	monocarboxylic acid metabolic process	3/53	178/6478	0.177777	0.596289	0.567336	PLAA/CBR4/MIF	3
GO:0002260	GO:0002260	lymphocyte homeostasis	1/53	24/6478	0.179234	0.596289	0.567336	MIF	1
GO:0050871	GO:0050871	positive regulation of B cell activation	1/53	24/6478	0.179234	0.596289	0.567336	MIF	1
GO:0022613	GO:0022613	ribonucleoprotein complex biogenesis	3/53	179/6478	0.179821	0.596289	0.567336	NOC4L/RRP9/RPS21	3
GO:0071496	GO:0071496	cellular response to external stimulus	2/53	95/6478	0.182101	0.596289	0.567336	LTBR/NUDT1	2
GO:0010942	GO:0010942	positive regulation of cell death	3/53	181/6478	0.183928	0.596289	0.567336	DUSP6/TIMP3/LTBR	3
GO:0006626	GO:0006626	protein targeting to mitochondrion	1/53	25/6478	0.185974	0.596289	0.567336	ROMO1	1
GO:0008625	GO:0008625	extrinsic apoptotic signaling pathway via death domain receptors	1/53	25/6478	0.185974	0.596289	0.567336	TIMP3	1
GO:0031397	GO:0031397	negative regulation of protein ubiquitination	1/53	25/6478	0.185974	0.596289	0.567336	PLAA	1
GO:0032418	GO:0032418	lysosome localization	1/53	25/6478	0.185974	0.596289	0.567336	KXD1	1
GO:1901570	GO:1901570	fatty acid derivative biosynthetic process	1/53	25/6478	0.185974	0.596289	0.567336	MIF	1
GO:0032496	GO:0032496	response to lipopolysaccharide	2/53	97/6478	0.188012	0.596289	0.567336	PLAA/MIF	2
GO:0072330	GO:0072330	monocarboxylic acid biosynthetic process	2/53	97/6478	0.188012	0.596289	0.567336	CBR4/MIF	2
GO:0051260	GO:0051260	protein homooligomerization	2/53	98/6478	0.190978	0.596289	0.567336	CBR4/MIF	2
GO:0097190	GO:0097190	apoptotic signaling pathway	3/53	185/6478	0.192218	0.596289	0.567336	TIMP3/LTBR/MIF	3
GO:0032722	GO:0032722	positive regulation of chemokine production	1/53	26/6478	0.19266	0.596289	0.567336	MIF	1
GO:0034968	GO:0034968	histone lysine methylation	1/53	26/6478	0.19266	0.596289	0.567336	DPY30	1
GO:0046717	GO:0046717	acid secretion	1/53	26/6478	0.19266	0.596289	0.567336	MIF	1
GO:0051341	GO:0051341	regulation of oxidoreductase activity	1/53	26/6478	0.19266	0.596289	0.567336	COX17	1
GO:0060191	GO:0060191	regulation of lipase activity	1/53	26/6478	0.19266	0.596289	0.567336	PLAA	1
GO:0060419	GO:0060419	heart growth	1/53	26/6478	0.19266	0.596289	0.567336	DUSP6	1
GO:0061844	GO:0061844	antimicrobial humoral immune response mediated by antimicrobial peptide	1/53	26/6478	0.19266	0.596289	0.567336	ROMO1	1
GO:0065002	GO:0065002	intracellular protein transmembrane transport	1/53	26/6478	0.19266	0.596289	0.567336	ROMO1	1
GO:0006892	GO:0006892	post-Golgi vesicle-mediated transport	1/53	27/6478	0.199291	0.604329	0.574985	SYS1	1
GO:0032370	GO:0032370	positive regulation of lipid transport	1/53	27/6478	0.199291	0.604329	0.574985	MIF	1
GO:0042274	GO:0042274	ribosomal small subunit biogenesis	1/53	27/6478	0.199291	0.604329	0.574985	RPS21	1
GO:0070227	GO:0070227	lymphocyte apoptotic process	1/53	27/6478	0.199291	0.604329	0.574985	MIF	1
GO:0071806	GO:0071806	protein transmembrane transport	1/53	27/6478	0.199291	0.604329	0.574985	ROMO1	1
GO:0046128	GO:0046128	purine ribonucleoside metabolic process	1/53	28/6478	0.20587	0.609414	0.579823	NT5E	1
GO:0046620	GO:0046620	regulation of organ growth	1/53	28/6478	0.20587	0.609414	0.579823	DUSP6	1
GO:0051289	GO:0051289	protein homotetramerization	1/53	28/6478	0.20587	0.609414	0.579823	CBR4	1
GO:0098693	GO:0098693	regulation of synaptic vesicle cycle	1/53	28/6478	0.20587	0.609414	0.579823	PLAA	1
GO:0098876	GO:0098876	vesicle-mediated transport to the plasma membrane	1/53	28/6478	0.20587	0.609414	0.579823	SYS1	1
GO:0002237	GO:0002237	response to molecule of bacterial origin	2/53	103/6478	0.2059	0.609414	0.579823	PLAA/MIF	2
GO:0072522	GO:0072522	purine-containing compound biosynthetic process	2/53	104/6478	0.208901	0.609414	0.579823	NT5E/COX5B	2
GO:0015672	GO:0015672	monovalent inorganic cation transport	2/53	105/6478	0.211908	0.609414	0.579823	COX5B/COX17	2
GO:0015908	GO:0015908	fatty acid transport	1/53	29/6478	0.212395	0.609414	0.579823	MIF	1
GO:0042278	GO:0042278	purine nucleoside metabolic process	1/53	29/6478	0.212395	0.609414	0.579823	NT5E	1
GO:1903578	GO:1903578	regulation of ATP metabolic process	1/53	29/6478	0.212395	0.609414	0.579823	COX7A1	1
GO:1904029	GO:1904029	regulation of cyclin-dependent protein kinase activity	1/53	29/6478	0.212395	0.609414	0.579823	CAMK2N1	1
GO:2000106	GO:2000106	regulation of leukocyte apoptotic process	1/53	29/6478	0.212395	0.609414	0.579823	MIF	1
GO:2001021	GO:2001021	negative regulation of response to DNA damage stimulus	1/53	29/6478	0.212395	0.609414	0.579823	MIF	1
GO:0032102	GO:0032102	negative regulation of response to external stimulus	2/53	106/6478	0.214918	0.609414	0.579823	NT5E/MIF	2
GO:0048638	GO:0048638	regulation of developmental growth	2/53	106/6478	0.214918	0.609414	0.579823	DUSP6/PLAA	2
GO:0000422	GO:0000422	autophagy of mitochondrion	1/53	30/6478	0.218868	0.609414	0.579823	FUNDC2	1
GO:0007006	GO:0007006	mitochondrial membrane organization	1/53	30/6478	0.218868	0.609414	0.579823	ROMO1	1
GO:0061726	GO:0061726	mitochondrion disassembly	1/53	30/6478	0.218868	0.609414	0.579823	FUNDC2	1
GO:0072655	GO:0072655	establishment of protein localization to mitochondrion	1/53	30/6478	0.218868	0.609414	0.579823	ROMO1	1
GO:1903321	GO:1903321	negative regulation of protein modification by small protein conjugation or removal	1/53	30/6478	0.218868	0.609414	0.579823	PLAA	1
GO:2001243	GO:2001243	negative regulation of intrinsic apoptotic signaling pathway	1/53	30/6478	0.218868	0.609414	0.579823	MIF	1
GO:0042325	GO:0042325	regulation of phosphorylation	6/53	500/6478	0.22251	0.615844	0.585941	DUSP6/TIMP3/LTBR/MIF/CAMK2N1/COX7A1	6
GO:0009119	GO:0009119	ribonucleoside metabolic process	1/53	31/6478	0.225289	0.615844	0.585941	NT5E	1
GO:0050829	GO:0050829	defense response to Gram-negative bacterium	1/53	31/6478	0.225289	0.615844	0.585941	ROMO1	1
GO:0070585	GO:0070585	protein localization to mitochondrion	1/53	31/6478	0.225289	0.615844	0.585941	ROMO1	1
GO:1904064	GO:1904064	positive regulation of cation transmembrane transport	1/53	31/6478	0.225289	0.615844	0.585941	COX17	1
GO:0018022	GO:0018022	peptidyl-lysine methylation	1/53	32/6478	0.231658	0.628665	0.598139	DPY30	1
GO:0030203	GO:0030203	glycosaminoglycan metabolic process	1/53	32/6478	0.231658	0.628665	0.598139	ITIH2	1
GO:0009617	GO:0009617	response to bacterium	3/53	204/6478	0.2328	0.629485	0.598919	PLAA/MIF/ROMO1	3
GO:0030433	GO:0030433	ubiquitin-dependent ERAD pathway	1/53	33/6478	0.237975	0.635197	0.604355	TMUB1	1
GO:2000379	GO:2000379	positive regulation of reactive oxygen species metabolic process	1/53	33/6478	0.237975	0.635197	0.604355	ROMO1	1
GO:0000041	GO:0000041	transition metal ion transport	1/53	34/6478	0.244241	0.635197	0.604355	COX17	1
GO:0008630	GO:0008630	intrinsic apoptotic signaling pathway in response to DNA damage	1/53	34/6478	0.244241	0.635197	0.604355	MIF	1
GO:0019730	GO:0019730	antimicrobial humoral response	1/53	34/6478	0.244241	0.635197	0.604355	ROMO1	1
GO:0032602	GO:0032602	chemokine production	1/53	34/6478	0.244241	0.635197	0.604355	MIF	1
GO:0032642	GO:0032642	regulation of chemokine production	1/53	34/6478	0.244241	0.635197	0.604355	MIF	1
GO:0034767	GO:0034767	positive regulation of ion transmembrane transport	1/53	34/6478	0.244241	0.635197	0.604355	COX17	1
GO:0042770	GO:0042770	signal transduction in response to DNA damage	1/53	34/6478	0.244241	0.635197	0.604355	MIF	1
GO:1900542	GO:1900542	regulation of purine nucleotide metabolic process	1/53	34/6478	0.244241	0.635197	0.604355	COX7A1	1
GO:1905954	GO:1905954	positive regulation of lipid localization	1/53	34/6478	0.244241	0.635197	0.604355	MIF	1
GO:0006140	GO:0006140	regulation of nucleotide metabolic process	1/53	35/6478	0.250457	0.64244	0.611246	COX7A1	1
GO:0019359	GO:0019359	nicotinamide nucleotide biosynthetic process	1/53	35/6478	0.250457	0.64244	0.611246	NAMPT	1
GO:0019363	GO:0019363	pyridine nucleotide biosynthetic process	1/53	35/6478	0.250457	0.64244	0.611246	NAMPT	1
GO:0032760	GO:0032760	positive regulation of tumor necrosis factor production	1/53	35/6478	0.250457	0.64244	0.611246	MIF	1
GO:0006325	GO:0006325	chromatin organization	3/53	213/6478	0.252575	0.642663	0.611458	DPY30/SMARCA1/ELOF1	3
GO:0001776	GO:0001776	leukocyte homeostasis	1/53	36/6478	0.256623	0.642663	0.611458	MIF	1
GO:0002702	GO:0002702	positive regulation of production of molecular mediator of immune response	1/53	36/6478	0.256623	0.642663	0.611458	MIF	1
GO:0002718	GO:0002718	regulation of cytokine production involved in immune response	1/53	36/6478	0.256623	0.642663	0.611458	MIF	1
GO:0016571	GO:0016571	histone methylation	1/53	36/6478	0.256623	0.642663	0.611458	DPY30	1
GO:0072525	GO:0072525	pyridine-containing compound biosynthetic process	1/53	36/6478	0.256623	0.642663	0.611458	NAMPT	1
GO:1903557	GO:1903557	positive regulation of tumor necrosis factor superfamily cytokine production	1/53	36/6478	0.256623	0.642663	0.611458	MIF	1
GO:0009165	GO:0009165	nucleotide biosynthetic process	2/53	120/6478	0.257408	0.642663	0.611458	COX5B/NAMPT	2
GO:1901293	GO:1901293	nucleoside phosphate biosynthetic process	2/53	121/6478	0.260458	0.647341	0.615908	COX5B/NAMPT	2
GO:0002244	GO:0002244	hematopoietic progenitor cell differentiation	1/53	37/6478	0.262739	0.647341	0.615908	GPATCH4	1
GO:0071887	GO:0071887	leukocyte apoptotic process	1/53	37/6478	0.262739	0.647341	0.615908	MIF	1
GO:0090305	GO:0090305	nucleic acid phosphodiester bond hydrolysis	1/53	37/6478	0.262739	0.647341	0.615908	RPS21	1
GO:0050864	GO:0050864	regulation of B cell activation	1/53	38/6478	0.268806	0.659929	0.627886	MIF	1
GO:0006066	GO:0006066	alcohol metabolic process	2/53	124/6478	0.269611	0.659929	0.627886	ADH4/CBR4	2
GO:0055085	GO:0055085	transmembrane transport	4/53	323/6478	0.270848	0.660797	0.628712	TST/COX5B/COX17/ROMO1	4
GO:0006022	GO:0006022	aminoglycan metabolic process	1/53	39/6478	0.274823	0.665549	0.633232	ITIH2	1
GO:0031123	GO:0031123	RNA 3'-end processing	1/53	39/6478	0.274823	0.665549	0.633232	RPS21	1
GO:1901565	GO:1901565	organonitrogen compound catabolic process	5/53	433/6478	0.279059	0.665549	0.633232	TMUB1/TIMP3/NT5E/PLAA/NUDT1	5
GO:0030177	GO:0030177	positive regulation of Wnt signaling pathway	1/53	40/6478	0.280792	0.665549	0.633232	ATP6V0C	1
GO:0030307	GO:0030307	positive regulation of cell growth	1/53	40/6478	0.280792	0.665549	0.633232	PLAA	1
GO:0036503	GO:0036503	ERAD pathway	1/53	40/6478	0.280792	0.665549	0.633232	TMUB1	1
GO:0050657	GO:0050657	nucleic acid transport	1/53	40/6478	0.280792	0.665549	0.633232	TST	1
GO:0050658	GO:0050658	RNA transport	1/53	40/6478	0.280792	0.665549	0.633232	TST	1
GO:0072331	GO:0072331	signal transduction by p53 class mediator	1/53	40/6478	0.280792	0.665549	0.633232	MIF	1
GO:0046330	GO:0046330	positive regulation of JNK cascade	1/53	41/6478	0.286713	0.673191	0.640504	LTBR	1
GO:0051236	GO:0051236	establishment of RNA localization	1/53	41/6478	0.286713	0.673191	0.640504	TST	1
GO:1903008	GO:1903008	organelle disassembly	1/53	41/6478	0.286713	0.673191	0.640504	FUNDC2	1
GO:0006954	GO:0006954	inflammatory response	3/53	229/6478	0.288316	0.67484	0.642073	NT5E/PLAA/MIF	3
GO:0009116	GO:0009116	nucleoside metabolic process	1/53	42/6478	0.292586	0.678473	0.645529	NT5E	1
GO:0034614	GO:0034614	cellular response to reactive oxygen species	1/53	42/6478	0.292586	0.678473	0.645529	ROMO1	1
GO:0050830	GO:0050830	defense response to Gram-positive bacterium	1/53	42/6478	0.292586	0.678473	0.645529	ROMO1	1
GO:0032368	GO:0032368	regulation of lipid transport	1/53	43/6478	0.298411	0.687724	0.65433	MIF	1
GO:0051262	GO:0051262	protein tetramerization	1/53	43/6478	0.298411	0.687724	0.65433	CBR4	1
GO:0001764	GO:0001764	neuron migration	1/53	44/6478	0.30419	0.688333	0.65491	PLAA	1
GO:0002688	GO:0002688	regulation of leukocyte chemotaxis	1/53	44/6478	0.30419	0.688333	0.65491	MIF	1
GO:0009612	GO:0009612	response to mechanical stimulus	1/53	44/6478	0.30419	0.688333	0.65491	LTBR	1
GO:0032946	GO:0032946	positive regulation of mononuclear cell proliferation	1/53	44/6478	0.30419	0.688333	0.65491	MIF	1
GO:0042177	GO:0042177	negative regulation of protein catabolic process	1/53	44/6478	0.30419	0.688333	0.65491	TIMP3	1
GO:0050671	GO:0050671	positive regulation of lymphocyte proliferation	1/53	44/6478	0.30419	0.688333	0.65491	MIF	1
GO:0002367	GO:0002367	cytokine production involved in immune response	1/53	45/6478	0.309922	0.695004	0.661257	MIF	1
GO:0002831	GO:0002831	regulation of response to biotic stimulus	1/53	45/6478	0.309922	0.695004	0.661257	MIF	1
GO:0015718	GO:0015718	monocarboxylic acid transport	1/53	45/6478	0.309922	0.695004	0.661257	MIF	1
GO:0043161	GO:0043161	proteasome-mediated ubiquitin-dependent protein catabolic process	2/53	139/6478	0.315286	0.695264	0.661504	TMUB1/PLAA	2
GO:0001906	GO:0001906	cell killing	1/53	46/6478	0.315607	0.695264	0.661504	ROMO1	1
GO:0016482	GO:0016482	cytosolic transport	1/53	46/6478	0.315607	0.695264	0.661504	SYS1	1
GO:0035821	GO:0035821	modification of morphology or physiology of other organism	1/53	46/6478	0.315607	0.695264	0.661504	ROMO1	1
GO:0042100	GO:0042100	B cell proliferation	1/53	46/6478	0.315607	0.695264	0.661504	MIF	1
GO:0070665	GO:0070665	positive regulation of leukocyte proliferation	1/53	46/6478	0.315607	0.695264	0.661504	MIF	1
GO:0034470	GO:0034470	ncRNA processing	2/53	140/6478	0.318316	0.697431	0.663566	RRP9/RPS21	2
GO:0007050	GO:0007050	cell cycle arrest	1/53	47/6478	0.321246	0.697431	0.663566	MIF	1
GO:0010951	GO:0010951	negative regulation of endopeptidase activity	1/53	47/6478	0.321246	0.697431	0.663566	TIMP3	1
GO:0033138	GO:0033138	positive regulation of peptidyl-serine phosphorylation	1/53	47/6478	0.321246	0.697431	0.663566	MIF	1
GO:0042737	GO:0042737	drug catabolic process	1/53	47/6478	0.321246	0.697431	0.663566	NT5E	1
GO:0046394	GO:0046394	carboxylic acid biosynthetic process	2/53	142/6478	0.324369	0.701813	0.667736	CBR4/MIF	2
GO:0010466	GO:0010466	negative regulation of peptidase activity	1/53	48/6478	0.32684	0.701813	0.667736	TIMP3	1
GO:0050728	GO:0050728	negative regulation of inflammatory response	1/53	48/6478	0.32684	0.701813	0.667736	NT5E	1
GO:0016053	GO:0016053	organic acid biosynthetic process	2/53	143/6478	0.327391	0.701813	0.667736	CBR4/MIF	2
GO:0001932	GO:0001932	regulation of protein phosphorylation	5/53	463/6478	0.32795	0.701813	0.667736	DUSP6/TIMP3/LTBR/MIF/CAMK2N1	5
GO:0006479	GO:0006479	protein methylation	1/53	49/6478	0.332389	0.703275	0.669126	DPY30	1
GO:0008213	GO:0008213	protein alkylation	1/53	49/6478	0.332389	0.703275	0.669126	DPY30	1
GO:0016052	GO:0016052	carbohydrate catabolic process	1/53	49/6478	0.332389	0.703275	0.669126	GUSB	1
GO:0050715	GO:0050715	positive regulation of cytokine secretion	1/53	49/6478	0.332389	0.703275	0.669126	MIF	1
GO:0009968	GO:0009968	negative regulation of signal transduction	4/53	358/6478	0.336223	0.706512	0.672207	DUSP6/TIMP3/MIF/CAMK2N1	4
GO:0006403	GO:0006403	RNA localization	1/53	50/6478	0.337893	0.706512	0.672207	TST	1
GO:0015931	GO:0015931	nucleobase-containing compound transport	1/53	50/6478	0.337893	0.706512	0.672207	TST	1
GO:1990138	GO:1990138	neuron projection extension	1/53	50/6478	0.337893	0.706512	0.672207	PLAA	1
GO:0034655	GO:0034655	nucleobase-containing compound catabolic process	2/53	147/6478	0.339444	0.706512	0.672207	NT5E/NUDT1	2
GO:0006914	GO:0006914	autophagy	2/53	148/6478	0.342449	0.706512	0.672207	PLAA/FUNDC2	2
GO:0061919	GO:0061919	process utilizing autophagic mechanism	2/53	148/6478	0.342449	0.706512	0.672207	PLAA/FUNDC2	2
GO:0019362	GO:0019362	pyridine nucleotide metabolic process	1/53	51/6478	0.343352	0.706512	0.672207	NAMPT	1
GO:0046496	GO:0046496	nicotinamide nucleotide metabolic process	1/53	51/6478	0.343352	0.706512	0.672207	NAMPT	1
GO:0099504	GO:0099504	synaptic vesicle cycle	1/53	51/6478	0.343352	0.706512	0.672207	PLAA	1
GO:0002700	GO:0002700	regulation of production of molecular mediator of immune response	1/53	52/6478	0.348767	0.70793	0.673556	MIF	1
GO:0006754	GO:0006754	ATP biosynthetic process	1/53	52/6478	0.348767	0.70793	0.673556	COX5B	1
GO:0010976	GO:0010976	positive regulation of neuron projection development	1/53	52/6478	0.348767	0.70793	0.673556	PLAA	1
GO:0034764	GO:0034764	positive regulation of transmembrane transport	1/53	52/6478	0.348767	0.70793	0.673556	COX17	1
GO:0072524	GO:0072524	pyridine-containing compound metabolic process	1/53	52/6478	0.348767	0.70793	0.673556	NAMPT	1
GO:0000302	GO:0000302	response to reactive oxygen species	1/53	53/6478	0.354138	0.71689	0.682081	ROMO1	1
GO:0032874	GO:0032874	positive regulation of stress-activated MAPK cascade	1/53	54/6478	0.359466	0.721823	0.686774	LTBR	1
GO:0070304	GO:0070304	positive regulation of stress-activated protein kinase signaling cascade	1/53	54/6478	0.359466	0.721823	0.686774	LTBR	1
GO:1905952	GO:1905952	regulation of lipid localization	1/53	54/6478	0.359466	0.721823	0.686774	MIF	1
GO:0006629	GO:0006629	lipid metabolic process	5/53	485/6478	0.364483	0.723562	0.688428	FADS1/FADS2/PLAA/CBR4/MIF	5
GO:0048585	GO:0048585	negative regulation of response to stimulus	5/53	485/6478	0.364483	0.723562	0.688428	DUSP6/TIMP3/NT5E/MIF/CAMK2N1	5
GO:0032412	GO:0032412	regulation of ion transmembrane transporter activity	1/53	55/6478	0.36475	0.723562	0.688428	COX17	1
GO:0046328	GO:0046328	regulation of JNK cascade	1/53	55/6478	0.36475	0.723562	0.688428	LTBR	1
GO:0071396	GO:0071396	cellular response to lipid	2/53	157/6478	0.369294	0.723562	0.688428	PLAA/MIF	2
GO:0007254	GO:0007254	JNK cascade	1/53	56/6478	0.369992	0.723562	0.688428	LTBR	1
GO:0033135	GO:0033135	regulation of peptidyl-serine phosphorylation	1/53	56/6478	0.369992	0.723562	0.688428	MIF	1
GO:0035265	GO:0035265	organ growth	1/53	56/6478	0.369992	0.723562	0.688428	DUSP6	1
GO:0048639	GO:0048639	positive regulation of developmental growth	1/53	56/6478	0.369992	0.723562	0.688428	PLAA	1
GO:2001242	GO:2001242	regulation of intrinsic apoptotic signaling pathway	1/53	56/6478	0.369992	0.723562	0.688428	MIF	1
GO:0043123	GO:0043123	positive regulation of I-kappaB kinase/NF-kappaB signaling	1/53	57/6478	0.375192	0.725839	0.690595	LTBR	1
GO:0050731	GO:0050731	positive regulation of peptidyl-tyrosine phosphorylation	1/53	57/6478	0.375192	0.725839	0.690595	MIF	1
GO:0032680	GO:0032680	regulation of tumor necrosis factor production	1/53	58/6478	0.380349	0.725839	0.690595	MIF	1
GO:2000377	GO:2000377	regulation of reactive oxygen species metabolic process	1/53	58/6478	0.380349	0.725839	0.690595	ROMO1	1
GO:0010498	GO:0010498	proteasomal protein catabolic process	2/53	161/6478	0.381099	0.725839	0.690595	TMUB1/PLAA	2
GO:0072657	GO:0072657	protein localization to membrane	2/53	162/6478	0.384037	0.725839	0.690595	SYS1/ROMO1	2
GO:0009206	GO:0009206	purine ribonucleoside triphosphate biosynthetic process	1/53	59/6478	0.385464	0.725839	0.690595	COX5B	1
GO:0032640	GO:0032640	tumor necrosis factor production	1/53	59/6478	0.385464	0.725839	0.690595	MIF	1
GO:0098662	GO:0098662	inorganic cation transmembrane transport	2/53	163/6478	0.386969	0.725839	0.690595	COX5B/COX17	2
GO:0010648	GO:0010648	negative regulation of cell communication	4/53	385/6478	0.387368	0.725839	0.690595	DUSP6/TIMP3/MIF/CAMK2N1	4
GO:0023057	GO:0023057	negative regulation of signaling	4/53	386/6478	0.389261	0.725839	0.690595	DUSP6/TIMP3/MIF/CAMK2N1	4
GO:0043410	GO:0043410	positive regulation of MAPK cascade	2/53	164/6478	0.389896	0.725839	0.690595	LTBR/MIF	2
GO:0044270	GO:0044270	cellular nitrogen compound catabolic process	2/53	164/6478	0.389896	0.725839	0.690595	NT5E/NUDT1	2
GO:0007626	GO:0007626	locomotory behavior	1/53	60/6478	0.390538	0.725839	0.690595	CIART	1
GO:0009145	GO:0009145	purine nucleoside triphosphate biosynthetic process	1/53	60/6478	0.390538	0.725839	0.690595	COX5B	1
GO:0022898	GO:0022898	regulation of transmembrane transporter activity	1/53	60/6478	0.390538	0.725839	0.690595	COX17	1
GO:0043902	GO:0043902	positive regulation of multi-organism process	1/53	60/6478	0.390538	0.725839	0.690595	MIF	1
GO:0048588	GO:0048588	developmental cell growth	1/53	60/6478	0.390538	0.725839	0.690595	PLAA	1
GO:0097164	GO:0097164	ammonium ion metabolic process	1/53	60/6478	0.390538	0.725839	0.690595	CBR4	1
GO:1903555	GO:1903555	regulation of tumor necrosis factor superfamily cytokine production	1/53	60/6478	0.390538	0.725839	0.690595	MIF	1
GO:0046700	GO:0046700	heterocycle catabolic process	2/53	165/6478	0.392816	0.728266	0.692904	NT5E/NUDT1	2
GO:0051050	GO:0051050	positive regulation of transport	3/53	276/6478	0.394539	0.729653	0.694224	PLAA/MIF/COX17	3
GO:0006733	GO:0006733	oxidoreduction coenzyme metabolic process	1/53	61/6478	0.395571	0.729761	0.694327	NAMPT	1
GO:0009201	GO:0009201	ribonucleoside triphosphate biosynthetic process	1/53	62/6478	0.400563	0.731241	0.695735	COX5B	1
GO:0031396	GO:0031396	regulation of protein ubiquitination	1/53	62/6478	0.400563	0.731241	0.695735	PLAA	1
GO:0071706	GO:0071706	tumor necrosis factor superfamily cytokine production	1/53	62/6478	0.400563	0.731241	0.695735	MIF	1
GO:0097529	GO:0097529	myeloid leukocyte migration	1/53	62/6478	0.400563	0.731241	0.695735	MIF	1
GO:0008284	GO:0008284	positive regulation of cell proliferation	3/53	279/6478	0.401255	0.731241	0.695735	MIF/COX17/ROMO1	3
GO:0019439	GO:0019439	aromatic compound catabolic process	2/53	169/6478	0.404438	0.733649	0.698026	NT5E/NUDT1	2
GO:0000209	GO:0000209	protein polyubiquitination	1/53	63/6478	0.405515	0.733649	0.698026	PLAA	1
GO:0032409	GO:0032409	regulation of transporter activity	1/53	63/6478	0.405515	0.733649	0.698026	COX17	1
GO:0002274	GO:0002274	myeloid leukocyte activation	1/53	64/6478	0.410427	0.737193	0.701398	LTBR	1
GO:0009127	GO:0009127	purine nucleoside monophosphate biosynthetic process	1/53	64/6478	0.410427	0.737193	0.701398	COX5B	1
GO:0009168	GO:0009168	purine ribonucleoside monophosphate biosynthetic process	1/53	64/6478	0.410427	0.737193	0.701398	COX5B	1
GO:0098660	GO:0098660	inorganic ion transmembrane transport	2/53	172/6478	0.413089	0.7402	0.704258	COX5B/COX17	2
GO:0031348	GO:0031348	negative regulation of defense response	1/53	65/6478	0.415298	0.741794	0.705775	NT5E	1
GO:0098655	GO:0098655	cation transmembrane transport	2/53	173/6478	0.415959	0.741794	0.705775	COX5B/COX17	2
GO:0002685	GO:0002685	regulation of leukocyte migration	1/53	66/6478	0.420131	0.741883	0.70586	MIF	1
GO:0006469	GO:0006469	negative regulation of protein kinase activity	1/53	66/6478	0.420131	0.741883	0.70586	CAMK2N1	1
GO:0016197	GO:0016197	endosomal transport	1/53	66/6478	0.420131	0.741883	0.70586	DPY30	1
GO:0043086	GO:0043086	negative regulation of catalytic activity	2/53	176/6478	0.42453	0.741883	0.70586	TIMP3/CAMK2N1	2
GO:0045786	GO:0045786	negative regulation of cell cycle	2/53	176/6478	0.42453	0.741883	0.70586	MIF/CAMK2N1	2
GO:0009142	GO:0009142	nucleoside triphosphate biosynthetic process	1/53	67/6478	0.424924	0.741883	0.70586	COX5B	1
GO:0009156	GO:0009156	ribonucleoside monophosphate biosynthetic process	1/53	67/6478	0.424924	0.741883	0.70586	COX5B	1
GO:0042180	GO:0042180	cellular ketone metabolic process	1/53	67/6478	0.424924	0.741883	0.70586	CBR4	1
GO:0043406	GO:0043406	positive regulation of MAP kinase activity	1/53	67/6478	0.424924	0.741883	0.70586	MIF	1
GO:0030041	GO:0030041	actin filament polymerization	1/53	68/6478	0.429678	0.748439	0.712098	MSRB1	1
GO:1901361	GO:1901361	organic cyclic compound catabolic process	2/53	180/6478	0.435861	0.757448	0.720669	NT5E/NUDT1	2
GO:0009124	GO:0009124	nucleoside monophosphate biosynthetic process	1/53	70/6478	0.439071	0.757751	0.720958	COX5B	1
GO:0050707	GO:0050707	regulation of cytokine secretion	1/53	70/6478	0.439071	0.757751	0.720958	MIF	1
GO:1903320	GO:1903320	regulation of protein modification by small protein conjugation or removal	1/53	70/6478	0.439071	0.757751	0.720958	PLAA	1
GO:0033673	GO:0033673	negative regulation of kinase activity	1/53	71/6478	0.44371	0.757795	0.721	CAMK2N1	1
GO:0050920	GO:0050920	regulation of chemotaxis	1/53	71/6478	0.44371	0.757795	0.721	MIF	1
GO:2001020	GO:2001020	regulation of response to DNA damage stimulus	1/53	71/6478	0.44371	0.757795	0.721	MIF	1
GO:0051186	GO:0051186	cofactor metabolic process	2/53	184/6478	0.447077	0.757795	0.721	CBR4/NAMPT	2
GO:1901615	GO:1901615	organic hydroxy compound metabolic process	2/53	184/6478	0.447077	0.757795	0.721	ADH4/CBR4	2
GO:0017038	GO:0017038	protein import	1/53	72/6478	0.448312	0.757795	0.721	ROMO1	1
GO:0032872	GO:0032872	regulation of stress-activated MAPK cascade	1/53	72/6478	0.448312	0.757795	0.721	LTBR	1
GO:0070302	GO:0070302	regulation of stress-activated protein kinase signaling cascade	1/53	72/6478	0.448312	0.757795	0.721	LTBR	1
GO:2001234	GO:2001234	negative regulation of apoptotic signaling pathway	1/53	72/6478	0.448312	0.757795	0.721	MIF	1
GO:0043269	GO:0043269	regulation of ion transport	2/53	186/6478	0.45264	0.757795	0.721	MIF/COX17	2
GO:0002699	GO:0002699	positive regulation of immune effector process	1/53	73/6478	0.452876	0.757795	0.721	MIF	1
GO:0032944	GO:0032944	regulation of mononuclear cell proliferation	1/53	73/6478	0.452876	0.757795	0.721	MIF	1
GO:0050670	GO:0050670	regulation of lymphocyte proliferation	1/53	73/6478	0.452876	0.757795	0.721	MIF	1
GO:0040008	GO:0040008	regulation of growth	2/53	187/6478	0.45541	0.757795	0.721	DUSP6/PLAA	2
GO:0002440	GO:0002440	production of molecular mediator of immune response	1/53	74/6478	0.457404	0.757795	0.721	MIF	1
GO:0015849	GO:0015849	organic acid transport	1/53	74/6478	0.457404	0.757795	0.721	MIF	1
GO:0043122	GO:0043122	regulation of I-kappaB kinase/NF-kappaB signaling	1/53	74/6478	0.457404	0.757795	0.721	LTBR	1
GO:0046942	GO:0046942	carboxylic acid transport	1/53	74/6478	0.457404	0.757795	0.721	MIF	1
GO:0043085	GO:0043085	positive regulation of catalytic activity	3/53	305/6478	0.458542	0.757795	0.721	PLAA/MIF/COX17	3
GO:0031330	GO:0031330	negative regulation of cellular catabolic process	1/53	76/6478	0.466348	0.757795	0.721	TIMP3	1
GO:0034599	GO:0034599	cellular response to oxidative stress	1/53	76/6478	0.466348	0.757795	0.721	ROMO1	1
GO:0040029	GO:0040029	regulation of gene expression, epigenetic	1/53	76/6478	0.466348	0.757795	0.721	ELOF1	1
GO:0051403	GO:0051403	stress-activated MAPK cascade	1/53	76/6478	0.466348	0.757795	0.721	LTBR	1
GO:0060560	GO:0060560	developmental growth involved in morphogenesis	1/53	76/6478	0.466348	0.757795	0.721	PLAA	1
GO:0070374	GO:0070374	positive regulation of ERK1 and ERK2 cascade	1/53	76/6478	0.466348	0.757795	0.721	MIF	1
GO:0070663	GO:0070663	regulation of leukocyte proliferation	1/53	76/6478	0.466348	0.757795	0.721	MIF	1
GO:0030162	GO:0030162	regulation of proteolysis	2/53	191/6478	0.466413	0.757795	0.721	TIMP3/CAMK2N1	2
GO:0031668	GO:0031668	cellular response to extracellular stimulus	1/53	77/6478	0.470766	0.759922	0.723024	NUDT1	1
GO:0032259	GO:0032259	methylation	1/53	77/6478	0.470766	0.759922	0.723024	DPY30	1
GO:0043414	GO:0043414	macromolecule methylation	1/53	77/6478	0.470766	0.759922	0.723024	DPY30	1
GO:0007018	GO:0007018	microtubule-based movement	1/53	78/6478	0.475148	0.760098	0.723191	DYNLRB1	1
GO:0008154	GO:0008154	actin polymerization or depolymerization	1/53	78/6478	0.475148	0.760098	0.723191	MSRB1	1
GO:0009108	GO:0009108	coenzyme biosynthetic process	1/53	78/6478	0.475148	0.760098	0.723191	NAMPT	1
GO:0030336	GO:0030336	negative regulation of cell migration	1/53	79/6478	0.479495	0.760098	0.723191	MIF	1
GO:0030595	GO:0030595	leukocyte chemotaxis	1/53	79/6478	0.479495	0.760098	0.723191	MIF	1
GO:0051251	GO:0051251	positive regulation of lymphocyte activation	1/53	79/6478	0.479495	0.760098	0.723191	MIF	1
GO:0002573	GO:0002573	myeloid leukocyte differentiation	1/53	80/6478	0.483806	0.760098	0.723191	LTBR	1
GO:0045927	GO:0045927	positive regulation of growth	1/53	80/6478	0.483806	0.760098	0.723191	PLAA	1
GO:0050663	GO:0050663	cytokine secretion	1/53	80/6478	0.483806	0.760098	0.723191	MIF	1
GO:0051348	GO:0051348	negative regulation of transferase activity	1/53	80/6478	0.483806	0.760098	0.723191	CAMK2N1	1
GO:0042981	GO:0042981	regulation of apoptotic process	4/53	438/6478	0.486089	0.760098	0.723191	DUSP6/TIMP3/LTBR/MIF	4
GO:0050730	GO:0050730	regulation of peptidyl-tyrosine phosphorylation	1/53	81/6478	0.488082	0.760098	0.723191	MIF	1
GO:1901605	GO:1901605	alpha-amino acid metabolic process	1/53	81/6478	0.488082	0.760098	0.723191	TST	1
GO:1904062	GO:1904062	regulation of cation transmembrane transport	1/53	81/6478	0.488082	0.760098	0.723191	COX17	1
GO:1901701	GO:1901701	cellular response to oxygen-containing compound	3/53	319/6478	0.488503	0.760098	0.723191	PLAA/MIF/ROMO1	3
GO:0016236	GO:0016236	macroautophagy	1/53	82/6478	0.492323	0.760098	0.723191	PLAA	1
GO:0016054	GO:0016054	organic acid catabolic process	1/53	83/6478	0.49653	0.760098	0.723191	GUSB	1
GO:0045444	GO:0045444	fat cell differentiation	1/53	83/6478	0.49653	0.760098	0.723191	TMEM120B	1
GO:0046395	GO:0046395	carboxylic acid catabolic process	1/53	83/6478	0.49653	0.760098	0.723191	GUSB	1
GO:0050714	GO:0050714	positive regulation of protein secretion	1/53	83/6478	0.49653	0.760098	0.723191	MIF	1
GO:0097193	GO:0097193	intrinsic apoptotic signaling pathway	1/53	83/6478	0.49653	0.760098	0.723191	MIF	1
GO:0043067	GO:0043067	regulation of programmed cell death	4/53	444/6478	0.496943	0.760098	0.723191	DUSP6/TIMP3/LTBR/MIF	4
GO:0030163	GO:0030163	protein catabolic process	3/53	324/6478	0.499022	0.760098	0.723191	TMUB1/TIMP3/PLAA	3
GO:0006605	GO:0006605	protein targeting	1/53	84/6478	0.500703	0.760098	0.723191	ROMO1	1
GO:0007249	GO:0007249	I-kappaB kinase/NF-kappaB signaling	1/53	84/6478	0.500703	0.760098	0.723191	LTBR	1
GO:0030111	GO:0030111	regulation of Wnt signaling pathway	1/53	84/6478	0.500703	0.760098	0.723191	ATP6V0C	1
GO:0031098	GO:0031098	stress-activated protein kinase signaling cascade	1/53	84/6478	0.500703	0.760098	0.723191	LTBR	1
GO:0045666	GO:0045666	positive regulation of neuron differentiation	1/53	84/6478	0.500703	0.760098	0.723191	PLAA	1
GO:2000146	GO:2000146	negative regulation of cell motility	1/53	84/6478	0.500703	0.760098	0.723191	MIF	1
GO:0006511	GO:0006511	ubiquitin-dependent protein catabolic process	2/53	205/6478	0.503905	0.760098	0.723191	TMUB1/PLAA	2
GO:0031346	GO:0031346	positive regulation of cell projection organization	1/53	85/6478	0.504841	0.760098	0.723191	PLAA	1
[truncated: 254 more rows]

## Sheet: MEred module
Table S8 GO enrichment for MEcyan, MEpurple and MEred modules
GO_biological process
	ID	Description	GeneRatio	BgRatio	pvalue	p.adjust	qvalue	geneID	Count
GO:0001510	GO:0001510	RNA methylation	3/76	22/6478	0.00203575	0.764781	0.764781	METTL3/FTSJ1/WTAP	3
GO:0010498	GO:0010498	proteasomal protein catabolic process	7/76	161/6478	0.00266603	0.764781	0.764781	FBXO9/SPOP/RAD23A/ARAF/KEAP1/EDEM2/FAF2	7
GO:0043161	GO:0043161	proteasome-mediated ubiquitin-dependent protein catabolic process	6/76	139/6478	0.00559163	0.764781	0.764781	FBXO9/SPOP/RAD23A/ARAF/EDEM2/FAF2	6
GO:0008380	GO:0008380	RNA splicing	6/76	147/6478	0.00731183	0.764781	0.764781	EFTUD2/RNPS1/FUS/METTL3/SF3A3/WTAP	6
GO:0030970	GO:0030970	retrograde protein transport, ER to cytosol	2/76	12/6478	0.00830846	0.764781	0.764781	EDEM2/FAF2	2
GO:1903513	GO:1903513	endoplasmic reticulum to cytosol transport	2/76	12/6478	0.00830846	0.764781	0.764781	EDEM2/FAF2	2
GO:0051291	GO:0051291	protein heterooligomerization	2/76	14/6478	0.0112833	0.764781	0.764781	PKD2/PCBD1	2
GO:0044257	GO:0044257	cellular protein catabolic process	8/76	263/6478	0.0114684	0.764781	0.764781	FBXO9/SPOP/PTTG1IP/RAD23A/ARAF/KEAP1/EDEM2/FAF2	8
GO:0045732	GO:0045732	positive regulation of protein catabolic process	4/76	76/6478	0.0118715	0.764781	0.764781	PTTG1IP/RAD23A/EDEM2/NRDC	4
GO:0000375	GO:0000375	RNA splicing, via transesterification reactions	5/76	118/6478	0.0121759	0.764781	0.764781	EFTUD2/RNPS1/METTL3/SF3A3/WTAP	5
GO:0000377	GO:0000377	RNA splicing, via transesterification reactions with bulged adenosine as nucleophile	5/76	118/6478	0.0121759	0.764781	0.764781	EFTUD2/RNPS1/METTL3/SF3A3/WTAP	5
GO:0000398	GO:0000398	mRNA splicing, via spliceosome	5/76	118/6478	0.0121759	0.764781	0.764781	EFTUD2/RNPS1/METTL3/SF3A3/WTAP	5
GO:0006397	GO:0006397	mRNA processing	6/76	164/6478	0.0121933	0.764781	0.764781	EFTUD2/RNPS1/METTL3/CPSF3/SF3A3/WTAP	6
GO:0032259	GO:0032259	methylation	4/76	77/6478	0.0124128	0.764781	0.764781	METTL3/FTSJ1/PRMT5/WTAP	4
GO:0043414	GO:0043414	macromolecule methylation	4/76	77/6478	0.0124128	0.764781	0.764781	METTL3/FTSJ1/PRMT5/WTAP	4
GO:0030163	GO:0030163	protein catabolic process	9/76	324/6478	0.0129837	0.764781	0.764781	FBXO9/SPOP/PTTG1IP/RAD23A/ARAF/KEAP1/EDEM2/FAF2/NRDC	9
GO:1903362	GO:1903362	regulation of cellular protein catabolic process	4/76	79/6478	0.0135425	0.764781	0.764781	PTTG1IP/RAD23A/ARAF/EDEM2	4
GO:0051262	GO:0051262	protein tetramerization	3/76	43/6478	0.0136823	0.764781	0.764781	TP53/PKD2/PCBD1	3
GO:0006418	GO:0006418	tRNA aminoacylation for protein translation	2/76	16/6478	0.0146556	0.764781	0.764781	RARS1/LOC100521256	2
GO:1903364	GO:1903364	positive regulation of cellular protein catabolic process	3/76	45/6478	0.0154724	0.764781	0.764781	PTTG1IP/RAD23A/EDEM2	3
GO:0007050	GO:0007050	cell cycle arrest	3/76	47/6478	0.0173887	0.764781	0.764781	PKD2/PPM1G/TBRG1	3
GO:0006396	GO:0006396	RNA processing	9/76	346/6478	0.0192113	0.764781	0.764781	NOB1/EFTUD2/RNPS1/FUS/METTL3/FTSJ1/CPSF3/SF3A3/WTAP	9
GO:0043433	GO:0043433	negative regulation of DNA-binding transcription factor activity	3/76	49/6478	0.0194319	0.764781	0.764781	KEAP1/ID3/PKD2	3
GO:0032527	GO:0032527	protein exit from endoplasmic reticulum	2/76	19/6478	0.0204167	0.764781	0.764781	EDEM2/FAF2	2
GO:0043038	GO:0043038	amino acid activation	2/76	19/6478	0.0204167	0.764781	0.764781	RARS1/LOC100521256	2
GO:0043039	GO:0043039	tRNA aminoacylation	2/76	19/6478	0.0204167	0.764781	0.764781	RARS1/LOC100521256	2
GO:0042176	GO:0042176	regulation of protein catabolic process	5/76	135/6478	0.020708	0.764781	0.764781	PTTG1IP/RAD23A/ARAF/EDEM2/NRDC	5
GO:0044265	GO:0044265	cellular macromolecule catabolic process	9/76	355/6478	0.0223051	0.764781	0.764781	FBXO9/SPOP/PTTG1IP/RAD23A/ARAF/KEAP1/RNPS1/EDEM2/FAF2	9
GO:0006509	GO:0006509	membrane protein ectodomain proteolysis	2/76	20/6478	0.0225149	0.764781	0.764781	SPPL2B/NRDC	2
GO:0009057	GO:0009057	macromolecule catabolic process	10/76	427/6478	0.0265683	0.764781	0.764781	FBXO9/SPOP/PTTG1IP/RAD23A/ARAF/KEAP1/RNPS1/EDEM2/FAF2/NRDC	10
GO:0051603	GO:0051603	proteolysis involved in cellular protein catabolic process	7/76	250/6478	0.0266412	0.764781	0.764781	FBXO9/SPOP/RAD23A/ARAF/KEAP1/EDEM2/FAF2	7
GO:0006956	GO:0006956	complement activation	2/76	22/6478	0.0269645	0.764781	0.764781	C8A/C6	2
GO:0043484	GO:0043484	regulation of RNA splicing	3/76	56/6478	0.0275878	0.764781	0.764781	RNPS1/FUS/WTAP	3
GO:1901565	GO:1901565	organonitrogen compound catabolic process	10/76	433/6478	0.028911	0.764781	0.764781	FBXO9/SPOP/XPNPEP1/PTTG1IP/RAD23A/ARAF/KEAP1/EDEM2/FAF2/NRDC	10
GO:0033619	GO:0033619	membrane protein proteolysis	2/76	23/6478	0.0293115	0.764781	0.764781	SPPL2B/NRDC	2
GO:0044070	GO:0044070	regulation of anion transport	2/76	23/6478	0.0293115	0.764781	0.764781	APOA1/TP53	2
GO:0046165	GO:0046165	alcohol biosynthetic process	3/76	59/6478	0.0315612	0.764781	0.764781	SPR/APOA1/PCBD1	3
GO:0006809	GO:0006809	nitric oxide biosynthetic process	2/76	24/6478	0.031737	0.764781	0.764781	SPR/PKD2	2
GO:0006511	GO:0006511	ubiquitin-dependent protein catabolic process	6/76	205/6478	0.0325812	0.764781	0.764781	FBXO9/SPOP/RAD23A/ARAF/EDEM2/FAF2	6
GO:0009451	GO:0009451	RNA modification	3/76	61/6478	0.0343684	0.764781	0.764781	METTL3/FTSJ1/WTAP	3
GO:0006518	GO:0006518	peptide metabolic process	8/76	324/6478	0.0351474	0.764781	0.764781	GSTK1/ABCF1/XPNPEP1/RARS1/METTL3/MRPS5/FTSJ1/LOC100521256	8
GO:0061136	GO:0061136	regulation of proteasomal protein catabolic process	3/76	62/6478	0.0358192	0.764781	0.764781	RAD23A/ARAF/EDEM2	3
GO:0019941	GO:0019941	modification-dependent protein catabolic process	6/76	211/6478	0.0367569	0.764781	0.764781	FBXO9/SPOP/RAD23A/ARAF/EDEM2/FAF2	6
GO:0046209	GO:0046209	nitric oxide metabolic process	2/76	26/6478	0.0368152	0.764781	0.764781	SPR/PKD2	2
GO:2001057	GO:2001057	reactive nitrogen species metabolic process	2/76	26/6478	0.0368152	0.764781	0.764781	SPR/PKD2	2
GO:0006289	GO:0006289	nucleotide-excision repair	2/76	27/6478	0.0394639	0.764781	0.764781	RAD23A/TP53	2
GO:0043632	GO:0043632	modification-dependent macromolecule catabolic process	6/76	215/6478	0.0397246	0.764781	0.764781	FBXO9/SPOP/RAD23A/ARAF/EDEM2/FAF2	6
GO:0045185	GO:0045185	maintenance of protein location	2/76	28/6478	0.0421828	0.764781	0.764781	KEAP1/PKD2	2
GO:0051289	GO:0051289	protein homotetramerization	2/76	28/6478	0.0421828	0.764781	0.764781	PKD2/PCBD1	2
GO:0031331	GO:0031331	positive regulation of cellular catabolic process	4/76	114/6478	0.0443613	0.764781	0.764781	PTTG1IP/RAD23A/EDEM2/NRDC	4
GO:0000381	GO:0000381	regulation of alternative mRNA splicing, via spliceosome	2/76	29/6478	0.0449701	0.764781	0.764781	RNPS1/WTAP	2
GO:0046173	GO:0046173	polyol biosynthetic process	2/76	29/6478	0.0449701	0.764781	0.764781	SPR/PCBD1	2
GO:0072376	GO:0072376	protein activation cascade	2/76	29/6478	0.0449701	0.764781	0.764781	C8A/C6	2
GO:1903050	GO:1903050	regulation of proteolysis involved in cellular protein catabolic process	3/76	69/6478	0.0468431	0.764781	0.764781	RAD23A/ARAF/EDEM2	3
GO:0043603	GO:0043603	cellular amide metabolic process	9/76	411/6478	0.0500172	0.764781	0.764781	GSTK1/ABCF1/XPNPEP1/RARS1/CERS4/METTL3/MRPS5/FTSJ1/LOC100521256	9
GO:0001656	GO:0001656	metanephros development	2/76	31/6478	0.0507421	0.764781	0.764781	ID3/PKD2	2
GO:0000380	GO:0000380	alternative mRNA splicing, via spliceosome	2/76	32/6478	0.053723	0.764781	0.764781	RNPS1/WTAP	2
GO:0016071	GO:0016071	mRNA metabolic process	6/76	232/6478	0.0540255	0.764781	0.764781	EFTUD2/RNPS1/METTL3/CPSF3/SF3A3/WTAP	6
GO:0030433	GO:0030433	ubiquitin-dependent ERAD pathway	2/76	33/6478	0.0567647	0.764781	0.764781	EDEM2/FAF2	2
GO:0042136	GO:0042136	neurotransmitter biosynthetic process	2/76	33/6478	0.0567647	0.764781	0.764781	SPR/PKD2	2
GO:0006066	GO:0006066	alcohol metabolic process	4/76	124/6478	0.0572121	0.764781	0.764781	SPR/APOA1/NAAA/PCBD1	4
GO:0018193	GO:0018193	peptidyl-amino acid modification	8/76	362/6478	0.0605147	0.764781	0.764781	PRDX3/GLYR1/PLOD1/TPST1/APOA1/PARP2/PRMT5/MSL3	8
GO:1901800	GO:1901800	positive regulation of proteasomal protein catabolic process	2/76	35/6478	0.0630236	0.764781	0.764781	RAD23A/EDEM2	2
GO:0009108	GO:0009108	coenzyme biosynthetic process	3/76	78/6478	0.0631793	0.764781	0.764781	COQ9/SPR/PCBD1	3
GO:0051186	GO:0051186	cofactor metabolic process	5/76	184/6478	0.0641964	0.764781	0.764781	PRDX3/GSTK1/COQ9/SPR/PCBD1	5
GO:0034660	GO:0034660	ncRNA metabolic process	5/76	185/6478	0.0653976	0.764781	0.764781	NOB1/RARS1/METTL3/FTSJ1/LOC100521256	5
GO:0051090	GO:0051090	regulation of DNA-binding transcription factor activity	4/76	132/6478	0.0687901	0.764781	0.764781	PRDX3/KEAP1/ID3/PKD2	4
GO:0006413	GO:0006413	translational initiation	2/76	37/6478	0.0695046	0.764781	0.764781	ABCF1/METTL3	2
GO:1903409	GO:1903409	reactive oxygen species biosynthetic process	2/76	37/6478	0.0695046	0.764781	0.764781	SPR/PKD2	2
GO:0030162	GO:0030162	regulation of proteolysis	5/76	191/6478	0.0728712	0.764781	0.764781	SPOP/RAD23A/ARAF/EDEM2/NRDC	5
GO:0006399	GO:0006399	tRNA metabolic process	3/76	83/6478	0.073253	0.764781	0.764781	RARS1/FTSJ1/LOC100521256	3
GO:0032006	GO:0032006	regulation of TOR signaling	2/76	39/6478	0.0761944	0.764781	0.764781	FBXO9/ARAF	2
GO:1903052	GO:1903052	positive regulation of proteolysis involved in cellular protein catabolic process	2/76	39/6478	0.0761944	0.764781	0.764781	RAD23A/EDEM2	2
GO:0051259	GO:0051259	protein complex oligomerization	4/76	137/6478	0.0765994	0.764781	0.764781	FUS/TP53/PKD2/PCBD1	4
GO:0043604	GO:0043604	amide biosynthetic process	7/76	319/6478	0.0792326	0.764781	0.764781	ABCF1/RARS1/CERS4/METTL3/MRPS5/FTSJ1/LOC100521256	7
GO:0036503	GO:0036503	ERAD pathway	2/76	40/6478	0.0796135	0.764781	0.764781	EDEM2/FAF2	2
GO:0006508	GO:0006508	proteolysis	9/76	454/6478	0.0826593	0.764781	0.764781	FBXO9/SPOP/RAD23A/ARAF/KEAP1/EDEM2/FAF2/SPPL2B/NRDC	9
GO:0048024	GO:0048024	regulation of mRNA splicing, via spliceosome	2/76	41/6478	0.08308	0.764781	0.764781	RNPS1/WTAP	2
GO:0009896	GO:0009896	positive regulation of catabolic process	4/76	142/6478	0.0848388	0.764781	0.764781	PTTG1IP/RAD23A/EDEM2/NRDC	4
GO:0031647	GO:0031647	regulation of protein stability	3/76	90/6478	0.0884774	0.764781	0.764781	RAD23A/APOA1/TBRG1	3
GO:0072593	GO:0072593	reactive oxygen species metabolic process	3/76	90/6478	0.0884774	0.764781	0.764781	PRDX3/SPR/PKD2	3
GO:0032368	GO:0032368	regulation of lipid transport	2/76	43/6478	0.0901489	0.764781	0.764781	APOA1/TP53	2
GO:0032434	GO:0032434	regulation of proteasomal ubiquitin-dependent protein catabolic process	2/76	43/6478	0.0901489	0.764781	0.764781	RAD23A/ARAF	2
GO:0006412	GO:0006412	translation	6/76	266/6478	0.0910442	0.764781	0.764781	ABCF1/RARS1/METTL3/MRPS5/FTSJ1/LOC100521256	6
GO:0019751	GO:0019751	polyol metabolic process	2/76	45/6478	0.097389	0.764781	0.764781	SPR/PCBD1	2
GO:1901617	GO:1901617	organic hydroxy compound biosynthetic process	3/76	94/6478	0.0977304	0.764781	0.764781	SPR/APOA1/PCBD1	3
GO:0043043	GO:0043043	peptide biosynthetic process	6/76	272/6478	0.0987397	0.764781	0.764781	ABCF1/RARS1/METTL3/MRPS5/FTSJ1/LOC100521256	6
GO:0042737	GO:0042737	drug catabolic process	2/76	47/6478	0.104789	0.764781	0.764781	PRDX3/XPNPEP1	2
GO:0045727	GO:0045727	positive regulation of translation	2/76	47/6478	0.104789	0.764781	0.764781	ABCF1/METTL3	2
GO:0071229	GO:0071229	cellular response to acid chemical	2/76	47/6478	0.104789	0.764781	0.764781	ID3/PKD2	2
GO:0051188	GO:0051188	cofactor biosynthetic process	3/76	97/6478	0.104919	0.764781	0.764781	COQ9/SPR/PCBD1	3
GO:0006974	GO:0006974	cellular response to DNA damage stimulus	6/76	277/6478	0.105413	0.764781	0.764781	PTTG1IP/RAD23A/FUS/PARP2/TP53/METTL3	6
GO:0051260	GO:0051260	protein homooligomerization	3/76	98/6478	0.107361	0.764781	0.764781	FUS/PKD2/PCBD1	3
GO:0002181	GO:0002181	cytoplasmic translation	2/76	48/6478	0.108545	0.764781	0.764781	METTL3/FTSJ1	2
GO:0006743	GO:0006743	ubiquinone metabolic process	1/76	10/6478	0.11139	0.764781	0.764781	COQ9	1
GO:0006744	GO:0006744	ubiquinone biosynthetic process	1/76	10/6478	0.11139	0.764781	0.764781	COQ9	1
GO:0009067	GO:0009067	aspartate family amino acid biosynthetic process	1/76	10/6478	0.11139	0.764781	0.764781	PLOD1	1
GO:0010874	GO:0010874	regulation of cholesterol efflux	1/76	10/6478	0.11139	0.764781	0.764781	APOA1	1
GO:0018126	GO:0018126	protein hydroxylation	1/76	10/6478	0.11139	0.764781	0.764781	PLOD1	1
GO:0045773	GO:0045773	positive regulation of axon extension	1/76	10/6478	0.11139	0.764781	0.764781	DBNL	1
GO:0046365	GO:0046365	monosaccharide catabolic process	1/76	10/6478	0.11139	0.764781	0.764781	GALM	1
GO:0055075	GO:0055075	potassium ion homeostasis	1/76	10/6478	0.11139	0.764781	0.764781	ATP1A1	1
GO:0072074	GO:0072074	kidney mesenchyme development	1/76	10/6478	0.11139	0.764781	0.764781	PKD2	1
GO:0090200	GO:0090200	positive regulation of release of cytochrome c from mitochondria	1/76	10/6478	0.11139	0.764781	0.764781	TP53	1
GO:1901663	GO:1901663	quinone biosynthetic process	1/76	10/6478	0.11139	0.764781	0.764781	COQ9	1
GO:1905939	GO:1905939	regulation of gonad development	1/76	10/6478	0.11139	0.764781	0.764781	TP53	1
GO:2000765	GO:2000765	regulation of cytoplasmic translation	1/76	10/6478	0.11139	0.764781	0.764781	METTL3	1
GO:2001259	GO:2001259	positive regulation of cation channel activity	1/76	10/6478	0.11139	0.764781	0.764781	PKD2	1
GO:0045862	GO:0045862	positive regulation of proteolysis	3/76	100/6478	0.112312	0.764781	0.764781	RAD23A/EDEM2/NRDC	3
GO:0016573	GO:0016573	histone acetylation	2/76	49/6478	0.112337	0.764781	0.764781	GLYR1/MSL3	2
GO:2000058	GO:2000058	regulation of ubiquitin-dependent protein catabolic process	2/76	49/6478	0.112337	0.764781	0.764781	RAD23A/ARAF	2
GO:0031929	GO:0031929	TOR signaling	2/76	50/6478	0.116164	0.764781	0.764781	FBXO9/ARAF	2
GO:0042133	GO:0042133	neurotransmitter metabolic process	2/76	50/6478	0.116164	0.764781	0.764781	SPR/PKD2	2
GO:1990138	GO:1990138	neuron projection extension	2/76	50/6478	0.116164	0.764781	0.764781	DBNL/NRN1	2
GO:0018393	GO:0018393	internal peptidyl-lysine acetylation	2/76	51/6478	0.120023	0.764781	0.764781	GLYR1/MSL3	2
GO:0031329	GO:0031329	regulation of cellular catabolic process	5/76	223/6478	0.120199	0.764781	0.764781	PTTG1IP/RAD23A/ARAF/EDEM2/NRDC	5
GO:0000184	GO:0000184	nuclear-transcribed mRNA catabolic process, nonsense-mediated decay	1/76	11/6478	0.121831	0.764781	0.764781	RNPS1	1
GO:0000469	GO:0000469	cleavage involved in rRNA processing	1/76	11/6478	0.121831	0.764781	0.764781	NOB1	1
GO:0010499	GO:0010499	proteasomal ubiquitin-independent protein catabolic process	1/76	11/6478	0.121831	0.764781	0.764781	KEAP1	1
GO:0016601	GO:0016601	Rac protein signal transduction	1/76	11/6478	0.121831	0.764781	0.764781	DBNL	1
GO:0021772	GO:0021772	olfactory bulb development	1/76	11/6478	0.121831	0.764781	0.764781	EXT1	1
GO:0021988	GO:0021988	olfactory lobe development	1/76	11/6478	0.121831	0.764781	0.764781	EXT1	1
GO:0032392	GO:0032392	DNA geometric change	1/76	11/6478	0.121831	0.764781	0.764781	TP53	1
GO:0032890	GO:0032890	regulation of organic acid transport	1/76	11/6478	0.121831	0.764781	0.764781	TP53	1
GO:0034367	GO:0034367	protein-containing complex remodeling	1/76	11/6478	0.121831	0.764781	0.764781	APOA1	1
GO:0034368	GO:0034368	protein-lipid complex remodeling	1/76	11/6478	0.121831	0.764781	0.764781	APOA1	1
GO:0034369	GO:0034369	plasma lipoprotein particle remodeling	1/76	11/6478	0.121831	0.764781	0.764781	APOA1	1
GO:0034405	GO:0034405	response to fluid shear stress	1/76	11/6478	0.121831	0.764781	0.764781	PKD2	1
GO:0042744	GO:0042744	hydrogen peroxide catabolic process	1/76	11/6478	0.121831	0.764781	0.764781	PRDX3	1
GO:0045940	GO:0045940	positive regulation of steroid metabolic process	1/76	11/6478	0.121831	0.764781	0.764781	APOA1	1
GO:0048512	GO:0048512	circadian behavior	1/76	11/6478	0.121831	0.764781	0.764781	TP53	1
GO:0050686	GO:0050686	negative regulation of mRNA processing	1/76	11/6478	0.121831	0.764781	0.764781	RNPS1	1
GO:0060338	GO:0060338	regulation of type I interferon-mediated signaling pathway	1/76	11/6478	0.121831	0.764781	0.764781	METTL3	1
GO:0060998	GO:0060998	regulation of dendritic spine development	1/76	11/6478	0.121831	0.764781	0.764781	DBNL	1
GO:0072273	GO:0072273	metanephric nephron morphogenesis	1/76	11/6478	0.121831	0.764781	0.764781	PKD2	1
GO:1901021	GO:1901021	positive regulation of calcium ion transmembrane transporter activity	1/76	11/6478	0.121831	0.764781	0.764781	PKD2	1
GO:1902253	GO:1902253	regulation of intrinsic apoptotic signaling pathway by p53 class mediator	1/76	11/6478	0.121831	0.764781	0.764781	PTTG1IP	1
GO:1905898	GO:1905898	positive regulation of response to endoplasmic reticulum stress	1/76	11/6478	0.121831	0.764781	0.764781	EDEM2	1
GO:0006475	GO:0006475	internal protein amino acid acetylation	2/76	52/6478	0.123915	0.764781	0.764781	GLYR1/MSL3	2
GO:0018394	GO:0018394	peptidyl-lysine acetylation	2/76	53/6478	0.127837	0.764781	0.764781	GLYR1/MSL3	2
GO:0050684	GO:0050684	regulation of mRNA processing	2/76	53/6478	0.127837	0.764781	0.764781	RNPS1/WTAP	2
GO:0001505	GO:0001505	regulation of neurotransmitter levels	3/76	107/6478	0.130307	0.764781	0.764781	SPR/NRN1/PKD2	3
GO:0034250	GO:0034250	positive regulation of cellular amide metabolic process	2/76	54/6478	0.131788	0.764781	0.764781	ABCF1/METTL3	2
GO:1905952	GO:1905952	regulation of lipid localization	2/76	54/6478	0.131788	0.764781	0.764781	APOA1/TP53	2
GO:0001960	GO:0001960	negative regulation of cytokine-mediated signaling pathway	1/76	12/6478	0.132151	0.764781	0.764781	METTL3	1
GO:0007622	GO:0007622	rhythmic behavior	1/76	12/6478	0.132151	0.764781	0.764781	TP53	1
GO:0009649	GO:0009649	entrainment of circadian clock	1/76	12/6478	0.132151	0.764781	0.764781	TP53	1
GO:0018195	GO:0018195	peptidyl-arginine modification	1/76	12/6478	0.132151	0.764781	0.764781	PRMT5	1
GO:0034377	GO:0034377	plasma lipoprotein particle assembly	1/76	12/6478	0.132151	0.764781	0.764781	APOA1	1
GO:0043171	GO:0043171	peptide catabolic process	1/76	12/6478	0.132151	0.764781	0.764781	XPNPEP1	1
GO:0060997	GO:0060997	dendritic spine morphogenesis	1/76	12/6478	0.132151	0.764781	0.764781	DBNL	1
GO:0065005	GO:0065005	protein-lipid complex assembly	1/76	12/6478	0.132151	0.764781	0.764781	APOA1	1
GO:0070670	GO:0070670	response to interleukin-4	1/76	12/6478	0.132151	0.764781	0.764781	KEAP1	1
GO:0070861	GO:0070861	regulation of protein exit from endoplasmic reticulum	1/76	12/6478	0.132151	0.764781	0.764781	EDEM2	1
GO:0071353	GO:0071353	cellular response to interleukin-4	1/76	12/6478	0.132151	0.764781	0.764781	KEAP1	1
GO:0072210	GO:0072210	metanephric nephron development	1/76	12/6478	0.132151	0.764781	0.764781	PKD2	1
GO:0140115	GO:0140115	export across plasma membrane	1/76	12/6478	0.132151	0.764781	0.764781	ATP1A1	1
GO:1901661	GO:1901661	quinone metabolic process	1/76	12/6478	0.132151	0.764781	0.764781	COQ9	1
GO:1901797	GO:1901797	negative regulation of signal transduction by p53 class mediator	1/76	12/6478	0.132151	0.764781	0.764781	PTTG1IP	1
GO:1904292	GO:1904292	regulation of ERAD pathway	1/76	12/6478	0.132151	0.764781	0.764781	EDEM2	1
GO:0050821	GO:0050821	protein stabilization	2/76	56/6478	0.139775	0.764781	0.764781	APOA1/TBRG1	2
GO:2001242	GO:2001242	regulation of intrinsic apoptotic signaling pathway	2/76	56/6478	0.139775	0.764781	0.764781	PTTG1IP/TP53	2
GO:0018205	GO:0018205	peptidyl-lysine modification	3/76	111/6478	0.141024	0.764781	0.764781	GLYR1/PLOD1/MSL3	3
GO:0032309	GO:0032309	icosanoid secretion	1/76	13/6478	0.142352	0.764781	0.764781	TP53	1
GO:0032373	GO:0032373	positive regulation of sterol transport	1/76	13/6478	0.142352	0.764781	0.764781	APOA1	1
GO:0032376	GO:0032376	positive regulation of cholesterol transport	1/76	13/6478	0.142352	0.764781	0.764781	APOA1	1
GO:0033628	GO:0033628	regulation of cell adhesion mediated by integrin	1/76	13/6478	0.142352	0.764781	0.764781	FERMT3	1
GO:0035066	GO:0035066	positive regulation of histone acetylation	1/76	13/6478	0.142352	0.764781	0.764781	GLYR1	1
GO:0043516	GO:0043516	regulation of DNA damage response, signal transduction by p53 class mediator	1/76	13/6478	0.142352	0.764781	0.764781	PTTG1IP	1
GO:0045911	GO:0045911	positive regulation of DNA recombination	1/76	13/6478	0.142352	0.764781	0.764781	FUS	1
GO:0060674	GO:0060674	placenta blood vessel development	1/76	13/6478	0.142352	0.764781	0.764781	PKD2	1
GO:0060761	GO:0060761	negative regulation of response to cytokine stimulus	1/76	13/6478	0.142352	0.764781	0.764781	METTL3	1
GO:0071158	GO:0071158	positive regulation of cell cycle arrest	1/76	13/6478	0.142352	0.764781	0.764781	PKD2	1
GO:0071320	GO:0071320	cellular response to cAMP	1/76	13/6478	0.142352	0.764781	0.764781	PKD2	1
GO:0071398	GO:0071398	cellular response to fatty acid	1/76	13/6478	0.142352	0.764781	0.764781	ID3	1
GO:1905953	GO:1905953	negative regulation of lipid localization	1/76	13/6478	0.142352	0.764781	0.764781	TP53	1
GO:2000249	GO:2000249	regulation of actin cytoskeleton reorganization	1/76	13/6478	0.142352	0.764781	0.764781	ESAM	1
GO:0006520	GO:0006520	cellular amino acid metabolic process	3/76	112/6478	0.143749	0.764781	0.764781	PLOD1/RARS1/LOC100521256	3
GO:0046677	GO:0046677	response to antibiotic	2/76	57/6478	0.143807	0.764781	0.764781	PRDX3/ID3	2
GO:0006281	GO:0006281	DNA repair	4/76	173/6478	0.144749	0.764781	0.764781	RAD23A/FUS/PARP2/TP53	4
GO:0045786	GO:0045786	negative regulation of cell cycle	4/76	176/6478	0.151272	0.764781	0.764781	PKD2/PRCC/PPM1G/TBRG1	4
GO:0001890	GO:0001890	placenta development	2/76	59/6478	0.151945	0.764781	0.764781	PRDX3/PKD2	2
GO:0007623	GO:0007623	circadian rhythm	2/76	59/6478	0.151945	0.764781	0.764781	ID3/TP53	2
GO:0002183	GO:0002183	cytoplasmic translational initiation	1/76	14/6478	0.152434	0.764781	0.764781	METTL3	1
GO:0003338	GO:0003338	metanephros morphogenesis	1/76	14/6478	0.152434	0.764781	0.764781	PKD2	1
GO:0006378	GO:0006378	mRNA polyadenylation	1/76	14/6478	0.152434	0.764781	0.764781	CPSF3	1
GO:0019433	GO:0019433	triglyceride catabolic process	1/76	14/6478	0.152434	0.764781	0.764781	APOA1	1
GO:0044060	GO:0044060	regulation of endocrine process	1/76	14/6478	0.152434	0.764781	0.764781	TP53	1
GO:0048240	GO:0048240	sperm capacitation	1/76	14/6478	0.152434	0.764781	0.764781	PEBP1	1
GO:0071715	GO:0071715	icosanoid transport	1/76	14/6478	0.152434	0.764781	0.764781	TP53	1
GO:0097178	GO:0097178	ruffle assembly	1/76	14/6478	0.152434	0.764781	0.764781	DBNL	1
GO:1901571	GO:1901571	fatty acid derivative transport	1/76	14/6478	0.152434	0.764781	0.764781	TP53	1
GO:2001024	GO:2001024	negative regulation of response to drug	1/76	14/6478	0.152434	0.764781	0.764781	TP53	1
GO:0048588	GO:0048588	developmental cell growth	2/76	60/6478	0.156049	0.764781	0.764781	DBNL/NRN1	2
GO:0006024	GO:0006024	glycosaminoglycan biosynthetic process	1/76	15/6478	0.162399	0.764781	0.764781	EXT1	1
GO:0006471	GO:0006471	protein ADP-ribosylation	1/76	15/6478	0.162399	0.764781	0.764781	PARP2	1
GO:0009409	GO:0009409	response to cold	1/76	15/6478	0.162399	0.764781	0.764781	UCP2	1
GO:0030851	GO:0030851	granulocyte differentiation	1/76	15/6478	0.162399	0.764781	0.764781	EVI2B	1
GO:0031648	GO:0031648	protein destabilization	1/76	15/6478	0.162399	0.764781	0.764781	RAD23A	1
GO:0042398	GO:0042398	cellular modified amino acid biosynthetic process	1/76	15/6478	0.162399	0.764781	0.764781	PLOD1	1
GO:0045429	GO:0045429	positive regulation of nitric oxide biosynthetic process	1/76	15/6478	0.162399	0.764781	0.764781	PKD2	1
GO:0045604	GO:0045604	regulation of epidermal cell differentiation	1/76	15/6478	0.162399	0.764781	0.764781	KEAP1	1
GO:0045824	GO:0045824	negative regulation of innate immune response	1/76	15/6478	0.162399	0.764781	0.764781	METTL3	1
GO:0051926	GO:0051926	negative regulation of calcium ion transport	1/76	15/6478	0.162399	0.764781	0.764781	PKD2	1
GO:0060337	GO:0060337	type I interferon signaling pathway	1/76	15/6478	0.162399	0.764781	0.764781	METTL3	1
GO:0060986	GO:0060986	endocrine hormone secretion	1/76	15/6478	0.162399	0.764781	0.764781	TP53	1
GO:0070542	GO:0070542	response to fatty acid	1/76	15/6478	0.162399	0.764781	0.764781	ID3	1
GO:0086009	GO:0086009	membrane repolarization	1/76	15/6478	0.162399	0.764781	0.764781	ATP1A1	1
GO:0090199	GO:0090199	regulation of release of cytochrome c from mitochondria	1/76	15/6478	0.162399	0.764781	0.764781	TP53	1
GO:1900006	GO:1900006	positive regulation of dendrite development	1/76	15/6478	0.162399	0.764781	0.764781	DBNL	1
GO:2000758	GO:2000758	positive regulation of peptidyl-lysine acetylation	1/76	15/6478	0.162399	0.764781	0.764781	GLYR1	1
GO:0030833	GO:0030833	regulation of actin filament polymerization	2/76	63/6478	0.168483	0.764781	0.764781	DBNL/ESAM	2
GO:1901615	GO:1901615	organic hydroxy compound metabolic process	4/76	184/6478	0.169205	0.764781	0.764781	SPR/APOA1/NAAA/PCBD1	4
GO:0006732	GO:0006732	coenzyme metabolic process	3/76	122/6478	0.17192	0.764781	0.764781	COQ9/SPR/PCBD1	3
GO:0001836	GO:0001836	release of cytochrome c from mitochondria	1/76	16/6478	0.172249	0.764781	0.764781	TP53	1
GO:0001893	GO:0001893	maternal placenta development	1/76	16/6478	0.172249	0.764781	0.764781	PRDX3	1
GO:0010569	GO:0010569	regulation of double-strand break repair via homologous recombination	1/76	16/6478	0.172249	0.764781	0.764781	FUS	1
GO:0030166	GO:0030166	proteoglycan biosynthetic process	1/76	16/6478	0.172249	0.764781	0.764781	EXT1	1
GO:0032413	GO:0032413	negative regulation of ion transmembrane transporter activity	1/76	16/6478	0.172249	0.764781	0.764781	PKD2	1
GO:0051281	GO:0051281	positive regulation of release of sequestered calcium ion into cytosol	1/76	16/6478	0.172249	0.764781	0.764781	PKD2	1
GO:0070527	GO:0070527	platelet aggregation	1/76	16/6478	0.172249	0.764781	0.764781	FERMT3	1
GO:0090279	GO:0090279	regulation of calcium ion import	1/76	16/6478	0.172249	0.764781	0.764781	PKD2	1
GO:0097061	GO:0097061	dendritic spine organization	1/76	16/6478	0.172249	0.764781	0.764781	DBNL	1
GO:1903902	GO:1903902	positive regulation of viral life cycle	1/76	16/6478	0.172249	0.764781	0.764781	RAD23A	1
GO:1904407	GO:1904407	positive regulation of nitric oxide metabolic process	1/76	16/6478	0.172249	0.764781	0.764781	PKD2	1
GO:1990573	GO:1990573	potassium ion import across plasma membrane	1/76	16/6478	0.172249	0.764781	0.764781	ATP1A1	1
GO:0001101	GO:0001101	response to acid chemical	2/76	64/6478	0.172666	0.764781	0.764781	ID3/PKD2	2
GO:0006473	GO:0006473	protein acetylation	2/76	64/6478	0.172666	0.764781	0.764781	GLYR1/MSL3	2
GO:0043269	GO:0043269	regulation of ion transport	4/76	186/6478	0.173805	0.764781	0.764781	APOA1/ATP1A1/TP53/PKD2	4
GO:0016458	GO:0016458	gene silencing	2/76	65/6478	0.176866	0.764781	0.764781	METTL3/MSL3	2
GO:0010107	GO:0010107	potassium ion import	1/76	17/6478	0.181984	0.764781	0.764781	ATP1A1	1
GO:0022602	GO:0022602	ovulation cycle process	1/76	17/6478	0.181984	0.764781	0.764781	TP53	1
GO:0030199	GO:0030199	collagen fibril organization	1/76	17/6478	0.181984	0.764781	0.764781	PLOD1	1
GO:0032414	GO:0032414	positive regulation of ion transmembrane transporter activity	1/76	17/6478	0.181984	0.764781	0.764781	PKD2	1
GO:0035904	GO:0035904	aorta development	1/76	17/6478	0.181984	0.764781	0.764781	PKD2	1
GO:0042743	GO:0042743	hydrogen peroxide metabolic process	1/76	17/6478	0.181984	0.764781	0.764781	PRDX3	1
GO:0043631	GO:0043631	RNA polyadenylation	1/76	17/6478	0.181984	0.764781	0.764781	CPSF3	1
GO:0048814	GO:0048814	regulation of dendrite morphogenesis	1/76	17/6478	0.181984	0.764781	0.764781	DBNL	1
GO:0071470	GO:0071470	cellular response to osmotic stress	1/76	17/6478	0.181984	0.764781	0.764781	PKD2	1
GO:0071825	GO:0071825	protein-lipid complex subunit organization	1/76	17/6478	0.181984	0.764781	0.764781	APOA1	1
GO:0071827	GO:0071827	plasma lipoprotein particle organization	1/76	17/6478	0.181984	0.764781	0.764781	APOA1	1
GO:0106027	GO:0106027	neuron projection organization	1/76	17/6478	0.181984	0.764781	0.764781	DBNL	1
GO:0043270	GO:0043270	positive regulation of ion transport	2/76	67/6478	0.185315	0.764781	0.764781	APOA1/PKD2	2
GO:0009416	GO:0009416	response to light stimulus	2/76	68/6478	0.189561	0.764781	0.764781	TP53/METTL3	2
GO:0030041	GO:0030041	actin filament polymerization	2/76	68/6478	0.189561	0.764781	0.764781	DBNL/ESAM	2
GO:0006284	GO:0006284	base-excision repair	1/76	18/6478	0.191606	0.764781	0.764781	PARP2	1
GO:0018198	GO:0018198	peptidyl-cysteine modification	1/76	18/6478	0.191606	0.764781	0.764781	PRDX3	1
GO:0031146	GO:0031146	SCF-dependent proteasomal ubiquitin-dependent protein catabolic process	1/76	18/6478	0.191606	0.764781	0.764781	FBXO9	1
GO:0031529	GO:0031529	ruffle organization	1/76	18/6478	0.191606	0.764781	0.764781	DBNL	1
GO:0035196	GO:0035196	production of miRNAs involved in gene silencing by miRNA	1/76	18/6478	0.191606	0.764781	0.764781	METTL3	1
GO:0045662	GO:0045662	negative regulation of myoblast differentiation	1/76	18/6478	0.191606	0.764781	0.764781	ID3	1
GO:0046461	GO:0046461	neutral lipid catabolic process	1/76	18/6478	0.191606	0.764781	0.764781	APOA1	1
GO:0046464	GO:0046464	acylglycerol catabolic process	1/76	18/6478	0.191606	0.764781	0.764781	APOA1	1
GO:0051591	GO:0051591	response to cAMP	1/76	18/6478	0.191606	0.764781	0.764781	PKD2	1
GO:0055090	GO:0055090	acylglycerol homeostasis	1/76	18/6478	0.191606	0.764781	0.764781	APOA1	1
GO:0070328	GO:0070328	triglyceride homeostasis	1/76	18/6478	0.191606	0.764781	0.764781	APOA1	1
GO:0070830	GO:0070830	bicellular tight junction assembly	1/76	18/6478	0.191606	0.764781	0.764781	ESAM	1
GO:0120192	GO:0120192	tight junction assembly	1/76	18/6478	0.191606	0.764781	0.764781	ESAM	1
GO:1901985	GO:1901985	positive regulation of protein acetylation	1/76	18/6478	0.191606	0.764781	0.764781	GLYR1	1
GO:1903428	GO:1903428	positive regulation of reactive oxygen species biosynthetic process	1/76	18/6478	0.191606	0.764781	0.764781	PKD2	1
GO:0016570	GO:0016570	histone modification	3/76	130/6478	0.195511	0.764781	0.764781	GLYR1/PRMT5/MSL3	3
GO:0044283	GO:0044283	small molecule biosynthetic process	5/76	264/6478	0.197043	0.764781	0.764781	COQ9/PLOD1/SPR/APOA1/PCBD1	5
GO:0008064	GO:0008064	regulation of actin polymerization or depolymerization	2/76	70/6478	0.198095	0.764781	0.764781	DBNL/ESAM	2
GO:0030832	GO:0030832	regulation of actin filament length	2/76	70/6478	0.198095	0.764781	0.764781	DBNL/ESAM	2
GO:0030490	GO:0030490	maturation of SSU-rRNA	1/76	19/6478	0.201117	0.764781	0.764781	NOB1	1
GO:0031050	GO:0031050	dsRNA processing	1/76	19/6478	0.201117	0.764781	0.764781	METTL3	1
GO:0032411	GO:0032411	positive regulation of transporter activity	1/76	19/6478	0.201117	0.764781	0.764781	PKD2	1
GO:0043967	GO:0043967	histone H4 acetylation	1/76	19/6478	0.201117	0.764781	0.764781	MSL3	1
GO:0045739	GO:0045739	positive regulation of DNA repair	1/76	19/6478	0.201117	0.764781	0.764781	FUS	1
GO:0050772	GO:0050772	positive regulation of axonogenesis	1/76	19/6478	0.201117	0.764781	0.764781	DBNL	1
GO:0051310	GO:0051310	metaphase plate congression	1/76	19/6478	0.201117	0.764781	0.764781	CENPQ	1
GO:0070918	GO:0070918	production of small RNA involved in gene silencing by RNA	1/76	19/6478	0.201117	0.764781	0.764781	METTL3	1
GO:0071357	GO:0071357	cellular response to type I interferon	1/76	19/6478	0.201117	0.764781	0.764781	METTL3	1
GO:2001020	GO:2001020	regulation of response to DNA damage stimulus	2/76	71/6478	0.202379	0.764781	0.764781	PTTG1IP/FUS	2
GO:0016049	GO:0016049	cell growth	3/76	133/6478	0.204562	0.764781	0.764781	DBNL/NRN1/TP53	3
GO:0017144	GO:0017144	drug metabolic process	5/76	270/6478	0.209531	0.764781	0.764781	PRDX3/XPNPEP1/SPR/PKD2/PCBD1	5
GO:0006023	GO:0006023	aminoglycan biosynthetic process	1/76	20/6478	0.210517	0.764781	0.764781	EXT1	1
GO:0006383	GO:0006383	transcription by RNA polymerase III	1/76	20/6478	0.210517	0.764781	0.764781	POLR3H	1
GO:0006576	GO:0006576	cellular biogenic amine metabolic process	1/76	20/6478	0.210517	0.764781	0.764781	NAAA	1
GO:0010524	GO:0010524	positive regulation of calcium ion transport into cytosol	1/76	20/6478	0.210517	0.764781	0.764781	PKD2	1
GO:0033692	GO:0033692	cellular polysaccharide biosynthetic process	1/76	20/6478	0.210517	0.764781	0.764781	EXT1	1
GO:0034644	GO:0034644	cellular response to UV	1/76	20/6478	0.210517	0.764781	0.764781	METTL3	1
GO:0042181	GO:0042181	ketone biosynthetic process	1/76	20/6478	0.210517	0.764781	0.764781	COQ9	1
GO:0099175	GO:0099175	regulation of postsynapse organization	1/76	20/6478	0.210517	0.764781	0.764781	DBNL	1
GO:0120193	GO:0120193	tight junction organization	1/76	20/6478	0.210517	0.764781	0.764781	ESAM	1
GO:0006575	GO:0006575	cellular modified amino acid metabolic process	2/76	74/6478	0.215297	0.764781	0.764781	GSTK1/PLOD1	2
GO:0009894	GO:0009894	regulation of catabolic process	5/76	273/6478	0.215874	0.764781	0.764781	PTTG1IP/RAD23A/ARAF/EDEM2/NRDC	5
GO:0016569	GO:0016569	covalent chromatin modification	3/76	137/6478	0.216779	0.764781	0.764781	GLYR1/PRMT5/MSL3	3
GO:0006302	GO:0006302	double-strand break repair	2/76	75/6478	0.219621	0.764781	0.764781	FUS/PARP2	2
GO:0000245	GO:0000245	spliceosomal complex assembly	1/76	21/6478	0.219808	0.764781	0.764781	SF3A3	1
GO:0002028	GO:0002028	regulation of sodium ion transport	1/76	21/6478	0.219808	0.764781	0.764781	ATP1A1	1
GO:0006749	GO:0006749	glutathione metabolic process	1/76	21/6478	0.219808	0.764781	0.764781	GSTK1	1
GO:0009066	GO:0009066	aspartate family amino acid metabolic process	1/76	21/6478	0.219808	0.764781	0.764781	PLOD1	1
GO:0016575	GO:0016575	histone deacetylation	1/76	21/6478	0.219808	0.764781	0.764781	MSL3	1
GO:0030330	GO:0030330	DNA damage response, signal transduction by p53 class mediator	1/76	21/6478	0.219808	0.764781	0.764781	PTTG1IP	1
GO:0032410	GO:0032410	negative regulation of transporter activity	1/76	21/6478	0.219808	0.764781	0.764781	PKD2	1
GO:0034109	GO:0034109	homotypic cell-cell adhesion	1/76	21/6478	0.219808	0.764781	0.764781	FERMT3	1
GO:0034340	GO:0034340	response to type I interferon	1/76	21/6478	0.219808	0.764781	0.764781	METTL3	1
GO:0045428	GO:0045428	regulation of nitric oxide biosynthetic process	1/76	21/6478	0.219808	0.764781	0.764781	PKD2	1
GO:0045668	GO:0045668	negative regulation of osteoblast differentiation	1/76	21/6478	0.219808	0.764781	0.764781	ID3	1
GO:0050766	GO:0050766	positive regulation of phagocytosis	1/76	21/6478	0.219808	0.764781	0.764781	APOA1	1
GO:0051187	GO:0051187	cofactor catabolic process	1/76	21/6478	0.219808	0.764781	0.764781	PRDX3	1
GO:0051881	GO:0051881	regulation of mitochondrial membrane potential	1/76	21/6478	0.219808	0.764781	0.764781	PRDX3	1
GO:0060996	GO:0060996	dendritic spine development	1/76	21/6478	0.219808	0.764781	0.764781	DBNL	1
GO:0071156	GO:0071156	regulation of cell cycle arrest	1/76	21/6478	0.219808	0.764781	0.764781	PKD2	1
GO:1901796	GO:1901796	regulation of signal transduction by p53 class mediator	1/76	21/6478	0.219808	0.764781	0.764781	PTTG1IP	1
GO:1904063	GO:1904063	negative regulation of cation transmembrane transport	1/76	21/6478	0.219808	0.764781	0.764781	PKD2	1
GO:1904427	GO:1904427	positive regulation of calcium ion transmembrane transport	1/76	21/6478	0.219808	0.764781	0.764781	PKD2	1
GO:2000134	GO:2000134	negative regulation of G1/S transition of mitotic cell cycle	1/76	21/6478	0.219808	0.764781	0.764781	PKD2	1
GO:0040029	GO:0040029	regulation of gene expression, epigenetic	2/76	76/6478	0.223953	0.764781	0.764781	METTL3/MSL3	2
GO:0060560	GO:0060560	developmental growth involved in morphogenesis	2/76	76/6478	0.223953	0.764781	0.764781	DBNL/NRN1	2
GO:0034470	GO:0034470	ncRNA processing	3/76	140/6478	0.226045	0.764781	0.764781	NOB1/METTL3/FTSJ1	3
GO:0000271	GO:0000271	polysaccharide biosynthetic process	1/76	22/6478	0.228991	0.764781	0.764781	EXT1	1
GO:0001658	GO:0001658	branching involved in ureteric bud morphogenesis	1/76	22/6478	0.228991	0.764781	0.764781	PKD2	1
GO:0001947	GO:0001947	heart looping	1/76	22/6478	0.228991	0.764781	0.764781	PKD2	1
GO:0006029	GO:0006029	proteoglycan metabolic process	1/76	22/6478	0.228991	0.764781	0.764781	EXT1	1
GO:0006304	GO:0006304	DNA modification	1/76	22/6478	0.228991	0.764781	0.764781	PARP2	1
GO:0006695	GO:0006695	cholesterol biosynthetic process	1/76	22/6478	0.228991	0.764781	0.764781	APOA1	1
GO:0015914	GO:0015914	phospholipid transport	1/76	22/6478	0.228991	0.764781	0.764781	APOA1	1
GO:0017001	GO:0017001	antibiotic catabolic process	1/76	22/6478	0.228991	0.764781	0.764781	PRDX3	1
GO:0031124	GO:0031124	mRNA 3'-end processing	1/76	22/6478	0.228991	0.764781	0.764781	CPSF3	1
GO:0032371	GO:0032371	regulation of sterol transport	1/76	22/6478	0.228991	0.764781	0.764781	APOA1	1
GO:0032374	GO:0032374	regulation of cholesterol transport	1/76	22/6478	0.228991	0.764781	0.764781	APOA1	1
GO:0033344	GO:0033344	cholesterol efflux	1/76	22/6478	0.228991	0.764781	0.764781	APOA1	1
GO:0033627	GO:0033627	cell adhesion mediated by integrin	1/76	22/6478	0.228991	0.764781	0.764781	FERMT3	1
GO:0035065	GO:0035065	regulation of histone acetylation	1/76	22/6478	0.228991	0.764781	0.764781	GLYR1	1
GO:0042698	GO:0042698	ovulation cycle	1/76	22/6478	0.228991	0.764781	0.764781	TP53	1
GO:0043297	GO:0043297	apical junction assembly	1/76	22/6478	0.228991	0.764781	0.764781	ESAM	1
GO:0046888	GO:0046888	negative regulation of hormone secretion	1/76	22/6478	0.228991	0.764781	0.764781	TP53	1
GO:0048524	GO:0048524	positive regulation of viral process	1/76	22/6478	0.228991	0.764781	0.764781	RAD23A	1
GO:0060135	GO:0060135	maternal process involved in female pregnancy	1/76	22/6478	0.228991	0.764781	0.764781	PRDX3	1
GO:0071277	GO:0071277	cellular response to calcium ion	1/76	22/6478	0.228991	0.764781	0.764781	PKD2	1
GO:0090501	GO:0090501	RNA phosphodiester bond hydrolysis	1/76	22/6478	0.228991	0.764781	0.764781	NOB1	1
GO:1902653	GO:1902653	secondary alcohol biosynthetic process	1/76	22/6478	0.228991	0.764781	0.764781	APOA1	1
GO:1902803	GO:1902803	regulation of synaptic vesicle transport	1/76	22/6478	0.228991	0.764781	0.764781	NRN1	1
GO:2000300	GO:2000300	regulation of synaptic vesicle exocytosis	1/76	22/6478	0.228991	0.764781	0.764781	NRN1	1
GO:0007049	GO:0007049	cell cycle	8/76	500/6478	0.230489	0.764781	0.764781	RAD23A/CENPQ/TP53/PKD2/E2F4/PRCC/PPM1G/TBRG1	8
GO:0008154	GO:0008154	actin polymerization or depolymerization	2/76	78/6478	0.232636	0.764781	0.764781	DBNL/ESAM	2
GO:1903829	GO:1903829	positive regulation of cellular protein localization	2/76	78/6478	0.232636	0.764781	0.764781	CENPQ/EDEM2	2
GO:0008544	GO:0008544	epidermis development	2/76	79/6478	0.236987	0.764781	0.764781	PLOD1/KEAP1	2
GO:0002763	GO:0002763	positive regulation of myeloid leukocyte differentiation	1/76	23/6478	0.238067	0.764781	0.764781	EVI2B	1
GO:0003143	GO:0003143	embryonic heart tube morphogenesis	1/76	23/6478	0.238067	0.764781	0.764781	PKD2	1
GO:0006446	GO:0006446	regulation of translational initiation	1/76	23/6478	0.238067	0.764781	0.764781	METTL3	1
GO:0010822	GO:0010822	positive regulation of mitochondrion organization	1/76	23/6478	0.238067	0.764781	0.764781	TP53	1
GO:0034766	GO:0034766	negative regulation of ion transmembrane transport	1/76	23/6478	0.238067	0.764781	0.764781	PKD2	1
GO:0045682	GO:0045682	regulation of epidermis development	1/76	23/6478	0.238067	0.764781	0.764781	KEAP1	1
GO:0048844	GO:0048844	artery morphogenesis	1/76	23/6478	0.238067	0.764781	0.764781	PKD2	1
GO:0060675	GO:0060675	ureteric bud morphogenesis	1/76	23/6478	0.238067	0.764781	0.764781	PKD2	1
GO:0061371	GO:0061371	determination of heart left/right asymmetry	1/76	23/6478	0.238067	0.764781	0.764781	PKD2	1
GO:0072171	GO:0072171	mesonephric tubule morphogenesis	1/76	23/6478	0.238067	0.764781	0.764781	PKD2	1
GO:0072332	GO:0072332	intrinsic apoptotic signaling pathway by p53 class mediator	1/76	23/6478	0.238067	0.764781	0.764781	PTTG1IP	1
GO:1901019	GO:1901019	regulation of calcium ion transmembrane transporter activity	1/76	23/6478	0.238067	0.764781	0.764781	PKD2	1
GO:1905897	GO:1905897	regulation of response to endoplasmic reticulum stress	1/76	23/6478	0.238067	0.764781	0.764781	EDEM2	1
GO:0009628	GO:0009628	response to abiotic stimulus	5/76	285/6478	0.241839	0.765719	0.765719	PLOD1/UCP2/TP53/PKD2/METTL3	5
GO:0048511	GO:0048511	rhythmic process	2/76	81/6478	0.245702	0.765719	0.765719	ID3/TP53	2
GO:0007156	GO:0007156	homophilic cell adhesion via plasma membrane adhesion molecules	1/76	24/6478	0.247038	0.765719	0.765719	ESAM	1
GO:0070509	GO:0070509	calcium ion import	1/76	24/6478	0.247038	0.765719	0.765719	PKD2	1
GO:0072078	GO:0072078	nephron tubule morphogenesis	1/76	24/6478	0.247038	0.765719	0.765719	PKD2	1
GO:1902807	GO:1902807	negative regulation of cell cycle G1/S phase transition	1/76	24/6478	0.247038	0.765719	0.765719	PKD2	1
GO:1903312	GO:1903312	negative regulation of mRNA metabolic process	1/76	24/6478	0.247038	0.765719	0.765719	RNPS1	1
GO:2000756	GO:2000756	regulation of peptidyl-lysine acetylation	1/76	24/6478	0.247038	0.765719	0.765719	GLYR1	1
GO:2000779	GO:2000779	regulation of double-strand break repair	1/76	24/6478	0.247038	0.765719	0.765719	FUS	1
GO:0032271	GO:0032271	regulation of protein polymerization	2/76	82/6478	0.250065	0.765719	0.765719	DBNL/ESAM	2
GO:0043543	GO:0043543	protein acylation	2/76	83/6478	0.254431	0.765719	0.765719	GLYR1/MSL3	2
GO:0097193	GO:0097193	intrinsic apoptotic signaling pathway	2/76	83/6478	0.254431	0.765719	0.765719	PTTG1IP/TP53	2
GO:0006342	GO:0006342	chromatin silencing	1/76	25/6478	0.255904	0.765719	0.765719	MSL3	1
GO:0006970	GO:0006970	response to osmotic stress	1/76	25/6478	0.255904	0.765719	0.765719	PKD2	1
GO:0030004	GO:0030004	cellular monovalent inorganic cation homeostasis	1/76	25/6478	0.255904	0.765719	0.765719	ATP1A1	1
GO:0046503	GO:0046503	glycerolipid catabolic process	1/76	25/6478	0.255904	0.765719	0.765719	APOA1	1
GO:0071482	GO:0071482	cellular response to light stimulus	1/76	25/6478	0.255904	0.765719	0.765719	METTL3	1
GO:0097006	GO:0097006	regulation of plasma lipoprotein particle levels	1/76	25/6478	0.255904	0.765719	0.765719	APOA1	1
GO:1903311	GO:1903311	regulation of mRNA metabolic process	2/76	85/6478	0.263168	0.765719	0.765719	RNPS1/WTAP	2
GO:0034308	GO:0034308	primary alcohol metabolic process	1/76	26/6478	0.264668	0.765719	0.765719	NAAA	1
GO:0035050	GO:0035050	embryonic heart tube development	1/76	26/6478	0.264668	0.765719	0.765719	PKD2	1
GO:0035725	GO:0035725	sodium ion transmembrane transport	1/76	26/6478	0.264668	0.765719	0.765719	ATP1A1	1
GO:0046513	GO:0046513	ceramide biosynthetic process	1/76	26/6478	0.264668	0.765719	0.765719	CERS4	1
GO:0046717	GO:0046717	acid secretion	1/76	26/6478	0.264668	0.765719	0.765719	TP53	1
GO:0046889	GO:0046889	positive regulation of lipid biosynthetic process	1/76	26/6478	0.264668	0.765719	0.765719	APOA1	1
GO:0050000	GO:0050000	chromosome localization	1/76	26/6478	0.264668	0.765719	0.765719	CENPQ	1
GO:0051303	GO:0051303	establishment of chromosome localization	1/76	26/6478	0.264668	0.765719	0.765719	CENPQ	1
GO:0061333	GO:0061333	renal tubule morphogenesis	1/76	26/6478	0.264668	0.765719	0.765719	PKD2	1
GO:0072088	GO:0072088	nephron epithelium morphogenesis	1/76	26/6478	0.264668	0.765719	0.765719	PKD2	1
GO:1901607	GO:1901607	alpha-amino acid biosynthetic process	1/76	26/6478	0.264668	0.765719	0.765719	PLOD1	1
GO:0034976	GO:0034976	response to endoplasmic reticulum stress	2/76	86/6478	0.267538	0.765719	0.765719	EDEM2/FAF2	2
GO:0098657	GO:0098657	import into cell	4/76	224/6478	0.268093	0.765719	0.765719	SNX2/APOA1/DBNL/ATP1A1	4
GO:0001822	GO:0001822	kidney development	2/76	87/6478	0.271908	0.765719	0.765719	ID3/PKD2	2
GO:0000079	GO:0000079	regulation of cyclin-dependent protein serine/threonine kinase activity	1/76	27/6478	0.27333	0.765719	0.765719	PKD2	1
GO:0009581	GO:0009581	detection of external stimulus	1/76	27/6478	0.27333	0.765719	0.765719	PKD2	1
GO:0009582	GO:0009582	detection of abiotic stimulus	1/76	27/6478	0.27333	0.765719	0.765719	PKD2	1
GO:0016126	GO:0016126	sterol biosynthetic process	1/76	27/6478	0.27333	0.765719	0.765719	APOA1	1
GO:0030168	GO:0030168	platelet activation	1/76	27/6478	0.27333	0.765719	0.765719	FERMT3	1
GO:0032370	GO:0032370	positive regulation of lipid transport	1/76	27/6478	0.27333	0.765719	0.765719	APOA1	1
GO:0042274	GO:0042274	ribosomal small subunit biogenesis	1/76	27/6478	0.27333	0.765719	0.765719	NOB1	1
GO:0046683	GO:0046683	response to organophosphorus	1/76	27/6478	0.27333	0.765719	0.765719	PKD2	1
GO:0046928	GO:0046928	regulation of neurotransmitter secretion	1/76	27/6478	0.27333	0.765719	0.765719	NRN1	1
GO:0050848	GO:0050848	regulation of calcium-mediated signaling	1/76	27/6478	0.27333	0.765719	0.765719	PKD2	1
GO:0072028	GO:0072028	nephron morphogenesis	1/76	27/6478	0.27333	0.765719	0.765719	PKD2	1
GO:0098659	GO:0098659	inorganic cation import across plasma membrane	1/76	27/6478	0.27333	0.765719	0.765719	ATP1A1	1
GO:0099587	GO:0099587	inorganic ion import across plasma membrane	1/76	27/6478	0.27333	0.765719	0.765719	ATP1A1	1
GO:2001244	GO:2001244	positive regulation of intrinsic apoptotic signaling pathway	1/76	27/6478	0.27333	0.765719	0.765719	TP53	1
GO:0034504	GO:0034504	protein localization to nucleus	2/76	88/6478	0.276278	0.765719	0.765719	PTTG1IP/TBRG1	2
GO:0006476	GO:0006476	protein deacetylation	1/76	28/6478	0.281891	0.765719	0.765719	MSL3	1
GO:0007492	GO:0007492	endoderm development	1/76	28/6478	0.281891	0.765719	0.765719	EXT1	1
GO:0030516	GO:0030516	regulation of axon extension	1/76	28/6478	0.281891	0.765719	0.765719	DBNL	1
GO:0034502	GO:0034502	protein localization to chromosome	1/76	28/6478	0.281891	0.765719	0.765719	CENPQ	1
GO:0034637	GO:0034637	cellular carbohydrate biosynthetic process	1/76	28/6478	0.281891	0.765719	0.765719	EXT1	1
GO:0044264	GO:0044264	cellular polysaccharide metabolic process	1/76	28/6478	0.281891	0.765719	0.765719	EXT1	1
GO:0050773	GO:0050773	regulation of dendrite development	1/76	28/6478	0.281891	0.765719	0.765719	DBNL	1
GO:0051279	GO:0051279	regulation of release of sequestered calcium ion into cytosol	1/76	28/6478	0.281891	0.765719	0.765719	PKD2	1
GO:0060840	GO:0060840	artery development	1/76	28/6478	0.281891	0.765719	0.765719	PKD2	1
GO:0098693	GO:0098693	regulation of synaptic vesicle cycle	1/76	28/6478	0.281891	0.765719	0.765719	NRN1	1
GO:1901983	GO:1901983	regulation of protein acetylation	1/76	28/6478	0.281891	0.765719	0.765719	GLYR1	1
GO:2001022	GO:2001022	positive regulation of response to DNA damage stimulus	1/76	28/6478	0.281891	0.765719	0.765719	FUS	1
GO:0006959	GO:0006959	humoral immune response	2/76	90/6478	0.285015	0.765719	0.765719	C8A/C6	2
GO:0045930	GO:0045930	negative regulation of mitotic cell cycle	2/76	91/6478	0.28938	0.765719	0.765719	PKD2/PRCC	2
GO:0071214	GO:0071214	cellular response to abiotic stimulus	2/76	91/6478	0.28938	0.765719	0.765719	PKD2/METTL3	2
GO:0072001	GO:0072001	renal system development	2/76	91/6478	0.28938	0.765719	0.765719	ID3/PKD2	2
GO:0104004	GO:0104004	cellular response to environmental stimulus	2/76	91/6478	0.28938	0.765719	0.765719	PKD2/METTL3	2
GO:0110053	GO:0110053	regulation of actin filament organization	2/76	91/6478	0.28938	0.765719	0.765719	DBNL/ESAM	2
GO:0008637	GO:0008637	apoptotic mitochondrial changes	1/76	29/6478	0.290352	0.765719	0.765719	TP53	1
GO:0008652	GO:0008652	cellular amino acid biosynthetic process	1/76	29/6478	0.290352	0.765719	0.765719	PLOD1	1
GO:0014074	GO:0014074	response to purine-containing compound	1/76	29/6478	0.290352	0.765719	0.765719	PKD2	1
GO:0015908	GO:0015908	fatty acid transport	1/76	29/6478	0.290352	0.765719	0.765719	TP53	1
GO:0032963	GO:0032963	collagen metabolic process	1/76	29/6478	0.290352	0.765719	0.765719	PLOD1	1
GO:0035195	GO:0035195	gene silencing by miRNA	1/76	29/6478	0.290352	0.765719	0.765719	METTL3	1
GO:0050886	GO:0050886	endocrine process	1/76	29/6478	0.290352	0.765719	0.765719	TP53	1
GO:1903426	GO:1903426	regulation of reactive oxygen species biosynthetic process	1/76	29/6478	0.290352	0.765719	0.765719	PKD2	1
GO:1904029	GO:1904029	regulation of cyclin-dependent protein kinase activity	1/76	29/6478	0.290352	0.765719	0.765719	PKD2	1
GO:1990542	GO:1990542	mitochondrial transmembrane transport	1/76	29/6478	0.290352	0.765719	0.765719	UCP2	1
GO:2001021	GO:2001021	negative regulation of response to DNA damage stimulus	1/76	29/6478	0.290352	0.765719	0.765719	PTTG1IP	1
GO:0048608	GO:0048608	reproductive structure development	3/76	161/6478	0.292654	0.767759	0.767759	PRDX3/TP53/PKD2	3
GO:0061458	GO:0061458	reproductive system development	3/76	162/6478	0.295876	0.767759	0.767759	PRDX3/TP53/PKD2	3
GO:0005976	GO:0005976	polysaccharide metabolic process	1/76	30/6478	0.298715	0.767759	0.767759	EXT1	1
GO:0015748	GO:0015748	organophosphate ester transport	1/76	30/6478	0.298715	0.767759	0.767759	APOA1	1
GO:0032436	GO:0032436	positive regulation of proteasomal ubiquitin-dependent protein catabolic process	1/76	30/6478	0.298715	0.767759	0.767759	RAD23A	1
GO:0045454	GO:0045454	cell redox homeostasis	1/76	30/6478	0.298715	0.767759	0.767759	PRDX3	1
GO:0045814	GO:0045814	negative regulation of gene expression, epigenetic	1/76	30/6478	0.298715	0.767759	0.767759	MSL3	1
GO:2001243	GO:2001243	negative regulation of intrinsic apoptotic signaling pathway	1/76	30/6478	0.298715	0.767759	0.767759	PTTG1IP	1
GO:2001257	GO:2001257	regulation of cation channel activity	1/76	30/6478	0.298715	0.767759	0.767759	PKD2	1
GO:0006259	GO:0006259	DNA metabolic process	5/76	312/6478	0.303017	0.767759	0.767759	RAD23A/FUS/PARP2/TP53/TBRG1	5
GO:0048812	GO:0048812	neuron projection morphogenesis	3/76	165/6478	0.305559	0.767759	0.767759	DBNL/EXT1/NRN1	3
GO:0042752	GO:0042752	regulation of circadian rhythm	1/76	31/6478	0.306981	0.767759	0.767759	TP53	1
GO:0044106	GO:0044106	cellular amine metabolic process	1/76	31/6478	0.306981	0.767759	0.767759	NAAA	1
GO:0045069	GO:0045069	regulation of viral genome replication	1/76	31/6478	0.306981	0.767759	0.767759	RAD23A	1
GO:0045661	GO:0045661	regulation of myoblast differentiation	1/76	31/6478	0.306981	0.767759	0.767759	ID3	1
GO:0072080	GO:0072080	nephron tubule development	1/76	31/6478	0.306981	0.767759	0.767759	PKD2	1
GO:1904064	GO:1904064	positive regulation of cation transmembrane transport	1/76	31/6478	0.306981	0.767759	0.767759	PKD2	1
GO:1902532	GO:1902532	negative regulation of intracellular signal transduction	3/76	166/6478	0.30879	0.767759	0.767759	PTTG1IP/PEBP1/PKD2	3
GO:0043062	GO:0043062	extracellular structure organization	2/76	96/6478	0.311157	0.767759	0.767759	PLOD1/APOA1	2
GO:0000018	GO:0000018	regulation of DNA recombination	1/76	32/6478	0.31515	0.767759	0.767759	FUS	1
GO:0016441	GO:0016441	posttranscriptional gene silencing	1/76	32/6478	0.31515	0.767759	0.767759	METTL3	1
GO:0030203	GO:0030203	glycosaminoglycan metabolic process	1/76	32/6478	0.31515	0.767759	0.767759	EXT1	1
GO:0034446	GO:0034446	substrate adhesion-dependent cell spreading	1/76	32/6478	0.31515	0.767759	0.767759	FERMT3	1
GO:0035194	GO:0035194	posttranscriptional gene silencing by RNA	1/76	32/6478	0.31515	0.767759	0.767759	METTL3	1
GO:0035601	GO:0035601	protein deacylation	1/76	32/6478	0.31515	0.767759	0.767759	MSL3	1
GO:0042632	GO:0042632	cholesterol homeostasis	1/76	32/6478	0.31515	0.767759	0.767759	APOA1	1
GO:0050764	GO:0050764	regulation of phagocytosis	1/76	32/6478	0.31515	0.767759	0.767759	APOA1	1
GO:0055092	GO:0055092	sterol homeostasis	1/76	32/6478	0.31515	0.767759	0.767759	APOA1	1
GO:0061326	GO:0061326	renal tubule development	1/76	32/6478	0.31515	0.767759	0.767759	PKD2	1
GO:0061387	GO:0061387	regulation of extent of cell growth	1/76	32/6478	0.31515	0.767759	0.767759	DBNL	1
GO:0090316	GO:0090316	positive regulation of intracellular protein transport	1/76	32/6478	0.31515	0.767759	0.767759	EDEM2	1
GO:0098732	GO:0098732	macromolecule deacylation	1/76	32/6478	0.31515	0.767759	0.767759	MSL3	1
GO:0099173	GO:0099173	postsynapse organization	1/76	32/6478	0.31515	0.767759	0.767759	DBNL	1
GO:0048858	GO:0048858	cell projection morphogenesis	3/76	168/6478	0.315257	0.767759	0.767759	DBNL/EXT1/NRN1	3
GO:0120039	GO:0120039	plasma membrane bounded cell projection morphogenesis	3/76	168/6478	0.315257	0.767759	0.767759	DBNL/EXT1/NRN1	3
GO:0042391	GO:0042391	regulation of membrane potential	2/76	97/6478	0.315499	0.767759	0.767759	PRDX3/ATP1A1	2
GO:0030148	GO:0030148	sphingolipid biosynthetic process	1/76	33/6478	0.323225	0.768616	0.768616	CERS4	1
GO:0030279	GO:0030279	negative regulation of ossification	1/76	33/6478	0.323225	0.768616	0.768616	ID3	1
GO:0031058	GO:0031058	positive regulation of histone modification	1/76	33/6478	0.323225	0.768616	0.768616	GLYR1	1
GO:0031532	GO:0031532	actin cytoskeleton reorganization	1/76	33/6478	0.323225	0.768616	0.768616	ESAM	1
GO:0042542	GO:0042542	response to hydrogen peroxide	1/76	33/6478	0.323225	0.768616	0.768616	PRDX3	1
GO:0051701	GO:0051701	interaction with host	1/76	33/6478	0.323225	0.768616	0.768616	ARAF	1
GO:0060993	GO:0060993	kidney morphogenesis	1/76	33/6478	0.323225	0.768616	0.768616	PKD2	1
GO:2000060	GO:2000060	positive regulation of ubiquitin-dependent protein catabolic process	1/76	33/6478	0.323225	0.768616	0.768616	RAD23A	1
GO:2000379	GO:2000379	positive regulation of reactive oxygen species metabolic process	1/76	33/6478	0.323225	0.768616	0.768616	PKD2	1
GO:0006790	GO:0006790	sulfur compound metabolic process	2/76	100/6478	0.328489	0.768616	0.768616	GSTK1/TPST1	2
GO:0051235	GO:0051235	maintenance of location	2/76	100/6478	0.328489	0.768616	0.768616	KEAP1/PKD2	2
GO:0050776	GO:0050776	regulation of immune response	4/76	247/6478	0.329217	0.768616	0.768616	C8A/C6/METTL3/SPPL2B	4
GO:0009308	GO:0009308	amine metabolic process	1/76	34/6478	0.331206	0.768616	0.768616	NAAA	1
GO:0010522	GO:0010522	regulation of calcium ion transport into cytosol	1/76	34/6478	0.331206	0.768616	0.768616	PKD2	1
GO:0017158	GO:0017158	regulation of calcium ion-dependent exocytosis	1/76	34/6478	0.331206	0.768616	0.768616	NRN1	1
GO:0021510	GO:0021510	spinal cord development	1/76	34/6478	0.331206	0.768616	0.768616	PKD2	1
GO:0034763	GO:0034763	negative regulation of transmembrane transport	1/76	34/6478	0.331206	0.768616	0.768616	PKD2	1
GO:0034767	GO:0034767	positive regulation of ion transmembrane transport	1/76	34/6478	0.331206	0.768616	0.768616	PKD2	1
GO:0042770	GO:0042770	signal transduction in response to DNA damage	1/76	34/6478	0.331206	0.768616	0.768616	PTTG1IP	1
GO:0048813	GO:0048813	dendrite morphogenesis	1/76	34/6478	0.331206	0.768616	0.768616	DBNL	1
GO:1902600	GO:1902600	proton transmembrane transport	1/76	34/6478	0.331206	0.768616	0.768616	ATP1A1	1
GO:1905954	GO:1905954	positive regulation of lipid localization	1/76	34/6478	0.331206	0.768616	0.768616	APOA1	1
GO:0032990	GO:0032990	cell part morphogenesis	3/76	173/6478	0.33144	0.768616	0.768616	DBNL/EXT1/NRN1	3
GO:0051258	GO:0051258	protein polymerization	2/76	101/6478	0.332805	0.770207	0.770207	DBNL/ESAM	2
GO:0003006	GO:0003006	developmental process involved in reproduction	4/76	250/6478	0.337289	0.771318	0.771318	PRDX3/PEBP1/TP53/PKD2	4
GO:0001889	GO:0001889	liver development	1/76	35/6478	0.339093	0.771318	0.771318	PKD2	1
GO:0009411	GO:0009411	response to UV	1/76	35/6478	0.339093	0.771318	0.771318	METTL3	1
GO:0016079	GO:0016079	synaptic vesicle exocytosis	1/76	35/6478	0.339093	0.771318	0.771318	NRN1	1
GO:0031398	GO:0031398	positive regulation of protein ubiquitination	1/76	35/6478	0.339093	0.771318	0.771318	PTTG1IP	1
GO:0098739	GO:0098739	import across plasma membrane	1/76	35/6478	0.339093	0.771318	0.771318	ATP1A1	1
GO:2001023	GO:2001023	regulation of response to drug	1/76	35/6478	0.339093	0.771318	0.771318	TP53	1
GO:0060341	GO:0060341	regulation of cellular localization	4/76	252/6478	0.342677	0.771318	0.771318	CENPQ/NRN1/PKD2/EDEM2	4
GO:0006400	GO:0006400	tRNA modification	1/76	36/6478	0.346889	0.771318	0.771318	FTSJ1	1
GO:0007043	GO:0007043	cell-cell junction assembly	1/76	36/6478	0.346889	0.771318	0.771318	ESAM	1
GO:0007368	GO:0007368	determination of left/right symmetry	1/76	36/6478	0.346889	0.771318	0.771318	PKD2	1
GO:0016571	GO:0016571	histone methylation	1/76	36/6478	0.346889	0.771318	0.771318	PRMT5	1
GO:0019079	GO:0019079	viral genome replication	1/76	36/6478	0.346889	0.771318	0.771318	RAD23A	1
GO:0051208	GO:0051208	sequestering of calcium ion	1/76	36/6478	0.346889	0.771318	0.771318	PKD2	1
GO:0051209	GO:0051209	release of sequestered calcium ion into cytosol	1/76	36/6478	0.346889	0.771318	0.771318	PKD2	1
GO:0051282	GO:0051282	regulation of sequestering of calcium ion	1/76	36/6478	0.346889	0.771318	0.771318	PKD2	1
GO:0051283	GO:0051283	negative regulation of sequestering of calcium ion	1/76	36/6478	0.346889	0.771318	0.771318	PKD2	1
GO:0055067	GO:0055067	monovalent inorganic cation homeostasis	1/76	36/6478	0.346889	0.771318	0.771318	ATP1A1	1
GO:0061008	GO:0061008	hepaticobiliary system development	1/76	36/6478	0.346889	0.771318	0.771318	PKD2	1
GO:0072009	GO:0072009	nephron epithelium development	1/76	36/6478	0.346889	0.771318	0.771318	PKD2	1
GO:0044403	GO:0044403	symbiont process	2/76	105/6478	0.349993	0.772052	0.772052	RAD23A/ARAF	2
GO:0015711	GO:0015711	organic anion transport	2/76	106/6478	0.354268	0.772052	0.772052	APOA1/TP53	2
GO:0001959	GO:0001959	regulation of cytokine-mediated signaling pathway	1/76	37/6478	0.354594	0.772052	0.772052	METTL3	1
GO:0019218	GO:0019218	regulation of steroid metabolic process	1/76	37/6478	0.354594	0.772052	0.772052	APOA1	1
GO:0048675	GO:0048675	axon extension	1/76	37/6478	0.354594	0.772052	0.772052	DBNL	1
GO:0090305	GO:0090305	nucleic acid phosphodiester bond hydrolysis	1/76	37/6478	0.354594	0.772052	0.772052	NOB1	1
GO:2000242	GO:2000242	negative regulation of reproductive process	1/76	37/6478	0.354594	0.772052	0.772052	TP53	1
GO:0006897	GO:0006897	endocytosis	3/76	181/6478	0.357319	0.772052	0.772052	SNX2/APOA1/DBNL	3
GO:0006282	GO:0006282	regulation of DNA repair	1/76	38/6478	0.36221	0.772052	0.772052	FUS	1
GO:0006672	GO:0006672	ceramide metabolic process	1/76	38/6478	0.36221	0.772052	0.772052	CERS4	1
GO:0010770	GO:0010770	positive regulation of cell morphogenesis involved in differentiation	1/76	38/6478	0.36221	0.772052	0.772052	DBNL	1
GO:0043271	GO:0043271	negative regulation of ion transport	1/76	38/6478	0.36221	0.772052	0.772052	PKD2	1
GO:0071236	GO:0071236	cellular response to antibiotic	1/76	38/6478	0.36221	0.772052	0.772052	ID3	1
GO:1903322	GO:1903322	positive regulation of protein modification by small protein conjugation or removal	1/76	38/6478	0.36221	0.772052	0.772052	PTTG1IP	1
GO:0002682	GO:0002682	regulation of immune system process	6/76	418/6478	0.366386	0.772052	0.772052	C8A/C6/EVI2B/METTL3/ORM1/SPPL2B	6
GO:0001655	GO:0001655	urogenital system development	2/76	109/6478	0.367037	0.772052	0.772052	ID3/PKD2	2
GO:0001892	GO:0001892	embryonic placenta development	1/76	39/6478	0.369736	0.772052	0.772052	PKD2	1
GO:0006022	GO:0006022	aminoglycan metabolic process	1/76	39/6478	0.369736	0.772052	0.772052	EXT1	1
GO:0006641	GO:0006641	triglyceride metabolic process	1/76	39/6478	0.369736	0.772052	0.772052	APOA1	1
GO:0006814	GO:0006814	sodium ion transport	1/76	39/6478	0.369736	0.772052	0.772052	ATP1A1	1
GO:0007569	GO:0007569	cell aging	1/76	39/6478	0.369736	0.772052	0.772052	TP53	1
GO:0008585	GO:0008585	female gonad development	1/76	39/6478	0.369736	0.772052	0.772052	TP53	1
GO:0015918	GO:0015918	sterol transport	1/76	39/6478	0.369736	0.772052	0.772052	APOA1	1
GO:0030301	GO:0030301	cholesterol transport	1/76	39/6478	0.369736	0.772052	0.772052	APOA1	1
GO:0031047	GO:0031047	gene silencing by RNA	1/76	39/6478	0.369736	0.772052	0.772052	METTL3	1
GO:0031123	GO:0031123	RNA 3'-end processing	1/76	39/6478	0.369736	0.772052	0.772052	CPSF3	1
GO:0046545	GO:0046545	development of primary female sexual characteristics	1/76	39/6478	0.369736	0.772052	0.772052	TP53	1
GO:0051588	GO:0051588	regulation of neurotransmitter transport	1/76	39/6478	0.369736	0.772052	0.772052	NRN1	1
GO:0051592	GO:0051592	response to calcium ion	1/76	39/6478	0.369736	0.772052	0.772052	PKD2	1
GO:0051928	GO:0051928	positive regulation of calcium ion transport	1/76	39/6478	0.369736	0.772052	0.772052	PKD2	1
GO:0097553	GO:0097553	calcium ion transmembrane import into cytosol	1/76	39/6478	0.369736	0.772052	0.772052	PKD2	1
GO:2000045	GO:2000045	regulation of G1/S transition of mitotic cell cycle	1/76	39/6478	0.369736	0.772052	0.772052	PKD2	1
GO:0097190	GO:0097190	apoptotic signaling pathway	3/76	185/6478	0.370223	0.772052	0.772052	PTTG1IP/PARP2/TP53	3
GO:0010959	GO:0010959	regulation of metal ion transport	2/76	110/6478	0.371272	0.772052	0.772052	ATP1A1/PKD2	2
GO:0001558	GO:0001558	regulation of cell growth	2/76	111/6478	0.375497	0.772052	0.772052	DBNL/TP53	2
GO:0051726	GO:0051726	regulation of cell cycle	5/76	343/6478	0.375913	0.772052	0.772052	RAD23A/PKD2/PRCC/PPM1G/TBRG1	5
GO:0001657	GO:0001657	ureteric bud development	1/76	40/6478	0.377175	0.772052	0.772052	PKD2	1
GO:0010821	GO:0010821	regulation of mitochondrion organization	1/76	40/6478	0.377175	0.772052	0.772052	TP53	1
GO:0030307	GO:0030307	positive regulation of cell growth	1/76	40/6478	0.377175	0.772052	0.772052	DBNL	1
GO:0072006	GO:0072006	nephron development	1/76	40/6478	0.377175	0.772052	0.772052	PKD2	1
GO:0072163	GO:0072163	mesonephric epithelium development	1/76	40/6478	0.377175	0.772052	0.772052	PKD2	1
GO:0072164	GO:0072164	mesonephric tubule development	1/76	40/6478	0.377175	0.772052	0.772052	PKD2	1
GO:0072331	GO:0072331	signal transduction by p53 class mediator	1/76	40/6478	0.377175	0.772052	0.772052	PTTG1IP	1
GO:1905269	GO:1905269	positive regulation of chromatin organization	1/76	40/6478	0.377175	0.772052	0.772052	GLYR1	1
GO:0009314	GO:0009314	response to radiation	2/76	113/6478	0.383913	0.772081	0.772081	TP53/METTL3	2
GO:0001823	GO:0001823	mesonephros development	1/76	41/6478	0.384528	0.772081	0.772081	PKD2	1
GO:0007601	GO:0007601	visual perception	1/76	41/6478	0.384528	0.772081	0.772081	NOB1	1
GO:0009855	GO:0009855	determination of bilateral symmetry	1/76	41/6478	0.384528	0.772081	0.772081	PKD2	1
GO:0042476	GO:0042476	odontogenesis	1/76	41/6478	0.384528	0.772081	0.772081	ID3	1
GO:0060759	GO:0060759	regulation of response to cytokine stimulus	1/76	41/6478	0.384528	0.772081	0.772081	METTL3	1
GO:0006869	GO:0006869	lipid transport	2/76	114/6478	0.388103	0.772081	0.772081	APOA1/TP53	2
GO:0032386	GO:0032386	regulation of intracellular transport	2/76	114/6478	0.388103	0.772081	0.772081	NRN1/EDEM2	2
GO:0044419	GO:0044419	interspecies interaction between organisms	2/76	114/6478	0.388103	0.772081	0.772081	RAD23A/ARAF	2
GO:0000724	GO:0000724	double-strand break repair via homologous recombination	1/76	42/6478	0.391795	0.772081	0.772081	FUS	1
GO:0000725	GO:0000725	recombinational repair	1/76	42/6478	0.391795	0.772081	0.772081	FUS	1
GO:0000956	GO:0000956	nuclear-transcribed mRNA catabolic process	1/76	42/6478	0.391795	0.772081	0.772081	RNPS1	1
GO:0006352	GO:0006352	DNA-templated transcription, initiation	1/76	42/6478	0.391795	0.772081	0.772081	POLR3H	1
GO:0009799	GO:0009799	specification of symmetry	1/76	42/6478	0.391795	0.772081	0.772081	PKD2	1
GO:0030856	GO:0030856	regulation of epithelial cell differentiation	1/76	42/6478	0.391795	0.772081	0.772081	KEAP1	1
GO:0034614	GO:0034614	cellular response to reactive oxygen species	1/76	42/6478	0.391795	0.772081	0.772081	PRDX3	1
GO:0045639	GO:0045639	positive regulation of myeloid cell differentiation	1/76	42/6478	0.391795	0.772081	0.772081	EVI2B	1
GO:0045834	GO:0045834	positive regulation of lipid metabolic process	1/76	42/6478	0.391795	0.772081	0.772081	APOA1	1
GO:0006417	GO:0006417	regulation of translation	2/76	115/6478	0.392281	0.772081	0.772081	ABCF1/METTL3	2
GO:0032956	GO:0032956	regulation of actin cytoskeleton organization	2/76	115/6478	0.392281	0.772081	0.772081	DBNL/ESAM	2
GO:0044092	GO:0044092	negative regulation of molecular function	4/76	272/6478	0.396589	0.772081	0.772081	PRDX3/KEAP1/ID3/PKD2	4
GO:0002761	GO:0002761	regulation of myeloid leukocyte differentiation	1/76	43/6478	0.398977	0.772081	0.772081	EVI2B	1
GO:0007229	GO:0007229	integrin-mediated signaling pathway	1/76	43/6478	0.398977	0.772081	0.772081	FERMT3	1
GO:0007269	GO:0007269	neurotransmitter secretion	1/76	43/6478	0.398977	0.772081	0.772081	NRN1	1
GO:0045445	GO:0045445	myoblast differentiation	1/76	43/6478	0.398977	0.772081	0.772081	ID3	1
GO:0045807	GO:0045807	positive regulation of endocytosis	1/76	43/6478	0.398977	0.772081	0.772081	APOA1	1
GO:0048489	GO:0048489	synaptic vesicle transport	1/76	43/6478	0.398977	0.772081	0.772081	NRN1	1
GO:0050953	GO:0050953	sensory perception of light stimulus	1/76	43/6478	0.398977	0.772081	0.772081	NOB1	1
GO:0060402	GO:0060402	calcium ion transport into cytosol	1/76	43/6478	0.398977	0.772081	0.772081	PKD2	1
GO:0097480	GO:0097480	establishment of synaptic vesicle localization	1/76	43/6478	0.398977	0.772081	0.772081	NRN1	1
GO:0099643	GO:0099643	signal release from synapse	1/76	43/6478	0.398977	0.772081	0.772081	NRN1	1
GO:1903169	GO:1903169	regulation of calcium ion transmembrane transport	1/76	43/6478	0.398977	0.772081	0.772081	PKD2	1
GO:0045787	GO:0045787	positive regulation of cell cycle	2/76	117/6478	0.400601	0.772633	0.772633	RAD23A/PKD2	2
GO:0030855	GO:0030855	epithelial cell differentiation	3/76	195/6478	0.402276	0.772633	0.772633	GSTK1/KEAP1/ID3	3
GO:0071407	GO:0071407	cellular response to organic cyclic compound	2/76	118/6478	0.404741	0.772633	0.772633	ID3/PKD2	2
GO:0016567	GO:0016567	protein ubiquitination	3/76	196/6478	0.40546	0.772633	0.772633	FBXO9/PTTG1IP/KEAP1	3
GO:0007416	GO:0007416	synapse assembly	1/76	44/6478	0.406075	0.772633	0.772633	DBNL	1
GO:0007498	GO:0007498	mesoderm development	1/76	44/6478	0.406075	0.772633	0.772633	EXT1	1
GO:0009612	GO:0009612	response to mechanical stimulus	1/76	44/6478	0.406075	0.772633	0.772633	PKD2	1
GO:0046660	GO:0046660	female sex differentiation	1/76	44/6478	0.406075	0.772633	0.772633	TP53	1
GO:0050770	GO:0050770	regulation of axonogenesis	1/76	44/6478	0.406075	0.772633	0.772633	DBNL	1
GO:0097479	GO:0097479	synaptic vesicle localization	1/76	44/6478	0.406075	0.772633	0.772633	NRN1	1
GO:0015718	GO:0015718	monocarboxylic acid transport	1/76	45/6478	0.413091	0.784664	0.784664	TP53	1
GO:0006639	GO:0006639	acylglycerol metabolic process	1/76	46/6478	0.420024	0.789896	0.789896	APOA1	1
GO:0017156	GO:0017156	calcium ion regulated exocytosis	1/76	46/6478	0.420024	0.789896	0.789896	NRN1	1
GO:0071478	GO:0071478	cellular response to radiation	1/76	46/6478	0.420024	0.789896	0.789896	METTL3	1
GO:0071804	GO:0071804	cellular potassium ion transport	1/76	46/6478	0.420024	0.789896	0.789896	ATP1A1	1
GO:0071805	GO:0071805	potassium ion transmembrane transport	1/76	46/6478	0.420024	0.789896	0.789896	ATP1A1	1
GO:1902806	GO:1902806	regulation of cell cycle G1/S phase transition	1/76	46/6478	0.420024	0.789896	0.789896	PKD2	1
GO:1902903	GO:1902903	regulation of supramolecular fiber organization	2/76	122/6478	0.421168	0.790735	0.790735	DBNL/ESAM	2
GO:0006470	GO:0006470	protein dephosphorylation	1/76	47/6478	0.426877	0.79262	0.79262	PPM1G	1
GO:0006638	GO:0006638	neutral lipid metabolic process	1/76	47/6478	0.426877	0.79262	0.79262	APOA1	1
GO:0007565	GO:0007565	female pregnancy	1/76	47/6478	0.426877	0.79262	0.79262	PRDX3	1
GO:0009913	GO:0009913	epidermal cell differentiation	1/76	47/6478	0.426877	0.79262	0.79262	KEAP1	1
GO:0032388	GO:0032388	positive regulation of intracellular transport	1/76	47/6478	0.426877	0.79262	0.79262	EDEM2	1
GO:0045667	GO:0045667	regulation of osteoblast differentiation	1/76	47/6478	0.426877	0.79262	0.79262	ID3	1
GO:0007409	GO:0007409	axonogenesis	2/76	124/6478	0.429297	0.79262	0.79262	DBNL/EXT1	2
GO:0010035	GO:0010035	response to inorganic substance	2/76	125/6478	0.43334	0.79262	0.79262	PRDX3/PKD2	2
GO:0022412	GO:0022412	cellular process involved in reproduction in multicellular organism	2/76	125/6478	0.43334	0.79262	0.79262	PEBP1/TP53	2
GO:0032970	GO:0032970	regulation of actin filament-based process	2/76	125/6478	0.43334	0.79262	0.79262	DBNL/ESAM	2
GO:0048706	GO:0048706	embryonic skeletal system development	1/76	48/6478	0.43365	0.79262	0.79262	EXT1	1
GO:0060401	GO:0060401	cytosolic calcium ion transport	1/76	48/6478	0.43365	0.79262	0.79262	PKD2	1
GO:0098742	GO:0098742	cell-cell adhesion via plasma-membrane adhesion molecules	1/76	48/6478	0.43365	0.79262	0.79262	ESAM	1
GO:1903305	GO:1903305	regulation of regulated secretory pathway	1/76	48/6478	0.43365	0.79262	0.79262	NRN1	1
GO:1903900	GO:1903900	regulation of viral life cycle	1/76	48/6478	0.43365	0.79262	0.79262	RAD23A	1
GO:0000904	GO:0000904	cell morphogenesis involved in differentiation	3/76	205/6478	0.433892	0.79262	0.79262	DBNL/EXT1/FERMT3	3
GO:0051253	GO:0051253	negative regulation of RNA metabolic process	5/76	369/6478	0.437338	0.79262	0.79262	RABEP1/RNPS1/ID3/TP53/MSL3	5
GO:0001503	GO:0001503	ossification	2/76	126/6478	0.437368	0.79262	0.79262	EXT1/ID3	2
GO:0006479	GO:0006479	protein methylation	1/76	49/6478	0.440344	0.79262	0.79262	PRMT5	1
GO:0008203	GO:0008203	cholesterol metabolic process	1/76	49/6478	0.440344	0.79262	0.79262	APOA1	1
GO:0008213	GO:0008213	protein alkylation	1/76	49/6478	0.440344	0.79262	0.79262	PRMT5	1
GO:0016052	GO:0016052	carbohydrate catabolic process	1/76	49/6478	0.440344	0.79262	0.79262	GALM	1
GO:0045216	GO:0045216	cell-cell junction organization	1/76	49/6478	0.440344	0.79262	0.79262	ESAM	1
GO:0050777	GO:0050777	negative regulation of immune response	1/76	49/6478	0.440344	0.79262	0.79262	METTL3	1
GO:1902107	GO:1902107	positive regulation of leukocyte differentiation	1/76	49/6478	0.440344	0.79262	0.79262	EVI2B	1
GO:1902652	GO:1902652	secondary alcohol metabolic process	1/76	49/6478	0.440344	0.79262	0.79262	APOA1	1
GO:0002253	GO:0002253	activation of immune response	2/76	128/6478	0.445378	0.792699	0.792699	C8A/C6	2
GO:2001233	GO:2001233	regulation of apoptotic signaling pathway	2/76	128/6478	0.445378	0.792699	0.792699	PTTG1IP/TP53	2
GO:0006606	GO:0006606	protein import into nucleus	1/76	50/6478	0.44696	0.792699	0.792699	PTTG1IP	1
GO:0006665	GO:0006665	sphingolipid metabolic process	1/76	50/6478	0.44696	0.792699	0.792699	CERS4	1
GO:0015893	GO:0015893	drug transport	1/76	50/6478	0.44696	0.792699	0.792699	TP53	1
GO:0031056	GO:0031056	regulation of histone modification	1/76	50/6478	0.44696	0.792699	0.792699	GLYR1	1
GO:0071248	GO:0071248	cellular response to metal ion	1/76	50/6478	0.44696	0.792699	0.792699	PKD2	1
GO:0010876	GO:0010876	lipid localization	2/76	129/6478	0.44936	0.792699	0.792699	APOA1/TP53	2
GO:0045087	GO:0045087	innate immune response	3/76	210/6478	0.449486	0.792699	0.792699	FBXO9/C9/METTL3	3
GO:0080135	GO:0080135	regulation of cellular response to stress	3/76	210/6478	0.449486	0.792699	0.792699	PTTG1IP/FUS/EDEM2	3
GO:0000902	GO:0000902	cell morphogenesis	4/76	293/6478	0.452527	0.792699	0.792699	DBNL/EXT1/NRN1/FERMT3	4
GO:0051170	GO:0051170	import into nucleus	1/76	51/6478	0.453499	0.792699	0.792699	PTTG1IP	1
GO:0055088	GO:0055088	lipid homeostasis	1/76	51/6478	0.453499	0.792699	0.792699	APOA1	1
GO:0099003	GO:0099003	vesicle-mediated transport in synapse	1/76	51/6478	0.453499	0.792699	0.792699	NRN1	1
GO:0099504	GO:0099504	synaptic vesicle cycle	1/76	51/6478	0.453499	0.792699	0.792699	NRN1	1
GO:0006820	GO:0006820	anion transport	2/76	131/6478	0.457277	0.792699	0.792699	APOA1/TP53	2
GO:0006325	GO:0006325	chromatin organization	3/76	213/6478	0.458764	0.792699	0.792699	GLYR1/PRMT5/MSL3	3
GO:0007093	GO:0007093	mitotic cell cycle checkpoint	1/76	52/6478	0.459961	0.792699	0.792699	PRCC	1
GO:0007286	GO:0007286	spermatid development	1/76	52/6478	0.459961	0.792699	0.792699	PEBP1	1
GO:0010976	GO:0010976	positive regulation of neuron projection development	1/76	52/6478	0.459961	0.792699	0.792699	DBNL	1
GO:0016358	GO:0016358	dendrite development	1/76	52/6478	0.459961	0.792699	0.792699	DBNL	1
GO:0034764	GO:0034764	positive regulation of transmembrane transport	1/76	52/6478	0.459961	0.792699	0.792699	PKD2	1
GO:0044706	GO:0044706	multi-multicellular organism process	1/76	52/6478	0.459961	0.792699	0.792699	PRDX3	1
GO:0048515	GO:0048515	spermatid differentiation	1/76	52/6478	0.459961	0.792699	0.792699	PEBP1	1
GO:0051092	GO:0051092	positive regulation of NF-kappaB transcription factor activity	1/76	52/6478	0.459961	0.792699	0.792699	PRDX3	1
GO:0051606	GO:0051606	detection of stimulus	1/76	52/6478	0.459961	0.792699	0.792699	PKD2	1
GO:0072073	GO:0072073	kidney epithelium development	1/76	52/6478	0.459961	0.792699	0.792699	PKD2	1
GO:1901991	GO:1901991	negative regulation of mitotic cell cycle phase transition	1/76	52/6478	0.459961	0.792699	0.792699	PKD2	1
GO:0032535	GO:0032535	regulation of cellular component size	2/76	132/6478	0.461211	0.793648	0.793648	DBNL/ESAM	2
GO:0051656	GO:0051656	establishment of organelle localization	2/76	133/6478	0.46513	0.798851	0.798851	CENPQ/NRN1	2
GO:0000302	GO:0000302	response to reactive oxygen species	1/76	53/6478	0.466348	0.798851	0.798851	PRDX3	1
GO:0009266	GO:0009266	response to temperature stimulus	1/76	53/6478	0.466348	0.798851	0.798851	UCP2	1
GO:0034248	GO:0034248	regulation of cellular amide metabolic process	2/76	134/6478	0.469032	0.799812	0.799812	ABCF1/METTL3	2
GO:0006813	GO:0006813	potassium ion transport	1/76	54/6478	0.472661	0.799812	0.799812	ATP1A1	1
GO:0006839	GO:0006839	mitochondrial transport	1/76	54/6478	0.472661	0.799812	0.799812	UCP2	1
GO:0016999	GO:0016999	antibiotic metabolic process	1/76	54/6478	0.472661	0.799812	0.799812	PRDX3	1
GO:0021915	GO:0021915	neural tube development	1/76	54/6478	0.472661	0.799812	0.799812	PKD2	1
GO:0046467	GO:0046467	membrane lipid biosynthetic process	1/76	54/6478	0.472661	0.799812	0.799812	CERS4	1
GO:0010648	GO:0010648	negative regulation of cell communication	5/76	385/6478	0.474604	0.799812	0.799812	PTTG1IP/PEBP1/TP53/PKD2/METTL3	5
GO:0022402	GO:0022402	cell cycle process	5/76	385/6478	0.474604	0.799812	0.799812	CENPQ/PKD2/PRCC/PPM1G/TBRG1	5
GO:0023057	GO:0023057	negative regulation of signaling	5/76	386/6478	0.476911	0.799812	0.799812	PTTG1IP/PEBP1/TP53/PKD2/METTL3	5
GO:0032446	GO:0032446	protein modification by small protein conjugation	3/76	219/6478	0.477126	0.799812	0.799812	FBXO9/PTTG1IP/KEAP1	3
GO:0007568	GO:0007568	aging	1/76	55/6478	0.4789	0.799812	0.799812	TP53	1
GO:0016125	GO:0016125	sterol metabolic process	1/76	55/6478	0.4789	0.799812	0.799812	APOA1	1
GO:0032412	GO:0032412	regulation of ion transmembrane transporter activity	1/76	55/6478	0.4789	0.799812	0.799812	PKD2	1
GO:0033157	GO:0033157	regulation of intracellular protein transport	1/76	55/6478	0.4789	0.799812	0.799812	EDEM2	1
GO:0043409	GO:0043409	negative regulation of MAPK cascade	1/76	55/6478	0.4789	0.799812	0.799812	PEBP1	1
GO:0090276	GO:0090276	regulation of peptide hormone secretion	1/76	55/6478	0.4789	0.799812	0.799812	TP53	1
GO:1990845	GO:1990845	adaptive thermogenesis	1/76	55/6478	0.4789	0.799812	0.799812	UCP2	1
GO:0046486	GO:0046486	glycerolipid metabolic process	2/76	137/6478	0.480638	0.801534	0.801534	APOA1/GNPAT	2
GO:0048639	GO:0048639	positive regulation of developmental growth	1/76	56/6478	0.485066	0.805365	0.805365	DBNL	1
GO:0071241	GO:0071241	cellular response to inorganic substance	1/76	56/6478	0.485066	0.805365	0.805365	PKD2	1
GO:1901136	GO:1901136	carbohydrate derivative catabolic process	1/76	56/6478	0.485066	0.805365	0.805365	EDEM2	1
GO:0008033	GO:0008033	tRNA processing	1/76	57/6478	0.491159	0.813102	0.813102	FTSJ1	1
GO:0050792	GO:0050792	regulation of viral process	1/76	57/6478	0.491159	0.813102	0.813102	RAD23A	1
GO:0061564	GO:0061564	axon development	2/76	140/6478	0.492091	0.813457	0.813457	DBNL/EXT1	2
GO:0007015	GO:0007015	actin filament organization	2/76	141/6478	0.495875	0.818518	0.818518	DBNL/ESAM	2
GO:2000377	GO:2000377	regulation of reactive oxygen species metabolic process	1/76	58/6478	0.497182	0.819483	0.819483	PKD2	1
GO:0001701	GO:0001701	in utero embryonic development	2/76	142/6478	0.499641	0.821089	0.821089	KEAP1/PKD2	2
GO:0005975	GO:0005975	carbohydrate metabolic process	3/76	227/6478	0.501169	0.821089	0.821089	EXT1/B4GALT7/GALM	3
GO:0008610	GO:0008610	lipid biosynthetic process	3/76	227/6478	0.501169	0.821089	0.821089	APOA1/GNPAT/CERS4	3
GO:0006006	GO:0006006	glucose metabolic process	1/76	59/6478	0.503135	0.821089	0.821089	GALM	1
GO:0030099	GO:0030099	myeloid cell differentiation	2/76	143/6478	0.503389	0.821089	0.821089	PRDX3/EVI2B	2
GO:0042326	GO:0042326	negative regulation of phosphorylation	2/76	144/6478	0.507119	0.821089	0.821089	PRDX3/PEBP1	2
GO:0001666	GO:0001666	response to hypoxia	1/76	60/6478	0.509017	0.821089	0.821089	PLOD1	1
GO:0007369	GO:0007369	gastrulation	1/76	60/6478	0.509017	0.821089	0.821089	EXT1	1
GO:0008361	GO:0008361	regulation of cell size	1/76	60/6478	0.509017	0.821089	0.821089	DBNL	1
GO:0022898	GO:0022898	regulation of transmembrane transporter activity	1/76	60/6478	0.509017	0.821089	0.821089	PKD2	1
GO:0030308	GO:0030308	negative regulation of cell growth	1/76	60/6478	0.509017	0.821089	0.821089	TP53	1
GO:0036293	GO:0036293	response to decreased oxygen levels	1/76	60/6478	0.509017	0.821089	0.821089	PLOD1	1
GO:0042157	GO:0042157	lipoprotein metabolic process	1/76	60/6478	0.509017	0.821089	0.821089	APOA1	1
GO:0043902	GO:0043902	positive regulation of multi-organism process	1/76	60/6478	0.509017	0.821089	0.821089	RAD23A	1
GO:0050807	GO:0050807	regulation of synapse organization	1/76	60/6478	0.509017	0.821089	0.821089	DBNL	1
GO:0009100	GO:0009100	glycoprotein metabolic process	2/76	145/6478	0.510832	0.822846	0.822846	EXT1/EDEM2	2
GO:0023061	GO:0023061	signal release	2/76	146/6478	0.514527	0.82344	0.82344	NRN1/TP53	2
GO:0006733	GO:0006733	oxidoreduction coenzyme metabolic process	1/76	61/6478	0.514831	0.82344	0.82344	COQ9	1
GO:0007596	GO:0007596	blood coagulation	1/76	61/6478	0.514831	0.82344	0.82344	FERMT3	1
GO:2001235	GO:2001235	positive regulation of apoptotic signaling pathway	1/76	61/6478	0.514831	0.82344	0.82344	TP53	1
GO:2001252	GO:2001252	positive regulation of chromosome organization	1/76	61/6478	0.514831	0.82344	0.82344	GLYR1	1
GO:0006886	GO:0006886	intracellular protein transport	4/76	319/6478	0.519438	0.824275	0.824275	SNX2/PTTG1IP/EDEM2/FAF2	4
GO:0000082	GO:0000082	G1/S transition of mitotic cell cycle	1/76	62/6478	0.520578	0.824275	0.824275	PKD2	1
GO:0031396	GO:0031396	regulation of protein ubiquitination	1/76	62/6478	0.520578	0.824275	0.824275	PTTG1IP	1
GO:0050817	GO:0050817	coagulation	1/76	62/6478	0.520578	0.824275	0.824275	FERMT3	1
GO:1903531	GO:1903531	negative regulation of secretion by cell	1/76	62/6478	0.520578	0.824275	0.824275	TP53	1
GO:0043009	GO:0043009	chordate embryonic development	3/76	234/6478	0.521758	0.824275	0.824275	KEAP1/EXT1/PKD2	3
GO:1903827	GO:1903827	regulation of cellular protein localization	2/76	148/6478	0.521863	0.824275	0.824275	CENPQ/EDEM2	2
GO:0007599	GO:0007599	hemostasis	1/76	63/6478	0.526256	0.824275	0.824275	FERMT3	1
GO:0021537	GO:0021537	telencephalon development	1/76	63/6478	0.526256	0.824275	0.824275	EXT1	1
GO:0032409	GO:0032409	regulation of transporter activity	1/76	63/6478	0.526256	0.824275	0.824275	PKD2	1
GO:0043903	GO:0043903	regulation of symbiosis, encompassing mutualism through parasitism	1/76	63/6478	0.526256	0.824275	0.824275	RAD23A	1
GO:0050803	GO:0050803	regulation of synapse structure or activity	1/76	63/6478	0.526256	0.824275	0.824275	DBNL	1
GO:0051054	GO:0051054	positive regulation of DNA metabolic process	1/76	63/6478	0.526256	0.824275	0.824275	FUS	1
GO:1901988	GO:1901988	negative regulation of cell cycle phase transition	1/76	63/6478	0.526256	0.824275	0.824275	PKD2	1
GO:1902275	GO:1902275	regulation of chromatin organization	1/76	63/6478	0.526256	0.824275	0.824275	GLYR1	1
GO:0010243	GO:0010243	response to organonitrogen compound	3/76	236/6478	0.527558	0.825088	0.825088	PKD2/EDEM2/FAF2	3
GO:0055085	GO:0055085	transmembrane transport	4/76	323/6478	0.529417	0.825088	0.825088	UCP2/ATP1A1/PKD2/SLC16A5	4
GO:0006694	GO:0006694	steroid biosynthetic process	1/76	64/6478	0.531869	0.825088	0.825088	APOA1	1
GO:0006898	GO:0006898	receptor-mediated endocytosis	1/76	64/6478	0.531869	0.825088	0.825088	DBNL	1
GO:0007411	GO:0007411	axon guidance	1/76	64/6478	0.531869	0.825088	0.825088	EXT1	1
GO:0019058	GO:0019058	viral life cycle	1/76	64/6478	0.531869	0.825088	0.825088	RAD23A	1
GO:0048754	GO:0048754	branching morphogenesis of an epithelial tube	1/76	64/6478	0.531869	0.825088	0.825088	PKD2	1
GO:0045934	GO:0045934	negative regulation of nucleobase-containing compound metabolic process	5/76	412/6478	0.535659	0.825785	0.825785	RABEP1/RNPS1/ID3/TP53/MSL3	5
GO:0009792	GO:0009792	embryo development ending in birth or egg hatching	3/76	239/6478	0.536188	0.825785	0.825785	KEAP1/EXT1/PKD2	3
GO:0051051	GO:0051051	negative regulation of transport	2/76	152/6478	0.536315	0.825785	0.825785	TP53/PKD2	2
GO:0031348	GO:0031348	negative regulation of defense response	1/76	65/6478	0.537416	0.825785	0.825785	METTL3	1
GO:0034329	GO:0034329	cell junction assembly	1/76	65/6478	0.537416	0.825785	0.825785	ESAM	1
GO:0070588	GO:0070588	calcium ion transmembrane transport	1/76	65/6478	0.537416	0.825785	0.825785	PKD2	1
GO:0097485	GO:0097485	neuron projection guidance	1/76	65/6478	0.537416	0.825785	0.825785	EXT1	1
GO:0048667	GO:0048667	cell morphogenesis involved in neuron differentiation	2/76	153/6478	0.539882	0.828453	0.828453	DBNL/EXT1	2
GO:0046890	GO:0046890	regulation of lipid biosynthetic process	1/76	66/6478	0.542898	0.829054	0.829054	APOA1	1
GO:0031175	GO:0031175	neuron projection development	3/76	242/6478	0.544732	0.829054	0.829054	DBNL/EXT1/NRN1	3
GO:0048609	GO:0048609	multicellular organismal reproductive process	3/76	242/6478	0.544732	0.829054	0.829054	PRDX3/PEBP1/TP53	3
GO:0097435	GO:0097435	supramolecular fiber organization	3/76	242/6478	0.544732	0.829054	0.829054	PLOD1/DBNL/ESAM	3
GO:0048568	GO:0048568	embryonic organ development	2/76	155/6478	0.546961	0.829054	0.829054	ID3/PKD2	2
GO:0007417	GO:0007417	central nervous system development	3/76	243/6478	0.54756	0.829054	0.829054	EXT1/ID3/PKD2	3
GO:0006402	GO:0006402	mRNA catabolic process	1/76	67/6478	0.548316	0.829054	0.829054	RNPS1	1
GO:0019722	GO:0019722	calcium-mediated signaling	1/76	67/6478	0.548316	0.829054	0.829054	PKD2	1
GO:0042180	GO:0042180	cellular ketone metabolic process	1/76	67/6478	0.548316	0.829054	0.829054	COQ9	1
GO:0070482	GO:0070482	response to oxygen levels	1/76	67/6478	0.548316	0.829054	0.829054	PLOD1	1
GO:1903708	GO:1903708	positive regulation of hemopoiesis	1/76	67/6478	0.548316	0.829054	0.829054	EVI2B	1
GO:0019752	GO:0019752	carboxylic acid metabolic process	4/76	331/6478	0.54908	0.829104	0.829104	PLOD1/RARS1/LOC100521256/NAAA	4
GO:0007259	GO:0007259	JAK-STAT cascade	1/76	68/6478	0.55367	0.830947	0.830947	PKD2	1
GO:0044843	GO:0044843	cell cycle G1/S phase transition	1/76	68/6478	0.55367	0.830947	0.830947	PKD2	1
GO:0051048	GO:0051048	negative regulation of secretion	1/76	68/6478	0.55367	0.830947	0.830947	TP53	1
GO:0097696	GO:0097696	STAT cascade	1/76	68/6478	0.55367	0.830947	0.830947	PKD2	1
GO:0010608	GO:0010608	posttranscriptional regulation of gene expression	2/76	157/6478	0.553965	0.830947	0.830947	ABCF1/METTL3	2
GO:0051276	GO:0051276	chromosome organization	4/76	335/6478	0.558758	0.834031	0.834031	GLYR1/TP53/PRMT5/MSL3	4
GO:0032504	GO:0032504	multicellular organism reproduction	3/76	247/6478	0.558773	0.834031	0.834031	PRDX3/PEBP1/TP53	3
GO:0048469	GO:0048469	cell maturation	1/76	69/6478	0.558962	0.834031	0.834031	PEBP1	1
GO:0071103	GO:0071103	DNA conformation change	1/76	69/6478	0.558962	0.834031	0.834031	TP53	1
GO:0060627	GO:0060627	regulation of vesicle-mediated transport	2/76	159/6478	0.560894	0.835112	0.835112	APOA1/NRN1	2
GO:0032989	GO:0032989	cellular component morphogenesis	4/76	336/6478	0.56116	0.835112	0.835112	DBNL/EXT1/NRN1/FERMT3	4
GO:0017157	GO:0017157	regulation of exocytosis	1/76	70/6478	0.564192	0.837427	0.837427	NRN1	1
GO:1903320	GO:1903320	regulation of protein modification by small protein conjugation or removal	1/76	70/6478	0.564192	0.837427	0.837427	PTTG1IP	1
GO:0006909	GO:0006909	phagocytosis	1/76	71/6478	0.569361	0.838471	0.838471	APOA1	1
GO:0033673	GO:0033673	negative regulation of kinase activity	1/76	71/6478	0.569361	0.838471	0.838471	PRDX3	1
GO:0051650	GO:0051650	establishment of vesicle localization	1/76	71/6478	0.569361	0.838471	0.838471	NRN1	1
GO:0045892	GO:0045892	negative regulation of transcription, DNA-templated	4/76	340/6478	0.570702	0.838471	0.838471	RABEP1/ID3/TP53/MSL3	4
GO:0006364	GO:0006364	rRNA processing	1/76	72/6478	0.574469	0.838471	0.838471	NOB1	1
GO:0006643	GO:0006643	membrane lipid metabolic process	1/76	72/6478	0.574469	0.838471	0.838471	CERS4	1
GO:0017038	GO:0017038	protein import	1/76	72/6478	0.574469	0.838471	0.838471	PTTG1IP	1
GO:0051648	GO:0051648	vesicle localization	1/76	72/6478	0.574469	0.838471	0.838471	NRN1	1
GO:2001234	GO:2001234	negative regulation of apoptotic signaling pathway	1/76	72/6478	0.574469	0.838471	0.838471	PTTG1IP	1
GO:0098662	GO:0098662	inorganic cation transmembrane transport	2/76	163/6478	0.574525	0.838471	0.838471	ATP1A1/PKD2	2
GO:1902679	GO:1902679	negative regulation of RNA biosynthetic process	4/76	342/6478	0.575432	0.838471	0.838471	RABEP1/ID3/TP53/MSL3	4
GO:1903507	GO:1903507	negative regulation of nucleic acid-templated transcription	4/76	342/6478	0.575432	0.838471	0.838471	RABEP1/ID3/TP53/MSL3	4
GO:0033365	GO:0033365	protein localization to organelle	3/76	254/6478	0.578002	0.838471	0.838471	PTTG1IP/CENPQ/TBRG1	3
GO:0001649	GO:0001649	osteoblast differentiation	1/76	73/6478	0.579518	0.838471	0.838471	ID3	1
GO:0006836	GO:0006836	neurotransmitter transport	1/76	73/6478	0.579518	0.838471	0.838471	NRN1	1
GO:0010769	GO:0010769	regulation of cell morphogenesis involved in differentiation	1/76	73/6478	0.579518	0.838471	0.838471	DBNL	1
GO:0007005	GO:0007005	mitochondrion organization	2/76	165/6478	0.581227	0.838471	0.838471	PRDX3/TP53	2
GO:0043436	GO:0043436	oxoacid metabolic process	4/76	345/6478	0.582473	0.838471	0.838471	PLOD1/RARS1/LOC100521256/NAAA	4
GO:0015849	GO:0015849	organic acid transport	1/76	74/6478	0.584507	0.838471	0.838471	TP53	1
GO:0016051	GO:0016051	carbohydrate biosynthetic process	1/76	74/6478	0.584507	0.838471	0.838471	EXT1	1
GO:0030100	GO:0030100	regulation of endocytosis	1/76	74/6478	0.584507	0.838471	0.838471	APOA1	1
GO:0030198	GO:0030198	extracellular matrix organization	1/76	74/6478	0.584507	0.838471	0.838471	PLOD1	1
GO:0045055	GO:0045055	regulated exocytosis	1/76	74/6478	0.584507	0.838471	0.838471	NRN1	1
GO:0046942	GO:0046942	carboxylic acid transport	1/76	74/6478	0.584507	0.838471	0.838471	TP53	1
GO:0043254	GO:0043254	regulation of protein complex assembly	2/76	166/6478	0.584549	0.838471	0.838471	DBNL/ESAM	2
GO:0009790	GO:0009790	embryo development	4/76	346/6478	0.584806	0.838471	0.838471	KEAP1/EXT1/ID3/PKD2	4
GO:0000075	GO:0000075	cell cycle checkpoint	1/76	75/6478	0.589438	0.838471	0.838471	PRCC	1
GO:0006260	GO:0006260	DNA replication	1/76	75/6478	0.589438	0.838471	0.838471	TBRG1	1
GO:0044242	GO:0044242	cellular lipid catabolic process	1/76	75/6478	0.589438	0.838471	0.838471	APOA1	1
GO:0097191	GO:0097191	extrinsic apoptotic signaling pathway	1/76	75/6478	0.589438	0.838471	0.838471	PARP2	1
GO:0071345	GO:0071345	cellular response to cytokine stimulus	3/76	259/6478	0.591421	0.838471	0.838471	KEAP1/STIP1/METTL3	3
GO:0060429	GO:0060429	epithelium development	4/76	349/6478	0.591761	0.838471	0.838471	GSTK1/KEAP1/ID3/PKD2	4
GO:0010038	GO:0010038	response to metal ion	1/76	76/6478	0.594311	0.838471	0.838471	PKD2	1
GO:0030278	GO:0030278	regulation of ossification	1/76	76/6478	0.594311	0.838471	0.838471	ID3	1
GO:0034599	GO:0034599	cellular response to oxidative stress	1/76	76/6478	0.594311	0.838471	0.838471	PRDX3	1
GO:0045637	GO:0045637	regulation of myeloid cell differentiation	1/76	76/6478	0.594311	0.838471	0.838471	EVI2B	1
GO:0045926	GO:0045926	negative regulation of growth	1/76	76/6478	0.594311	0.838471	0.838471	TP53	1
GO:0007507	GO:0007507	heart development	2/76	169/6478	0.594402	0.838471	0.838471	ID3/PKD2	2
GO:0043065	GO:0043065	positive regulation of apoptotic process	2/76	169/6478	0.594402	0.838471	0.838471	RNPS1/TP53	2
GO:0070647	GO:0070647	protein modification by small protein conjugation or removal	3/76	261/6478	0.596714	0.838471	0.838471	FBXO9/PTTG1IP/KEAP1	3
GO:0010563	GO:0010563	negative regulation of phosphorus metabolic process	2/76	170/6478	0.597648	0.838471	0.838471	PRDX3/PEBP1	2
GO:0043068	GO:0043068	positive regulation of programmed cell death	2/76	170/6478	0.597648	0.838471	0.838471	RNPS1/TP53	2
GO:0045936	GO:0045936	negative regulation of phosphate metabolic process	2/76	170/6478	0.597648	0.838471	0.838471	PRDX3/PEBP1	2
GO:0006082	GO:0006082	organic acid metabolic process	4/76	352/6478	0.598649	0.838471	0.838471	PLOD1/RARS1/LOC100521256/NAAA	4
GO:0019318	GO:0019318	hexose metabolic process	1/76	77/6478	0.599127	0.838471	0.838471	GALM	1
GO:2000241	GO:2000241	regulation of reproductive process	1/76	77/6478	0.599127	0.838471	0.838471	TP53	1
GO:0008406	GO:0008406	gonad development	1/76	78/6478	0.603887	0.838471	0.838471	TP53	1
GO:0016072	GO:0016072	rRNA metabolic process	1/76	78/6478	0.603887	0.838471	0.838471	NOB1	1
GO:0030072	GO:0030072	peptide hormone secretion	1/76	78/6478	0.603887	0.838471	0.838471	TP53	1
GO:0045137	GO:0045137	development of primary sexual characteristics	1/76	78/6478	0.603887	0.838471	0.838471	TP53	1
GO:0046883	GO:0046883	regulation of hormone secretion	1/76	78/6478	0.603887	0.838471	0.838471	TP53	1
GO:0051924	GO:0051924	regulation of calcium ion transport	1/76	78/6478	0.603887	0.838471	0.838471	PKD2	1
GO:0098660	GO:0098660	inorganic ion transmembrane transport	2/76	172/6478	0.604083	0.838471	0.838471	ATP1A1/PKD2	2
GO:0051493	GO:0051493	regulation of cytoskeleton organization	2/76	173/6478	0.607272	0.840446	0.840446	DBNL/ESAM	2
GO:0098655	GO:0098655	cation transmembrane transport	2/76	173/6478	0.607272	0.840446	0.840446	ATP1A1/PKD2	2
GO:0044255	GO:0044255	cellular lipid metabolic process	4/76	356/6478	0.60773	0.840446	0.840446	APOA1/GNPAT/CERS4/NAAA	4
GO:0007346	GO:0007346	regulation of mitotic cell cycle	2/76	174/6478	0.610442	0.840887	0.840887	PKD2/PRCC	2
GO:0009968	GO:0009968	negative regulation of signal transduction	4/76	358/6478	0.612225	0.840887	0.840887	PTTG1IP/PEBP1/PKD2/METTL3	4
GO:0002573	GO:0002573	myeloid leukocyte differentiation	1/76	80/6478	0.613239	0.840887	0.840887	EVI2B	1
GO:0006401	GO:0006401	RNA catabolic process	1/76	80/6478	0.613239	0.840887	0.840887	RNPS1	1
GO:0045927	GO:0045927	positive regulation of growth	1/76	80/6478	0.613239	0.840887	0.840887	DBNL	1
GO:0051348	GO:0051348	negative regulation of transferase activity	1/76	80/6478	0.613239	0.840887	0.840887	PRDX3	1
GO:0061138	GO:0061138	morphogenesis of a branching epithelium	1/76	80/6478	0.613239	0.840887	0.840887	PKD2	1
GO:0034330	GO:0034330	cell junction organization	1/76	81/6478	0.617834	0.844124	0.844124	ESAM	1
GO:1901605	GO:1901605	alpha-amino acid metabolic process	1/76	81/6478	0.617834	0.844124	0.844124	PLOD1	1
GO:1904062	GO:1904062	regulation of cation transmembrane transport	1/76	81/6478	0.617834	0.844124	0.844124	PKD2	1
GO:0009890	GO:0009890	negative regulation of biosynthetic process	5/76	453/6478	0.621938	0.84871	0.84871	GCHFR/RABEP1/ID3/TP53/MSL3	5
GO:0045944	GO:0045944	positive regulation of transcription by RNA polymerase II	4/76	363/6478	0.623327	0.849583	0.849583	GLYR1/RABEP1/TP53/PKD2	4
GO:0022613	GO:0022613	ribonucleoprotein complex biogenesis	2/76	179/6478	0.626004	0.850312	0.850312	NOB1/SF3A3	2
GO:0051640	GO:0051640	organelle localization	2/76	179/6478	0.626004	0.850312	0.850312	CENPQ/NRN1	2
GO:0045444	GO:0045444	fat cell differentiation	1/76	83/6478	0.626861	0.850312	0.850312	FBXO9	1
GO:0090068	GO:0090068	positive regulation of cell cycle process	1/76	83/6478	0.626861	0.850312	0.850312	PKD2	1
GO:0006310	GO:0006310	DNA recombination	1/76	84/6478	0.631296	0.851073	0.851073	FUS	1
GO:0015850	GO:0015850	organic hydroxy compound transport	1/76	84/6478	0.631296	0.851073	0.851073	APOA1	1
GO:0045666	GO:0045666	positive regulation of neuron differentiation	1/76	84/6478	0.631296	0.851073	0.851073	DBNL	1
GO:0010942	GO:0010942	positive regulation of cell death	2/76	181/6478	0.632095	0.851073	0.851073	RNPS1/TP53	2
GO:0090066	GO:0090066	regulation of anatomical structure size	2/76	181/6478	0.632095	0.851073	0.851073	DBNL/ESAM	2
GO:0048666	GO:0048666	neuron development	3/76	276/6478	0.635007	0.851073	0.851073	DBNL/EXT1/NRN1	3
GO:0051050	GO:0051050	positive regulation of transport	3/76	276/6478	0.635007	0.851073	0.851073	APOA1/PKD2/EDEM2	3
GO:0006875	GO:0006875	cellular metal ion homeostasis	2/76	182/6478	0.635113	0.851073	0.851073	ATP1A1/PKD2	2
GO:0016032	GO:0016032	viral process	1/76	85/6478	0.635678	0.851073	0.851073	RAD23A	1
GO:0031346	GO:0031346	positive regulation of cell projection organization	1/76	85/6478	0.635678	0.851073	0.851073	DBNL	1
GO:0044262	GO:0044262	cellular carbohydrate metabolic process	1/76	85/6478	0.635678	0.851073	0.851073	EXT1	1
GO:0005996	GO:0005996	monosaccharide metabolic process	1/76	86/6478	0.640009	0.852281	0.852281	GALM	1
GO:0007204	GO:0007204	positive regulation of cytosolic calcium ion concentration	1/76	86/6478	0.640009	0.852281	0.852281	PKD2	1
GO:0009636	GO:0009636	response to toxic substance	1/76	86/6478	0.640009	0.852281	0.852281	PRDX3	1
GO:0071902	GO:0071902	positive regulation of protein serine/threonine kinase activity	1/76	86/6478	0.640009	0.852281	0.852281	PKD2	1
GO:0051130	GO:0051130	positive regulation of cellular component organization	4/76	371/6478	0.640684	0.852281	0.852281	GLYR1/APOA1/DBNL/TP53	4
GO:0014070	GO:0014070	response to organic cyclic compound	2/76	184/6478	0.64109	0.852281	0.852281	ID3/PKD2	2
GO:0055114	GO:0055114	oxidation-reduction process	2/76	185/6478	0.64405	0.853533	0.853533	PRDX3/APOA1	2
GO:0001763	GO:0001763	morphogenesis of a branching structure	1/76	87/6478	0.644289	0.853533	0.853533	PKD2	1
GO:0051091	GO:0051091	positive regulation of DNA-binding transcription factor activity	1/76	87/6478	0.644289	0.853533	0.853533	PRDX3	1
GO:0016311	GO:0016311	dephosphorylation	1/76	88/6478	0.648519	0.856136	0.856136	PPM1G	1
GO:0044782	GO:0044782	cilium organization	1/76	88/6478	0.648519	0.856136	0.856136	PKD2	1
GO:1901990	GO:1901990	regulation of mitotic cell cycle phase transition	1/76	88/6478	0.648519	0.856136	0.856136	PKD2	1
GO:0040008	GO:0040008	regulation of growth	2/76	187/6478	0.649914	0.85698	0.85698	DBNL/TP53	2
GO:0040007	GO:0040007	growth	3/76	283/6478	0.652013	0.857543	0.857543	DBNL/NRN1/TP53	3
GO:0010948	GO:0010948	negative regulation of cell cycle process	1/76	89/6478	0.6527	0.857543	0.857543	PKD2	1
GO:1902105	GO:1902105	regulation of leukocyte differentiation	1/76	89/6478	0.6527	0.857543	0.857543	EVI2B	1
GO:0120036	GO:0120036	plasma membrane bounded cell projection organization	4/76	377/6478	0.653366	0.857543	0.857543	DBNL/EXT1/NRN1/PKD2	4
GO:1901698	GO:1901698	response to nitrogen compound	3/76	284/6478	0.654397	0.857904	0.857904	PKD2/EDEM2/FAF2	3
GO:0034097	GO:0034097	response to cytokine	3/76	285/6478	0.65677	0.858118	0.858118	KEAP1/STIP1/METTL3	3
GO:0003007	GO:0003007	heart morphogenesis	1/76	90/6478	0.656831	0.858118	0.858118	PKD2	1
GO:0030258	GO:0030258	lipid modification	1/76	90/6478	0.656831	0.858118	0.858118	APOA1	1
GO:0006913	GO:0006913	nucleocytoplasmic transport	1/76	91/6478	0.660914	0.859491	0.859491	PTTG1IP	1
GO:0031589	GO:0031589	cell-substrate adhesion	1/76	91/6478	0.660914	0.859491	0.859491	FERMT3	1
GO:0051169	GO:0051169	nuclear transport	1/76	91/6478	0.660914	0.859491	0.859491	PTTG1IP	1
GO:0098813	GO:0098813	nuclear chromosome segregation	1/76	91/6478	0.660914	0.859491	0.859491	CENPQ	1
GO:0050778	GO:0050778	positive regulation of immune response	2/76	193/6478	0.667055	0.86645	0.86645	C8A/C6	2
GO:0030030	GO:0030030	cell projection organization	4/76	384/6478	0.667793	0.86645	0.86645	DBNL/EXT1/NRN1/PKD2	4
GO:0010638	GO:0010638	positive regulation of organelle organization	2/76	194/6478	0.669846	0.867093	0.867093	GLYR1/TP53	2
GO:0019725	GO:0019725	cellular homeostasis	3/76	291/6478	0.670767	0.867093	0.867093	PRDX3/ATP1A1/PKD2	3
GO:0007548	GO:0007548	sex differentiation	1/76	94/6478	0.672877	0.867093	0.867093	TP53	1
GO:0018212	GO:0018212	peptidyl-tyrosine modification	1/76	94/6478	0.672877	0.867093	0.867093	TPST1	1
GO:0045088	GO:0045088	regulation of innate immune response	1/76	94/6478	0.672877	0.867093	0.867093	METTL3	1
GO:0050808	GO:0050808	synapse organization	1/76	94/6478	0.672877	0.867093	0.867093	DBNL	1
GO:0000278	GO:0000278	mitotic cell cycle	3/76	293/6478	0.675341	0.868337	0.868337	PKD2/E2F4/PRCC	3
GO:0048598	GO:0048598	embryonic morphogenesis	2/76	196/6478	0.675373	0.868337	0.868337	EXT1/PKD2	2
GO:0030003	GO:0030003	cellular cation homeostasis	2/76	197/6478	0.678109	0.870867	0.870867	ATP1A1/PKD2	2
GO:0002684	GO:0002684	positive regulation of immune system process	3/76	295/6478	0.67987	0.871132	0.871132	C8A/C6/EVI2B	3
GO:0021700	GO:0021700	developmental maturation	1/76	96/6478	0.68062	0.871132	0.871132	PEBP1	1
GO:0022618	GO:0022618	ribonucleoprotein complex assembly	1/76	96/6478	0.68062	0.871132	0.871132	SF3A3	1
GO:0048585	GO:0048585	negative regulation of response to stimulus	5/76	485/6478	0.682495	0.872547	0.872547	PTTG1IP/PEBP1/TP53/PKD2/METTL3	5
GO:0032496	GO:0032496	response to lipopolysaccharide	1/76	97/6478	0.684423	0.873043	0.873043	PRDX3	1
GO:0052548	GO:0052548	regulation of endopeptidase activity	1/76	97/6478	0.684423	0.873043	0.873043	NRDC	1
GO:0006873	GO:0006873	cellular ion homeostasis	2/76	200/6478	0.686205	0.874334	0.874334	ATP1A1/PKD2	2
GO:0042493	GO:0042493	response to drug	2/76	202/6478	0.691512	0.875681	0.875681	PRDX3/TP53	2
GO:0055065	GO:0055065	metal ion homeostasis	2/76	202/6478	0.691512	0.875681	0.875681	ATP1A1/PKD2	2
GO:0006486	GO:0006486	protein glycosylation	1/76	99/6478	0.691896	0.875681	0.875681	EXT1	1
GO:0006650	GO:0006650	glycerophospholipid metabolic process	1/76	99/6478	0.691896	0.875681	0.875681	GNPAT	1
GO:0043413	GO:0043413	macromolecule glycosylation	1/76	99/6478	0.691896	0.875681	0.875681	EXT1	1
GO:0048562	GO:0048562	embryonic organ morphogenesis	1/76	99/6478	0.691896	0.875681	0.875681	PKD2	1
GO:0050804	GO:0050804	modulation of chemical synaptic transmission	1/76	100/6478	0.695567	0.878235	0.878235	NRN1	1
GO:0099177	GO:0099177	regulation of trans-synaptic signaling	1/76	100/6478	0.695567	0.878235	0.878235	NRN1	1
GO:0048872	GO:0048872	homeostasis of number of cells	1/76	101/6478	0.699194	0.878235	0.878235	UBAP2L	1
GO:0051480	GO:0051480	regulation of cytosolic calcium ion concentration	1/76	101/6478	0.699194	0.878235	0.878235	PKD2	1
GO:0070085	GO:0070085	glycosylation	1/76	101/6478	0.699194	0.878235	0.878235	EXT1	1
GO:0071826	GO:0071826	ribonucleoprotein complex subunit organization	1/76	101/6478	0.699194	0.878235	0.878235	SF3A3	1
GO:0090087	GO:0090087	regulation of peptide transport	2/76	205/6478	0.699335	0.878235	0.878235	TP53/EDEM2	2
GO:0007281	GO:0007281	germ cell development	1/76	102/6478	0.702779	0.88061	0.88061	PEBP1	1
GO:1901987	GO:1901987	regulation of cell cycle phase transition	1/76	102/6478	0.702779	0.88061	0.88061	PKD2	1
GO:0002237	GO:0002237	response to molecule of bacterial origin	1/76	103/6478	0.706322	0.883097	0.883097	PRDX3	1
GO:0052547	GO:0052547	regulation of peptidase activity	1/76	103/6478	0.706322	0.883097	0.883097	NRDC	1
GO:2000113	GO:2000113	negative regulation of cellular macromolecule biosynthetic process	4/76	405/6478	0.708646	0.883578	0.883578	RABEP1/ID3/TP53/MSL3	4
GO:0030900	GO:0030900	forebrain development	1/76	104/6478	0.709823	0.883578	0.883578	EXT1	1
GO:0046879	GO:0046879	hormone secretion	1/76	104/6478	0.709823	0.883578	0.883578	TP53	1
GO:0060485	GO:0060485	mesenchyme development	1/76	104/6478	0.709823	0.883578	0.883578	PKD2	1
GO:0048589	GO:0048589	developmental growth	2/76	210/6478	0.712015	0.884775	0.884775	DBNL/NRN1	2
GO:0033043	GO:0033043	regulation of organelle organization	4/76	407/6478	0.712346	0.884775	0.884775	GLYR1/DBNL/TP53/ESAM	4
GO:0015672	GO:0015672	monovalent inorganic cation transport	1/76	105/6478	0.713283	0.884971	0.884971	ATP1A1	1
GO:0010975	GO:0010975	regulation of neuron projection development	1/76	106/6478	0.716702	0.886304	0.886304	DBNL	1
GO:0018209	GO:0018209	peptidyl-serine modification	1/76	106/6478	0.716702	0.886304	0.886304	PARP2	1
GO:0048638	GO:0048638	regulation of developmental growth	1/76	106/6478	0.716702	0.886304	0.886304	DBNL	1
GO:0030001	GO:0030001	metal ion transport	2/76	213/6478	0.71941	0.888682	0.888682	ATP1A1/PKD2	2
GO:0007159	GO:0007159	leukocyte cell-cell adhesion	1/76	108/6478	0.72342	0.891694	0.891694	FERMT3	1
GO:0009914	GO:0009914	hormone transport	1/76	108/6478	0.72342	0.891694	0.891694	TP53	1
GO:1901700	GO:1901700	response to oxygen-containing compound	4/76	414/6478	0.72503	0.892709	0.892709	PRDX3/ID3/PKD2/EDEM2	4
GO:0033993	GO:0033993	response to lipid	2/76	216/6478	0.726647	0.893729	0.893729	PRDX3/ID3	2
GO:0010558	GO:0010558	negative regulation of macromolecule biosynthetic process	4/76	416/6478	0.72858	0.893817	0.893817	RABEP1/ID3/TP53/MSL3	4
GO:0007059	GO:0007059	chromosome segregation	1/76	110/6478	0.729981	0.893817	0.893817	CENPQ	1
GO:0008202	GO:0008202	steroid metabolic process	1/76	110/6478	0.729981	0.893817	0.893817	APOA1	1
GO:0042254	GO:0042254	ribosome biogenesis	1/76	110/6478	0.729981	0.893817	0.893817	NOB1	1
GO:1901701	GO:1901701	cellular response to oxygen-containing compound	3/76	319/6478	0.73066	0.893817	0.893817	PRDX3/ID3/PKD2	3
GO:0006816	GO:0006816	calcium ion transport	1/76	111/6478	0.733204	0.894998	0.894998	PKD2	1
GO:0050878	GO:0050878	regulation of body fluid levels	1/76	111/6478	0.733204	0.894998	0.894998	FERMT3	1
GO:0006631	GO:0006631	fatty acid metabolic process	1/76	113/6478	0.739536	0.89913	0.89913	NAAA	1
GO:0019216	GO:0019216	regulation of lipid metabolic process	1/76	113/6478	0.739536	0.89913	0.89913	APOA1	1
GO:0051222	GO:0051222	positive regulation of protein transport	1/76	113/6478	0.739536	0.89913	0.89913	EDEM2	1
GO:0080134	GO:0080134	regulation of response to stress	4/76	423/6478	0.74074	0.89913	0.89913	PTTG1IP/FUS/METTL3/EDEM2	4
GO:0000003	GO:0000003	reproduction	4/76	424/6478	0.742444	0.89913	0.89913	PRDX3/PEBP1/TP53/PKD2	4
GO:0022414	GO:0022414	reproductive process	4/76	424/6478	0.742444	0.89913	0.89913	PRDX3/PEBP1/TP53/PKD2	4
GO:0055080	GO:0055080	cation homeostasis	2/76	223/6478	0.742932	0.89913	0.89913	ATP1A1/PKD2	2
GO:0098609	GO:0098609	cell-cell adhesion	2/76	223/6478	0.742932	0.89913	0.89913	FERMT3/ESAM	2
GO:0006811	GO:0006811	ion transport	4/76	425/6478	0.74414	0.899623	0.899623	APOA1/ATP1A1/TP53/PKD2	4
GO:0034220	GO:0034220	ion transmembrane transport	2/76	224/6478	0.745191	0.899623	0.899623	ATP1A1/PKD2	2
GO:0006887	GO:0006887	exocytosis	1/76	115/6478	0.745719	0.899623	0.899623	NRN1	1
GO:0098771	GO:0098771	inorganic ion homeostasis	2/76	226/6478	0.749658	0.903414	0.903414	ATP1A1/PKD2	2
GO:0030036	GO:0030036	actin cytoskeleton organization	2/76	227/6478	0.751867	0.905114	0.905114	DBNL/ESAM	2
GO:0016042	GO:0016042	lipid catabolic process	1/76	118/6478	0.754723	0.906628	0.906628	APOA1	1
GO:0033044	GO:0033044	regulation of chromosome organization	1/76	118/6478	0.754723	0.906628	0.906628	GLYR1	1
GO:0034765	GO:0034765	regulation of ion transmembrane transport	1/76	119/6478	0.757654	0.907265	0.907265	PKD2	1
GO:0050769	GO:0050769	positive regulation of neurogenesis	1/76	119/6478	0.757654	0.907265	0.907265	DBNL	1
GO:0051052	GO:0051052	regulation of DNA metabolic process	1/76	119/6478	0.757654	0.907265	0.907265	FUS	1
GO:0060562	GO:0060562	epithelial tube morphogenesis	1/76	120/6478	0.760551	0.908814	0.908814	PKD2	1
GO:1904951	GO:1904951	positive regulation of establishment of protein localization	1/76	120/6478	0.760551	0.908814	0.908814	EDEM2	1
GO:1903530	GO:1903530	regulation of secretion by cell	2/76	232/6478	0.762665	0.910382	0.910382	NRN1/TP53	2
GO:1903706	GO:1903706	regulation of hemopoiesis	1/76	122/6478	0.766242	0.913689	0.913689	EVI2B	1
GO:0009101	GO:0009101	glycoprotein biosynthetic process	1/76	123/6478	0.769037	0.916058	0.916058	EXT1	1
GO:0006979	GO:0006979	response to oxidative stress	1/76	124/6478	0.771799	0.916822	0.916822	PRDX3	1
GO:1903047	GO:1903047	mitotic cell cycle process	2/76	237/6478	0.773061	0.916822	0.916822	PKD2/PRCC	2
GO:0031327	GO:0031327	negative regulation of cellular biosynthetic process	4/76	443/6478	0.773262	0.916822	0.916822	RABEP1/ID3/TP53/MSL3	4
GO:0022407	GO:0022407	regulation of cell-cell adhesion	1/76	125/6478	0.774528	0.916822	0.916822	FERMT3	1
GO:0042060	GO:0042060	wound healing	1/76	125/6478	0.774528	0.916822	0.916822	FERMT3	1
GO:0044282	GO:0044282	small molecule catabolic process	1/76	125/6478	0.774528	0.916822	0.916822	GALM	1
GO:0070838	GO:0070838	divalent metal ion transport	1/76	126/6478	0.777226	0.917142	0.917142	PKD2	1
GO:0072511	GO:0072511	divalent inorganic cation transport	1/76	126/6478	0.777226	0.917142	0.917142	PKD2	1
GO:0198738	GO:0198738	cell-cell signaling by wnt	1/76	126/6478	0.777226	0.917142	0.917142	PKD2	1
GO:0001933	GO:0001933	negative regulation of protein phosphorylation	1/76	127/6478	0.779891	0.918376	0.918376	PEBP1	1
GO:0022604	GO:0022604	regulation of cell morphogenesis	1/76	127/6478	0.779891	0.918376	0.918376	DBNL	1
GO:0055082	GO:0055082	cellular chemical homeostasis	2/76	243/6478	0.785018	0.923455	0.923455	ATP1A1/PKD2	2
GO:0043549	GO:0043549	regulation of kinase activity	2/76	244/6478	0.786958	0.924632	0.924632	PRDX3/PKD2	2
GO:0044772	GO:0044772	mitotic cell cycle phase transition	1/76	130/6478	0.7877	0.924632	0.924632	PKD2	1
GO:0007155	GO:0007155	cell adhesion	3/76	351/6478	0.788465	0.924632	0.924632	CD44/FERMT3/ESAM	3
GO:0007600	GO:0007600	sensory perception	1/76	131/6478	0.790242	0.925445	0.925445	NOB1	1
GO:0051046	GO:0051046	regulation of secretion	2/76	246/6478	0.790791	0.925445	0.925445	NRN1/TP53	2
GO:0050801	GO:0050801	ion homeostasis	2/76	248/6478	0.794564	0.928374	0.928374	ATP1A1/PKD2	2
GO:0022610	GO:0022610	biological adhesion	3/76	355/6478	0.79493	0.928374	0.928374	CD44/FERMT3/ESAM	3
GO:0030029	GO:0030029	actin filament-based process	2/76	249/6478	0.796428	0.929166	0.929166	DBNL/ESAM	2
GO:0072594	GO:0072594	establishment of protein localization to organelle	1/76	134/6478	0.797688	0.929679	0.929679	PTTG1IP	1
GO:0007283	GO:0007283	spermatogenesis	1/76	135/6478	0.800112	0.931547	0.931547	PEBP1	1
GO:0006874	GO:0006874	cellular calcium ion homeostasis	1/76	136/6478	0.802507	0.933377	0.933377	PKD2	1
GO:0002683	GO:0002683	negative regulation of immune system process	1/76	137/6478	0.804873	0.934561	0.934561	METTL3	1
GO:0048232	GO:0048232	male gamete generation	1/76	138/6478	0.807212	0.934561	0.934561	PEBP1	1
GO:0055074	GO:0055074	calcium ion homeostasis	1/76	138/6478	0.807212	0.934561	0.934561	PKD2	1
GO:0060537	GO:0060537	muscle tissue development	1/76	138/6478	0.807212	0.934561	0.934561	PKD2	1
GO:0000165	GO:0000165	MAPK cascade	2/76	257/6478	0.81082	0.934561	0.934561	ARAF/PEBP1	2
GO:0043900	GO:0043900	regulation of multi-organism process	1/76	140/6478	0.811807	0.934561	0.934561	RAD23A	1
GO:0045860	GO:0045860	positive regulation of protein kinase activity	1/76	140/6478	0.811807	0.934561	0.934561	PKD2	1
GO:0046394	GO:0046394	carboxylic acid biosynthetic process	1/76	142/6478	0.816293	0.934561	0.934561	PLOD1	1
GO:0051962	GO:0051962	positive regulation of nervous system development	1/76	142/6478	0.816293	0.934561	0.934561	DBNL	1
GO:0030182	GO:0030182	neuron differentiation	3/76	369/6478	0.816299	0.934561	0.934561	DBNL/EXT1/NRN1	3
GO:0016053	GO:0016053	organic acid biosynthetic process	1/76	143/6478	0.818497	0.934561	0.934561	PLOD1	1
GO:0048878	GO:0048878	chemical homeostasis	3/76	371/6478	0.819195	0.934561	0.934561	APOA1/ATP1A1/PKD2	3
GO:0002252	GO:0002252	immune effector process	2/76	262/6478	0.819355	0.934561	0.934561	C8A/C6	2
GO:0016192	GO:0016192	vesicle-mediated transport	4/76	476/6478	0.819963	0.934561	0.934561	SNX2/APOA1/DBNL/NRN1	4
GO:0120031	GO:0120031	plasma membrane bounded cell projection assembly	1/76	144/6478	0.820674	0.934561	0.934561	DBNL	1
GO:0010941	GO:0010941	regulation of cell death	4/76	478/6478	0.822526	0.934561	0.934561	PTTG1IP/RNPS1/TP53/DUS2	4
GO:0045893	GO:0045893	positive regulation of transcription, DNA-templated	4/76	478/6478	0.822526	0.934561	0.934561	GLYR1/RABEP1/TP53/PKD2	4
GO:0023014	GO:0023014	signal transduction by protein phosphorylation	2/76	264/6478	0.822673	0.934561	0.934561	ARAF/PEBP1	2
GO:0044770	GO:0044770	cell cycle phase transition	1/76	145/6478	0.822826	0.934561	0.934561	PKD2	1
GO:0071900	GO:0071900	regulation of protein serine/threonine kinase activity	1/76	145/6478	0.822826	0.934561	0.934561	PKD2	1
GO:1902680	GO:1902680	positive regulation of RNA biosynthetic process	4/76	479/6478	0.823797	0.934561	0.934561	GLYR1/RABEP1/TP53/PKD2	4
GO:1903508	GO:1903508	positive regulation of nucleic acid-templated transcription	4/76	479/6478	0.823797	0.934561	0.934561	GLYR1/RABEP1/TP53/PKD2	4
GO:0007265	GO:0007265	Ras protein signal transduction	1/76	146/6478	0.824952	0.934561	0.934561	DBNL	1
GO:0019221	GO:0019221	cytokine-mediated signaling pathway	1/76	146/6478	0.824952	0.934561	0.934561	METTL3	1
GO:0030031	GO:0030031	cell projection assembly	1/76	146/6478	0.824952	0.934561	0.934561	DBNL	1
GO:0071417	GO:0071417	cellular response to organonitrogen compound	1/76	146/6478	0.824952	0.934561	0.934561	PKD2	1
GO:0009611	GO:0009611	response to wounding	1/76	147/6478	0.827053	0.935073	0.935073	FERMT3	1
GO:0034655	GO:0034655	nucleobase-containing compound catabolic process	1/76	147/6478	0.827053	0.935073	0.935073	RNPS1	1
GO:0033674	GO:0033674	positive regulation of kinase activity	1/76	149/6478	0.831181	0.935899	0.935899	PKD2	1
GO:0006629	GO:0006629	lipid metabolic process	4/76	485/6478	0.831268	0.935899	0.935899	APOA1/GNPAT/CERS4/NAAA	4
GO:0002791	GO:0002791	regulation of peptide secretion	1/76	150/6478	0.833208	0.935899	0.935899	TP53	1
GO:0048732	GO:0048732	gland development	1/76	150/6478	0.833208	0.935899	0.935899	PKD2	1
GO:0006644	GO:0006644	phospholipid metabolic process	1/76	151/6478	0.835211	0.935899	0.935899	GNPAT	1
GO:0019932	GO:0019932	second-messenger-mediated signaling	1/76	151/6478	0.835211	0.935899	0.935899	PKD2	1
GO:0034762	GO:0034762	regulation of transmembrane transport	1/76	151/6478	0.835211	0.935899	0.935899	PKD2	1
GO:0044057	GO:0044057	regulation of system process	1/76	151/6478	0.835211	0.935899	0.935899	TP53	1
GO:0072503	GO:0072503	cellular divalent inorganic cation homeostasis	1/76	151/6478	0.835211	0.935899	0.935899	PKD2	1
GO:0034622	GO:0034622	cellular protein-containing complex assembly	3/76	384/6478	0.837108	0.937098	0.937098	DBNL/ESAM/SF3A3	3
GO:0007389	GO:0007389	pattern specification process	1/76	153/6478	0.839147	0.938454	0.938454	PKD2	1
GO:0010720	GO:0010720	positive regulation of cell development	1/76	154/6478	0.841079	0.938764	0.938764	DBNL	1
GO:0072507	GO:0072507	divalent inorganic cation homeostasis	1/76	154/6478	0.841079	0.938764	0.938764	PKD2	1
GO:0030335	GO:0030335	positive regulation of cell migration	1/76	155/6478	0.842989	0.939047	0.939047	FERMT3	1
GO:0120035	GO:0120035	regulation of plasma membrane bounded cell projection organization	1/76	155/6478	0.842989	0.939047	0.939047	DBNL	1
GO:0051338	GO:0051338	regulation of transferase activity	2/76	278/6478	0.844429	0.939728	0.939728	PRDX3/PKD2	2
GO:0031344	GO:0031344	regulation of cell projection organization	1/76	157/6478	0.846741	0.940232	0.940232	DBNL	1
GO:0071396	GO:0071396	cellular response to lipid	1/76	157/6478	0.846741	0.940232	0.940232	ID3	1
GO:0031401	GO:0031401	positive regulation of protein modification process	3/76	392/6478	0.84737	0.940232	0.940232	PTTG1IP/GLYR1/PKD2	3
GO:0030097	GO:0030097	hemopoiesis	2/76	281/6478	0.848769	0.940864	0.940864	PRDX3/EVI2B	2
GO:0007610	GO:0007610	behavior	1/76	159/6478	0.850405	0.941757	0.941757	TP53	1
GO:0006812	GO:0006812	cation transport	2/76	286/6478	0.855763	0.945531	0.945531	ATP1A1/PKD2	2
GO:0044270	GO:0044270	cellular nitrogen compound catabolic process	1/76	164/6478	0.85919	0.945531	0.945531	RNPS1	1
GO:2000147	GO:2000147	positive regulation of cell motility	1/76	164/6478	0.85919	0.945531	0.945531	FERMT3	1
GO:0046700	GO:0046700	heterocycle catabolic process	1/76	165/6478	0.860885	0.945531	0.945531	RNPS1	1
GO:0032880	GO:0032880	regulation of protein localization	2/76	291/6478	0.862464	0.945531	0.945531	CENPQ/EDEM2	2
GO:0007420	GO:0007420	brain development	1/76	166/6478	0.86256	0.945531	0.945531	EXT1	1
GO:0045664	GO:0045664	regulation of neuron differentiation	1/76	166/6478	0.86256	0.945531	0.945531	DBNL	1
GO:0060548	GO:0060548	negative regulation of cell death	2/76	292/6478	0.863771	0.945531	0.945531	PTTG1IP/DUS2	2
GO:0051272	GO:0051272	positive regulation of cellular component movement	1/76	168/6478	0.86585	0.945531	0.945531	FERMT3	1
GO:0019439	GO:0019439	aromatic compound catabolic process	1/76	169/6478	0.867465	0.945531	0.945531	RNPS1	1
GO:0044703	GO:0044703	multi-organism reproductive process	2/76	295/6478	0.867623	0.945531	0.945531	PRDX3/PEBP1	2
GO:0007268	GO:0007268	chemical synaptic transmission	1/76	170/6478	0.869062	0.945531	0.945531	NRN1	1
GO:0010817	GO:0010817	regulation of hormone levels	1/76	170/6478	0.869062	0.945531	0.945531	TP53	1
GO:0098916	GO:0098916	anterograde trans-synaptic signaling	1/76	170/6478	0.869062	0.945531	0.945531	NRN1	1
GO:0001501	GO:0001501	skeletal system development	1/76	171/6478	0.870639	0.945531	0.945531	EXT1	1
GO:0099537	GO:0099537	trans-synaptic signaling	1/76	171/6478	0.870639	0.945531	0.945531	NRN1	1
GO:0002009	GO:0002009	morphogenesis of an epithelium	1/76	172/6478	0.872198	0.945531	0.945531	PKD2	1
GO:0007264	GO:0007264	small GTPase mediated signal transduction	1/76	172/6478	0.872198	0.945531	0.945531	DBNL	1
GO:0099536	GO:0099536	synaptic signaling	1/76	172/6478	0.872198	0.945531	0.945531	NRN1	1
GO:1901699	GO:1901699	cellular response to nitrogen compound	1/76	172/6478	0.872198	0.945531	0.945531	PKD2	1
GO:0048534	GO:0048534	hematopoietic or lymphoid organ development	2/76	299/6478	0.872605	0.945531	0.945531	PRDX3/EVI2B	2
GO:0040017	GO:0040017	positive regulation of locomotion	1/76	173/6478	0.873739	0.945531	0.945531	FERMT3	1
GO:0051347	GO:0051347	positive regulation of transferase activity	1/76	173/6478	0.873739	0.945531	0.945531	PKD2	1
GO:0045597	GO:0045597	positive regulation of cell differentiation	2/76	300/6478	0.873824	0.945531	0.945531	DBNL/EVI2B	2
GO:0048699	GO:0048699	generation of neurons	3/76	416/6478	0.874909	0.945803	0.945803	DBNL/EXT1/NRN1	3
GO:0007267	GO:0007267	cell-cell signaling	3/76	417/6478	0.875957	0.946034	0.946034	NRN1/TP53/PKD2	3
GO:0043086	GO:0043086	negative regulation of catalytic activity	1/76	176/6478	0.87825	0.947608	0.947608	PRDX3	1
GO:0032787	GO:0032787	monocarboxylic acid metabolic process	1/76	178/6478	0.881169	0.949854	0.949854	NAAA	1
GO:0051093	GO:0051093	negative regulation of developmental process	2/76	307/6478	0.882065	0.949916	0.949916	ID3/TP53	2
GO:0031400	GO:0031400	negative regulation of protein modification process	1/76	180/6478	0.884019	0.950216	0.950216	PEBP1	1
GO:1901361	GO:1901361	organic cyclic compound catabolic process	1/76	180/6478	0.884019	0.950216	0.950216	RNPS1	1
GO:0060322	GO:0060322	head development	1/76	181/6478	0.885419	0.950819	0.950819	EXT1	1
GO:0044087	GO:0044087	regulation of cellular component biogenesis	2/76	312/6478	0.887648	0.952311	0.952311	DBNL/ESAM	2
GO:0032940	GO:0032940	secretion by cell	2/76	314/6478	0.889813	0.953731	0.953731	NRN1/TP53	2
GO:0002520	GO:0002520	immune system development	2/76	315/6478	0.890881	0.953975	0.953975	PRDX3/EVI2B	2
GO:0002521	GO:0002521	leukocyte differentiation	1/76	188/6478	0.89476	0.956642	0.956642	EVI2B	1
GO:0009887	GO:0009887	animal organ morphogenesis	2/76	319/6478	0.89506	0.956642	0.956642	ID3/PKD2	2
GO:0042981	GO:0042981	regulation of apoptotic process	3/76	438/6478	0.896258	0.957021	0.957021	PTTG1IP/RNPS1/TP53	3
GO:0006935	GO:0006935	chemotaxis	1/76	192/6478	0.899756	0.95895	0.95895	EXT1	1
GO:0051223	GO:0051223	regulation of protein transport	1/76	192/6478	0.899756	0.95895	0.95895	EDEM2	1
GO:0042330	GO:0042330	taxis	1/76	193/6478	0.900968	0.958999	0.958999	EXT1	1
GO:0043067	GO:0043067	regulation of programmed cell death	3/76	444/6478	0.901493	0.958999	0.958999	PTTG1IP/RNPS1/TP53	3
GO:0022008	GO:0022008	neurogenesis	3/76	446/6478	0.903186	0.959792	0.959792	DBNL/EXT1/NRN1	3
GO:0072359	GO:0072359	circulatory system development	2/76	328/6478	0.903931	0.959792	0.959792	ID3/PKD2	2
GO:1902533	GO:1902533	positive regulation of intracellular signal transduction	2/76	329/6478	0.904873	0.959844	0.959844	TP53/PKD2	2
GO:0002790	GO:0002790	peptide secretion	1/76	197/6478	0.905673	0.959844	0.959844	TP53	1
GO:0031347	GO:0031347	regulation of defense response	1/76	198/6478	0.906814	0.960156	0.960156	METTL3	1
GO:0048514	GO:0048514	blood vessel morphogenesis	1/76	199/6478	0.907942	0.960454	0.960454	PKD2	1
GO:0030155	GO:0030155	regulation of cell adhesion	1/76	200/6478	0.909056	0.960736	0.960736	FERMT3	1
GO:0070201	GO:0070201	regulation of establishment of protein localization	1/76	201/6478	0.910157	0.961004	0.961004	EDEM2	1
GO:0009617	GO:0009617	response to bacterium	1/76	204/6478	0.913382	0.963512	0.963512	PRDX3	1
GO:0010564	GO:0010564	regulation of cell cycle process	1/76	205/6478	0.914431	0.963722	0.963722	PKD2	1
GO:0007276	GO:0007276	gamete generation	1/76	206/6478	0.915468	0.963919	0.963919	PEBP1	1
GO:0008285	GO:0008285	negative regulation of cell proliferation	1/76	209/6478	0.918504	0.966219	0.966219	TBRG1	1
GO:0061061	GO:0061061	muscle structure development	1/76	213/6478	0.922386	0.969402	0.969402	ID3	1
GO:0048729	GO:0048729	tissue morphogenesis	1/76	215/6478	0.924257	0.97047	0.97047	PKD2	1
GO:0050767	GO:0050767	regulation of neurogenesis	1/76	217/6478	0.926085	0.971489	0.971489	DBNL	1
GO:0046903	GO:0046903	secretion	2/76	356/6478	0.927304	0.97187	0.97187	NRN1/TP53	2
GO:0000122	GO:0000122	negative regulation of transcription by RNA polymerase II	1/76	221/6478	0.92961	0.972448	0.972448	ID3	1
GO:0001568	GO:0001568	blood vessel development	1/76	222/6478	0.930465	0.972448	0.972448	PKD2	1
GO:0050877	GO:0050877	nervous system process	1/76	223/6478	0.931309	0.972448	0.972448	NOB1	1
GO:0042127	GO:0042127	regulation of cell proliferation	3/76	486/6478	0.932023	0.972448	0.972448	PRDX3/PKD2/TBRG1	3
GO:0045596	GO:0045596	negative regulation of cell differentiation	1/76	224/6478	0.932144	0.972448	0.972448	ID3	1
GO:0045859	GO:0045859	regulation of protein kinase activity	1/76	227/6478	0.934588	0.974036	0.974036	PKD2	1
GO:0001944	GO:0001944	vasculature development	1/76	228/6478	0.935383	0.974036	0.974036	PKD2	1
GO:0072358	GO:0072358	cardiovascular system development	1/76	230/6478	0.936945	0.974767	0.974767	PKD2	1
GO:0042325	GO:0042325	regulation of phosphorylation	3/76	500/6478	0.940117	0.97717	0.97717	PRDX3/PEBP1/PKD2	3
GO:0043408	GO:0043408	regulation of MAPK cascade	1/76	237/6478	0.942125	0.97836	0.97836	PEBP1	1
GO:0051336	GO:0051336	regulation of hydrolase activity	1/76	248/6478	0.949428	0.985042	0.985042	NRDC	1
GO:0051960	GO:0051960	regulation of nervous system development	1/76	253/6478	0.952439	0.987263	0.987263	DBNL	1
GO:0019953	GO:0019953	sexual reproduction	1/76	256/6478	0.95416	0.987661	0.987661	PEBP1	1
GO:0051241	GO:0051241	negative regulation of multicellular organismal process	2/76	402/6478	0.954565	0.987661	0.987661	ID3/TP53	2
GO:0044093	GO:0044093	positive regulation of molecular function	2/76	407/6478	0.956863	0.987911	0.987911	PRDX3/PKD2	2
GO:0043066	GO:0043066	negative regulation of apoptotic process	1/76	261/6478	0.956893	0.987911	0.987911	PTTG1IP	1
GO:0030334	GO:0030334	regulation of cell migration	1/76	262/6478	0.95742	0.987911	0.987911	FERMT3	1
GO:0043069	GO:0043069	negative regulation of programmed cell death	1/76	268/6478	0.960451	0.989238	0.989238	PTTG1IP	1
GO:1901137	GO:1901137	carbohydrate derivative biosynthetic process	1/76	268/6478	0.960451	0.989238	0.989238	EXT1	1
GO:0060284	GO:0060284	regulation of cell development	1/76	273/6478	0.962813	0.990341	0.990341	DBNL	1
GO:0070925	GO:0070925	organelle assembly	1/76	274/6478	0.963269	0.990341	0.990341	DBNL	1
GO:0008284	GO:0008284	positive regulation of cell proliferation	1/76	279/6478	0.965465	0.990436	0.990436	PRDX3	1
GO:2000145	GO:2000145	regulation of cell motility	1/76	279/6478	0.965465	0.990436	0.990436	FERMT3	1
GO:0007010	GO:0007010	cytoskeleton organization	2/76	430/6478	0.966094	0.990436	0.990436	DBNL/ESAM	2
GO:0051094	GO:0051094	positive regulation of developmental process	2/76	436/6478	0.968174	0.990436	0.990436	DBNL/EVI2B	2
GO:0035239	GO:0035239	tube morphogenesis	1/76	288/6478	0.969096	0.990436	0.990436	PKD2	1
GO:1901135	GO:1901135	carbohydrate derivative metabolic process	2/76	439/6478	0.969169	0.990436	0.990436	EXT1/EDEM2	2
GO:0032269	GO:0032269	negative regulation of cellular protein metabolic process	1/76	293/6478	0.970948	0.990436	0.990436	PEBP1	1
GO:0040012	GO:0040012	regulation of locomotion	1/76	298/6478	0.97269	0.990436	0.990436	FERMT3	1
GO:0051270	GO:0051270	regulation of cellular component movement	1/76	299/6478	0.973026	0.990436	0.990436	FERMT3	1
GO:0003008	GO:0003008	system process	2/76	454/6478	0.973713	0.990436	0.990436	NOB1/TP53	2
GO:0007186	GO:0007186	G protein-coupled receptor signaling pathway	1/76	304/6478	0.974645	0.990436	0.990436	GNG11	1
GO:0001775	GO:0001775	cell activation	1/76	305/6478	0.974957	0.990436	0.990436	FERMT3	1
GO:0043085	GO:0043085	positive regulation of catalytic activity	1/76	305/6478	0.974957	0.990436	0.990436	PKD2	1
GO:0001932	GO:0001932	regulation of protein phosphorylation	2/76	463/6478	0.976126	0.990436	0.990436	PEBP1/PKD2	2
GO:0022603	GO:0022603	regulation of anatomical structure morphogenesis	1/76	310/6478	0.976461	0.990436	0.990436	DBNL	1
GO:0051248	GO:0051248	negative regulation of protein metabolic process	1/76	315/6478	0.977877	0.990827	0.990827	PEBP1	1
GO:0009967	GO:0009967	positive regulation of signal transduction	2/76	474/6478	0.978789	0.990827	0.990827	TP53/PKD2	2
GO:0001934	GO:0001934	positive regulation of protein phosphorylation	1/76	324/6478	0.980216	0.990827	0.990827	PKD2	1
GO:0051707	GO:0051707	response to other organism	1/76	328/6478	0.981175	0.990827	0.990827	PRDX3	1
GO:0043207	GO:0043207	response to external biotic stimulus	1/76	329/6478	0.981408	0.990827	0.990827	PRDX3	1
GO:0042327	GO:0042327	positive regulation of phosphorylation	1/76	332/6478	0.982089	0.990827	0.990827	PKD2	1
GO:0009607	GO:0009607	response to biotic stimulus	1/76	344/6478	0.984575	0.991631	0.991631	PRDX3	1
GO:0035295	GO:0035295	tube development	1/76	351/6478	0.985865	0.991631	0.991631	PKD2	1
GO:0010562	GO:0010562	positive regulation of phosphorus metabolic process	1/76	354/6478	0.986385	0.991631	0.991631	PKD2	1
GO:0045937	GO:0045937	positive regulation of phosphate metabolic process	1/76	354/6478	0.986385	0.991631	0.991631	PKD2	1
GO:0071495	GO:0071495	cellular response to endogenous stimulus	1/76	392/6478	0.991541	0.995932	0.995932	PKD2	1
GO:0019637	GO:0019637	organophosphate metabolic process	1/76	402/6478	0.992541	0.996054	0.996054	GNPAT	1
GO:0016477	GO:0016477	cell migration	1/76	433/6478	0.994956	0.99684	0.99684	FERMT3	1
GO:0009719	GO:0009719	response to endogenous stimulus	1/76	435/6478	0.995082	0.99684	0.99684	PKD2	1
GO:0048870	GO:0048870	cell motility	1/76	478/6478	0.997151	0.997151	0.997151	FERMT3	1
GO:0051674	GO:0051674	localization of cell	1/76	478/6478	0.997151	0.997151	0.997151	FERMT3	1
GO_cellular component
	ID	Description	GeneRatio	BgRatio	pvalue	p.adjust	qvalue	geneID	Count
GO:0001510	GO:0001510	RNA methylation	3/76	22/6478	0.00203575	0.764781	0.764781	METTL3/FTSJ1/WTAP	3
GO:0010498	GO:0010498	proteasomal protein catabolic process	7/76	161/6478	0.00266603	0.764781	0.764781	FBXO9/SPOP/RAD23A/ARAF/KEAP1/EDEM2/FAF2	7
GO:0043161	GO:0043161	proteasome-mediated ubiquitin-dependent protein catabolic process	6/76	139/6478	0.00559163	0.764781	0.764781	FBXO9/SPOP/RAD23A/ARAF/EDEM2/FAF2	6
GO:0008380	GO:0008380	RNA splicing	6/76	147/6478	0.00731183	0.764781	0.764781	EFTUD2/RNPS1/FUS/METTL3/SF3A3/WTAP	6
GO:0030970	GO:0030970	retrograde protein transport, ER to cytosol	2/76	12/6478	0.00830846	0.764781	0.764781	EDEM2/FAF2	2
GO:1903513	GO:1903513	endoplasmic reticulum to cytosol transport	2/76	12/6478	0.00830846	0.764781	0.764781	EDEM2/FAF2	2
GO:0051291	GO:0051291	protein heterooligomerization	2/76	14/6478	0.0112833	0.764781	0.764781	PKD2/PCBD1	2
GO:0044257	GO:0044257	cellular protein catabolic process	8/76	263/6478	0.0114684	0.764781	0.764781	FBXO9/SPOP/PTTG1IP/RAD23A/ARAF/KEAP1/EDEM2/FAF2	8
GO:0045732	GO:0045732	positive regulation of protein catabolic process	4/76	76/6478	0.0118715	0.764781	0.764781	PTTG1IP/RAD23A/EDEM2/NRDC	4
GO:0000375	GO:0000375	RNA splicing, via transesterification reactions	5/76	118/6478	0.0121759	0.764781	0.764781	EFTUD2/RNPS1/METTL3/SF3A3/WTAP	5
GO:0000377	GO:0000377	RNA splicing, via transesterification reactions with bulged adenosine as nucleophile	5/76	118/6478	0.0121759	0.764781	0.764781	EFTUD2/RNPS1/METTL3/SF3A3/WTAP	5
GO:0000398	GO:0000398	mRNA splicing, via spliceosome	5/76	118/6478	0.0121759	0.764781	0.764781	EFTUD2/RNPS1/METTL3/SF3A3/WTAP	5
GO:0006397	GO:0006397	mRNA processing	6/76	164/6478	0.0121933	0.764781	0.764781	EFTUD2/RNPS1/METTL3/CPSF3/SF3A3/WTAP	6
GO:0032259	GO:0032259	methylation	4/76	77/6478	0.0124128	0.764781	0.764781	METTL3/FTSJ1/PRMT5/WTAP	4
GO:0043414	GO:0043414	macromolecule methylation	4/76	77/6478	0.0124128	0.764781	0.764781	METTL3/FTSJ1/PRMT5/WTAP	4
GO:0030163	GO:0030163	protein catabolic process	9/76	324/6478	0.0129837	0.764781	0.764781	FBXO9/SPOP/PTTG1IP/RAD23A/ARAF/KEAP1/EDEM2/FAF2/NRDC	9
GO:1903362	GO:1903362	regulation of cellular protein catabolic process	4/76	79/6478	0.0135425	0.764781	0.764781	PTTG1IP/RAD23A/ARAF/EDEM2	4
GO:0051262	GO:0051262	protein tetramerization	3/76	43/6478	0.0136823	0.764781	0.764781	TP53/PKD2/PCBD1	3
GO:0006418	GO:0006418	tRNA aminoacylation for protein translation	2/76	16/6478	0.0146556	0.764781	0.764781	RARS1/LOC100521256	2
GO:1903364	GO:1903364	positive regulation of cellular protein catabolic process	3/76	45/6478	0.0154724	0.764781	0.764781	PTTG1IP/RAD23A/EDEM2	3
GO:0007050	GO:0007050	cell cycle arrest	3/76	47/6478	0.0173887	0.764781	0.764781	PKD2/PPM1G/TBRG1	3
GO:0006396	GO:0006396	RNA processing	9/76	346/6478	0.0192113	0.764781	0.764781	NOB1/EFTUD2/RNPS1/FUS/METTL3/FTSJ1/CPSF3/SF3A3/WTAP	9
GO:0043433	GO:0043433	negative regulation of DNA-binding transcription factor activity	3/76	49/6478	0.0194319	0.764781	0.764781	KEAP1/ID3/PKD2	3
GO:0032527	GO:0032527	protein exit from endoplasmic reticulum	2/76	19/6478	0.0204167	0.764781	0.764781	EDEM2/FAF2	2
GO:0043038	GO:0043038	amino acid activation	2/76	19/6478	0.0204167	0.764781	0.764781	RARS1/LOC100521256	2
GO:0043039	GO:0043039	tRNA aminoacylation	2/76	19/6478	0.0204167	0.764781	0.764781	RARS1/LOC100521256	2
GO:0042176	GO:0042176	regulation of protein catabolic process	5/76	135/6478	0.020708	0.764781	0.764781	PTTG1IP/RAD23A/ARAF/EDEM2/NRDC	5
GO:0044265	GO:0044265	cellular macromolecule catabolic process	9/76	355/6478	0.0223051	0.764781	0.764781	FBXO9/SPOP/PTTG1IP/RAD23A/ARAF/KEAP1/RNPS1/EDEM2/FAF2	9
GO:0006509	GO:0006509	membrane protein ectodomain proteolysis	2/76	20/6478	0.0225149	0.764781	0.764781	SPPL2B/NRDC	2
GO:0009057	GO:0009057	macromolecule catabolic process	10/76	427/6478	0.0265683	0.764781	0.764781	FBXO9/SPOP/PTTG1IP/RAD23A/ARAF/KEAP1/RNPS1/EDEM2/FAF2/NRDC	10
GO:0051603	GO:0051603	proteolysis involved in cellular protein catabolic process	7/76	250/6478	0.0266412	0.764781	0.764781	FBXO9/SPOP/RAD23A/ARAF/KEAP1/EDEM2/FAF2	7
GO:0006956	GO:0006956	complement activation	2/76	22/6478	0.0269645	0.764781	0.764781	C8A/C6	2
GO:0043484	GO:0043484	regulation of RNA splicing	3/76	56/6478	0.0275878	0.764781	0.764781	RNPS1/FUS/WTAP	3
GO:1901565	GO:1901565	organonitrogen compound catabolic process	10/76	433/6478	0.028911	0.764781	0.764781	FBXO9/SPOP/XPNPEP1/PTTG1IP/RAD23A/ARAF/KEAP1/EDEM2/FAF2/NRDC	10
GO:0033619	GO:0033619	membrane protein proteolysis	2/76	23/6478	0.0293115	0.764781	0.764781	SPPL2B/NRDC	2
GO:0044070	GO:0044070	regulation of anion transport	2/76	23/6478	0.0293115	0.764781	0.764781	APOA1/TP53	2
GO:0046165	GO:0046165	alcohol biosynthetic process	3/76	59/6478	0.0315612	0.764781	0.764781	SPR/APOA1/PCBD1	3
GO:0006809	GO:0006809	nitric oxide biosynthetic process	2/76	24/6478	0.031737	0.764781	0.764781	SPR/PKD2	2
GO:0006511	GO:0006511	ubiquitin-dependent protein catabolic process	6/76	205/6478	0.0325812	0.764781	0.764781	FBXO9/SPOP/RAD23A/ARAF/EDEM2/FAF2	6
GO:0009451	GO:0009451	RNA modification	3/76	61/6478	0.0343684	0.764781	0.764781	METTL3/FTSJ1/WTAP	3
GO:0006518	GO:0006518	peptide metabolic process	8/76	324/6478	0.0351474	0.764781	0.764781	GSTK1/ABCF1/XPNPEP1/RARS1/METTL3/MRPS5/FTSJ1/LOC100521256	8
GO:0061136	GO:0061136	regulation of proteasomal protein catabolic process	3/76	62/6478	0.0358192	0.764781	0.764781	RAD23A/ARAF/EDEM2	3
GO:0019941	GO:0019941	modification-dependent protein catabolic process	6/76	211/6478	0.0367569	0.764781	0.764781	FBXO9/SPOP/RAD23A/ARAF/EDEM2/FAF2	6
GO:0046209	GO:0046209	nitric oxide metabolic process	2/76	26/6478	0.0368152	0.764781	0.764781	SPR/PKD2	2
GO:2001057	GO:2001057	reactive nitrogen species metabolic process	2/76	26/6478	0.0368152	0.764781	0.764781	SPR/PKD2	2
GO:0006289	GO:0006289	nucleotide-excision repair	2/76	27/6478	0.0394639	0.764781	0.764781	RAD23A/TP53	2
GO:0043632	GO:0043632	modification-dependent macromolecule catabolic process	6/76	215/6478	0.0397246	0.764781	0.764781	FBXO9/SPOP/RAD23A/ARAF/EDEM2/FAF2	6
GO:0045185	GO:0045185	maintenance of protein location	2/76	28/6478	0.0421828	0.764781	0.764781	KEAP1/PKD2	2
GO:0051289	GO:0051289	protein homotetramerization	2/76	28/6478	0.0421828	0.764781	0.764781	PKD2/PCBD1	2
GO:0031331	GO:0031331	positive regulation of cellular catabolic process	4/76	114/6478	0.0443613	0.764781	0.764781	PTTG1IP/RAD23A/EDEM2/NRDC	4
GO:0000381	GO:0000381	regulation of alternative mRNA splicing, via spliceosome	2/76	29/6478	0.0449701	0.764781	0.764781	RNPS1/WTAP	2
GO:0046173	GO:0046173	polyol biosynthetic process	2/76	29/6478	0.0449701	0.764781	0.764781	SPR/PCBD1	2
GO:0072376	GO:0072376	protein activation cascade	2/76	29/6478	0.0449701	0.764781	0.764781	C8A/C6	2
GO:1903050	GO:1903050	regulation of proteolysis involved in cellular protein catabolic process	3/76	69/6478	0.0468431	0.764781	0.764781	RAD23A/ARAF/EDEM2	3
GO:0043603	GO:0043603	cellular amide metabolic process	9/76	411/6478	0.0500172	0.764781	0.764781	GSTK1/ABCF1/XPNPEP1/RARS1/CERS4/METTL3/MRPS5/FTSJ1/LOC100521256	9
GO:0001656	GO:0001656	metanephros development	2/76	31/6478	0.0507421	0.764781	0.764781	ID3/PKD2	2
GO:0000380	GO:0000380	alternative mRNA splicing, via spliceosome	2/76	32/6478	0.053723	0.764781	0.764781	RNPS1/WTAP	2
GO:0016071	GO:0016071	mRNA metabolic process	6/76	232/6478	0.0540255	0.764781	0.764781	EFTUD2/RNPS1/METTL3/CPSF3/SF3A3/WTAP	6
GO:0030433	GO:0030433	ubiquitin-dependent ERAD pathway	2/76	33/6478	0.0567647	0.764781	0.764781	EDEM2/FAF2	2
GO:0042136	GO:0042136	neurotransmitter biosynthetic process	2/76	33/6478	0.0567647	0.764781	0.764781	SPR/PKD2	2
GO:0006066	GO:0006066	alcohol metabolic process	4/76	124/6478	0.0572121	0.764781	0.764781	SPR/APOA1/NAAA/PCBD1	4
GO:0018193	GO:0018193	peptidyl-amino acid modification	8/76	362/6478	0.0605147	0.764781	0.764781	PRDX3/GLYR1/PLOD1/TPST1/APOA1/PARP2/PRMT5/MSL3	8
GO:1901800	GO:1901800	positive regulation of proteasomal protein catabolic process	2/76	35/6478	0.0630236	0.764781	0.764781	RAD23A/EDEM2	2
GO:0009108	GO:0009108	coenzyme biosynthetic process	3/76	78/6478	0.0631793	0.764781	0.764781	COQ9/SPR/PCBD1	3
GO:0051186	GO:0051186	cofactor metabolic process	5/76	184/6478	0.0641964	0.764781	0.764781	PRDX3/GSTK1/COQ9/SPR/PCBD1	5
GO:0034660	GO:0034660	ncRNA metabolic process	5/76	185/6478	0.0653976	0.764781	0.764781	NOB1/RARS1/METTL3/FTSJ1/LOC100521256	5
GO:0051090	GO:0051090	regulation of DNA-binding transcription factor activity	4/76	132/6478	0.0687901	0.764781	0.764781	PRDX3/KEAP1/ID3/PKD2	4
GO:0006413	GO:0006413	translational initiation	2/76	37/6478	0.0695046	0.764781	0.764781	ABCF1/METTL3	2
GO:1903409	GO:1903409	reactive oxygen species biosynthetic process	2/76	37/6478	0.0695046	0.764781	0.764781	SPR/PKD2	2
GO:0030162	GO:0030162	regulation of proteolysis	5/76	191/6478	0.0728712	0.764781	0.764781	SPOP/RAD23A/ARAF/EDEM2/NRDC	5
GO:0006399	GO:0006399	tRNA metabolic process	3/76	83/6478	0.073253	0.764781	0.764781	RARS1/FTSJ1/LOC100521256	3
GO:0032006	GO:0032006	regulation of TOR signaling	2/76	39/6478	0.0761944	0.764781	0.764781	FBXO9/ARAF	2
GO:1903052	GO:1903052	positive regulation of proteolysis involved in cellular protein catabolic process	2/76	39/6478	0.0761944	0.764781	0.764781	RAD23A/EDEM2	2
GO:0051259	GO:0051259	protein complex oligomerization	4/76	137/6478	0.0765994	0.764781	0.764781	FUS/TP53/PKD2/PCBD1	4
GO:0043604	GO:0043604	amide biosynthetic process	7/76	319/6478	0.0792326	0.764781	0.764781	ABCF1/RARS1/CERS4/METTL3/MRPS5/FTSJ1/LOC100521256	7
GO:0036503	GO:0036503	ERAD pathway	2/76	40/6478	0.0796135	0.764781	0.764781	EDEM2/FAF2	2
GO:0006508	GO:0006508	proteolysis	9/76	454/6478	0.0826593	0.764781	0.764781	FBXO9/SPOP/RAD23A/ARAF/KEAP1/EDEM2/FAF2/SPPL2B/NRDC	9
GO:0048024	GO:0048024	regulation of mRNA splicing, via spliceosome	2/76	41/6478	0.08308	0.764781	0.764781	RNPS1/WTAP	2
GO:0009896	GO:0009896	positive regulation of catabolic process	4/76	142/6478	0.0848388	0.764781	0.764781	PTTG1IP/RAD23A/EDEM2/NRDC	4
GO:0031647	GO:0031647	regulation of protein stability	3/76	90/6478	0.0884774	0.764781	0.764781	RAD23A/APOA1/TBRG1	3
GO:0072593	GO:0072593	reactive oxygen species metabolic process	3/76	90/6478	0.0884774	0.764781	0.764781	PRDX3/SPR/PKD2	3
GO:0032368	GO:0032368	regulation of lipid transport	2/76	43/6478	0.0901489	0.764781	0.764781	APOA1/TP53	2
GO:0032434	GO:0032434	regulation of proteasomal ubiquitin-dependent protein catabolic process	2/76	43/6478	0.0901489	0.764781	0.764781	RAD23A/ARAF	2
GO:0006412	GO:0006412	translation	6/76	266/6478	0.0910442	0.764781	0.764781	ABCF1/RARS1/METTL3/MRPS5/FTSJ1/LOC100521256	6
GO:0019751	GO:0019751	polyol metabolic process	2/76	45/6478	0.097389	0.764781	0.764781	SPR/PCBD1	2
GO:1901617	GO:1901617	organic hydroxy compound biosynthetic process	3/76	94/6478	0.0977304	0.764781	0.764781	SPR/APOA1/PCBD1	3
GO:0043043	GO:0043043	peptide biosynthetic process	6/76	272/6478	0.0987397	0.764781	0.764781	ABCF1/RARS1/METTL3/MRPS5/FTSJ1/LOC100521256	6
GO:0042737	GO:0042737	drug catabolic process	2/76	47/6478	0.104789	0.764781	0.764781	PRDX3/XPNPEP1	2
GO:0045727	GO:0045727	positive regulation of translation	2/76	47/6478	0.104789	0.764781	0.764781	ABCF1/METTL3	2
GO:0071229	GO:0071229	cellular response to acid chemical	2/76	47/6478	0.104789	0.764781	0.764781	ID3/PKD2	2
GO:0051188	GO:0051188	cofactor biosynthetic process	3/76	97/6478	0.104919	0.764781	0.764781	COQ9/SPR/PCBD1	3
GO:0006974	GO:0006974	cellular response to DNA damage stimulus	6/76	277/6478	0.105413	0.764781	0.764781	PTTG1IP/RAD23A/FUS/PARP2/TP53/METTL3	6
GO:0051260	GO:0051260	protein homooligomerization	3/76	98/6478	0.107361	0.764781	0.764781	FUS/PKD2/PCBD1	3
GO:0002181	GO:0002181	cytoplasmic translation	2/76	48/6478	0.108545	0.764781	0.764781	METTL3/FTSJ1	2
GO:0006743	GO:0006743	ubiquinone metabolic process	1/76	10/6478	0.11139	0.764781	0.764781	COQ9	1
GO:0006744	GO:0006744	ubiquinone biosynthetic process	1/76	10/6478	0.11139	0.764781	0.764781	COQ9	1
GO:0009067	GO:0009067	aspartate family amino acid biosynthetic process	1/76	10/6478	0.11139	0.764781	0.764781	PLOD1	1
GO:0010874	GO:0010874	regulation of cholesterol efflux	1/76	10/6478	0.11139	0.764781	0.764781	APOA1	1
GO:0018126	GO:0018126	protein hydroxylation	1/76	10/6478	0.11139	0.764781	0.764781	PLOD1	1
GO:0045773	GO:0045773	positive regulation of axon extension	1/76	10/6478	0.11139	0.764781	0.764781	DBNL	1
GO:0046365	GO:0046365	monosaccharide catabolic process	1/76	10/6478	0.11139	0.764781	0.764781	GALM	1
GO:0055075	GO:0055075	potassium ion homeostasis	1/76	10/6478	0.11139	0.764781	0.764781	ATP1A1	1
GO:0072074	GO:0072074	kidney mesenchyme development	1/76	10/6478	0.11139	0.764781	0.764781	PKD2	1
GO:0090200	GO:0090200	positive regulation of release of cytochrome c from mitochondria	1/76	10/6478	0.11139	0.764781	0.764781	TP53	1
GO:1901663	GO:1901663	quinone biosynthetic process	1/76	10/6478	0.11139	0.764781	0.764781	COQ9	1
GO:1905939	GO:1905939	regulation of gonad development	1/76	10/6478	0.11139	0.764781	0.764781	TP53	1
GO:2000765	GO:2000765	regulation of cytoplasmic translation	1/76	10/6478	0.11139	0.764781	0.764781	METTL3	1
GO:2001259	GO:2001259	positive regulation of cation channel activity	1/76	10/6478	0.11139	0.764781	0.764781	PKD2	1
GO:0045862	GO:0045862	positive regulation of proteolysis	3/76	100/6478	0.112312	0.764781	0.764781	RAD23A/EDEM2/NRDC	3
GO:0016573	GO:0016573	histone acetylation	2/76	49/6478	0.112337	0.764781	0.764781	GLYR1/MSL3	2
GO:2000058	GO:2000058	regulation of ubiquitin-dependent protein catabolic process	2/76	49/6478	0.112337	0.764781	0.764781	RAD23A/ARAF	2
GO:0031929	GO:0031929	TOR signaling	2/76	50/6478	0.116164	0.764781	0.764781	FBXO9/ARAF	2
GO:0042133	GO:0042133	neurotransmitter metabolic process	2/76	50/6478	0.116164	0.764781	0.764781	SPR/PKD2	2
GO:1990138	GO:1990138	neuron projection extension	2/76	50/6478	0.116164	0.764781	0.764781	DBNL/NRN1	2
GO:0018393	GO:0018393	internal peptidyl-lysine acetylation	2/76	51/6478	0.120023	0.764781	0.764781	GLYR1/MSL3	2
GO:0031329	GO:0031329	regulation of cellular catabolic process	5/76	223/6478	0.120199	0.764781	0.764781	PTTG1IP/RAD23A/ARAF/EDEM2/NRDC	5
GO:0000184	GO:0000184	nuclear-transcribed mRNA catabolic process, nonsense-mediated decay	1/76	11/6478	0.121831	0.764781	0.764781	RNPS1	1
GO:0000469	GO:0000469	cleavage involved in rRNA processing	1/76	11/6478	0.121831	0.764781	0.764781	NOB1	1
GO:0010499	GO:0010499	proteasomal ubiquitin-independent protein catabolic process	1/76	11/6478	0.121831	0.764781	0.764781	KEAP1	1
GO:0016601	GO:0016601	Rac protein signal transduction	1/76	11/6478	0.121831	0.764781	0.764781	DBNL	1
GO:0021772	GO:0021772	olfactory bulb development	1/76	11/6478	0.121831	0.764781	0.764781	EXT1	1
GO:0021988	GO:0021988	olfactory lobe development	1/76	11/6478	0.121831	0.764781	0.764781	EXT1	1
GO:0032392	GO:0032392	DNA geometric change	1/76	11/6478	0.121831	0.764781	0.764781	TP53	1
GO:0032890	GO:0032890	regulation of organic acid transport	1/76	11/6478	0.121831	0.764781	0.764781	TP53	1
GO:0034367	GO:0034367	protein-containing complex remodeling	1/76	11/6478	0.121831	0.764781	0.764781	APOA1	1
GO:0034368	GO:0034368	protein-lipid complex remodeling	1/76	11/6478	0.121831	0.764781	0.764781	APOA1	1
GO:0034369	GO:0034369	plasma lipoprotein particle remodeling	1/76	11/6478	0.121831	0.764781	0.764781	APOA1	1
GO:0034405	GO:0034405	response to fluid shear stress	1/76	11/6478	0.121831	0.764781	0.764781	PKD2	1
GO:0042744	GO:0042744	hydrogen peroxide catabolic process	1/76	11/6478	0.121831	0.764781	0.764781	PRDX3	1
GO:0045940	GO:0045940	positive regulation of steroid metabolic process	1/76	11/6478	0.121831	0.764781	0.764781	APOA1	1
GO:0048512	GO:0048512	circadian behavior	1/76	11/6478	0.121831	0.764781	0.764781	TP53	1
GO:0050686	GO:0050686	negative regulation of mRNA processing	1/76	11/6478	0.121831	0.764781	0.764781	RNPS1	1
GO:0060338	GO:0060338	regulation of type I interferon-mediated signaling pathway	1/76	11/6478	0.121831	0.764781	0.764781	METTL3	1
GO:0060998	GO:0060998	regulation of dendritic spine development	1/76	11/6478	0.121831	0.764781	0.764781	DBNL	1
GO:0072273	GO:0072273	metanephric nephron morphogenesis	1/76	11/6478	0.121831	0.764781	0.764781	PKD2	1
GO:1901021	GO:1901021	positive regulation of calcium ion transmembrane transporter activity	1/76	11/6478	0.121831	0.764781	0.764781	PKD2	1
GO:1902253	GO:1902253	regulation of intrinsic apoptotic signaling pathway by p53 class mediator	1/76	11/6478	0.121831	0.764781	0.764781	PTTG1IP	1
GO:1905898	GO:1905898	positive regulation of response to endoplasmic reticulum stress	1/76	11/6478	0.121831	0.764781	0.764781	EDEM2	1
GO:0006475	GO:0006475	internal protein amino acid acetylation	2/76	52/6478	0.123915	0.764781	0.764781	GLYR1/MSL3	2
GO:0018394	GO:0018394	peptidyl-lysine acetylation	2/76	53/6478	0.127837	0.764781	0.764781	GLYR1/MSL3	2
GO:0050684	GO:0050684	regulation of mRNA processing	2/76	53/6478	0.127837	0.764781	0.764781	RNPS1/WTAP	2
GO:0001505	GO:0001505	regulation of neurotransmitter levels	3/76	107/6478	0.130307	0.764781	0.764781	SPR/NRN1/PKD2	3
GO:0034250	GO:0034250	positive regulation of cellular amide metabolic process	2/76	54/6478	0.131788	0.764781	0.764781	ABCF1/METTL3	2
GO:1905952	GO:1905952	regulation of lipid localization	2/76	54/6478	0.131788	0.764781	0.764781	APOA1/TP53	2
GO:0001960	GO:0001960	negative regulation of cytokine-mediated signaling pathway	1/76	12/6478	0.132151	0.764781	0.764781	METTL3	1
GO:0007622	GO:0007622	rhythmic behavior	1/76	12/6478	0.132151	0.764781	0.764781	TP53	1
GO:0009649	GO:0009649	entrainment of circadian clock	1/76	12/6478	0.132151	0.764781	0.764781	TP53	1
GO:0018195	GO:0018195	peptidyl-arginine modification	1/76	12/6478	0.132151	0.764781	0.764781	PRMT5	1
GO:0034377	GO:0034377	plasma lipoprotein particle assembly	1/76	12/6478	0.132151	0.764781	0.764781	APOA1	1
GO:0043171	GO:0043171	peptide catabolic process	1/76	12/6478	0.132151	0.764781	0.764781	XPNPEP1	1
GO:0060997	GO:0060997	dendritic spine morphogenesis	1/76	12/6478	0.132151	0.764781	0.764781	DBNL	1
GO:0065005	GO:0065005	protein-lipid complex assembly	1/76	12/6478	0.132151	0.764781	0.764781	APOA1	1
GO:0070670	GO:0070670	response to interleukin-4	1/76	12/6478	0.132151	0.764781	0.764781	KEAP1	1
GO:0070861	GO:0070861	regulation of protein exit from endoplasmic reticulum	1/76	12/6478	0.132151	0.764781	0.764781	EDEM2	1
GO:0071353	GO:0071353	cellular response to interleukin-4	1/76	12/6478	0.132151	0.764781	0.764781	KEAP1	1
GO:0072210	GO:0072210	metanephric nephron development	1/76	12/6478	0.132151	0.764781	0.764781	PKD2	1
GO:0140115	GO:0140115	export across plasma membrane	1/76	12/6478	0.132151	0.764781	0.764781	ATP1A1	1
GO:1901661	GO:1901661	quinone metabolic process	1/76	12/6478	0.132151	0.764781	0.764781	COQ9	1
GO:1901797	GO:1901797	negative regulation of signal transduction by p53 class mediator	1/76	12/6478	0.132151	0.764781	0.764781	PTTG1IP	1
GO:1904292	GO:1904292	regulation of ERAD pathway	1/76	12/6478	0.132151	0.764781	0.764781	EDEM2	1
GO:0050821	GO:0050821	protein stabilization	2/76	56/6478	0.139775	0.764781	0.764781	APOA1/TBRG1	2
GO:2001242	GO:2001242	regulation of intrinsic apoptotic signaling pathway	2/76	56/6478	0.139775	0.764781	0.764781	PTTG1IP/TP53	2
GO:0018205	GO:0018205	peptidyl-lysine modification	3/76	111/6478	0.141024	0.764781	0.764781	GLYR1/PLOD1/MSL3	3
GO:0032309	GO:0032309	icosanoid secretion	1/76	13/6478	0.142352	0.764781	0.764781	TP53	1
GO:0032373	GO:0032373	positive regulation of sterol transport	1/76	13/6478	0.142352	0.764781	0.764781	APOA1	1
GO:0032376	GO:0032376	positive regulation of cholesterol transport	1/76	13/6478	0.142352	0.764781	0.764781	APOA1	1
GO:0033628	GO:0033628	regulation of cell adhesion mediated by integrin	1/76	13/6478	0.142352	0.764781	0.764781	FERMT3	1
GO:0035066	GO:0035066	positive regulation of histone acetylation	1/76	13/6478	0.142352	0.764781	0.764781	GLYR1	1
GO:0043516	GO:0043516	regulation of DNA damage response, signal transduction by p53 class mediator	1/76	13/6478	0.142352	0.764781	0.764781	PTTG1IP	1
GO:0045911	GO:0045911	positive regulation of DNA recombination	1/76	13/6478	0.142352	0.764781	0.764781	FUS	1
GO:0060674	GO:0060674	placenta blood vessel development	1/76	13/6478	0.142352	0.764781	0.764781	PKD2	1
GO:0060761	GO:0060761	negative regulation of response to cytokine stimulus	1/76	13/6478	0.142352	0.764781	0.764781	METTL3	1
GO:0071158	GO:0071158	positive regulation of cell cycle arrest	1/76	13/6478	0.142352	0.764781	0.764781	PKD2	1
GO:0071320	GO:0071320	cellular response to cAMP	1/76	13/6478	0.142352	0.764781	0.764781	PKD2	1
GO:0071398	GO:0071398	cellular response to fatty acid	1/76	13/6478	0.142352	0.764781	0.764781	ID3	1
GO:1905953	GO:1905953	negative regulation of lipid localization	1/76	13/6478	0.142352	0.764781	0.764781	TP53	1
GO:2000249	GO:2000249	regulation of actin cytoskeleton reorganization	1/76	13/6478	0.142352	0.764781	0.764781	ESAM	1
GO:0006520	GO:0006520	cellular amino acid metabolic process	3/76	112/6478	0.143749	0.764781	0.764781	PLOD1/RARS1/LOC100521256	3
GO:0046677	GO:0046677	response to antibiotic	2/76	57/6478	0.143807	0.764781	0.764781	PRDX3/ID3	2
GO:0006281	GO:0006281	DNA repair	4/76	173/6478	0.144749	0.764781	0.764781	RAD23A/FUS/PARP2/TP53	4
GO:0045786	GO:0045786	negative regulation of cell cycle	4/76	176/6478	0.151272	0.764781	0.764781	PKD2/PRCC/PPM1G/TBRG1	4
GO:0001890	GO:0001890	placenta development	2/76	59/6478	0.151945	0.764781	0.764781	PRDX3/PKD2	2
GO:0007623	GO:0007623	circadian rhythm	2/76	59/6478	0.151945	0.764781	0.764781	ID3/TP53	2
GO:0002183	GO:0002183	cytoplasmic translational initiation	1/76	14/6478	0.152434	0.764781	0.764781	METTL3	1
GO:0003338	GO:0003338	metanephros morphogenesis	1/76	14/6478	0.152434	0.764781	0.764781	PKD2	1
GO:0006378	GO:0006378	mRNA polyadenylation	1/76	14/6478	0.152434	0.764781	0.764781	CPSF3	1
GO:0019433	GO:0019433	triglyceride catabolic process	1/76	14/6478	0.152434	0.764781	0.764781	APOA1	1
GO:0044060	GO:0044060	regulation of endocrine process	1/76	14/6478	0.152434	0.764781	0.764781	TP53	1
GO:0048240	GO:0048240	sperm capacitation	1/76	14/6478	0.152434	0.764781	0.764781	PEBP1	1
GO:0071715	GO:0071715	icosanoid transport	1/76	14/6478	0.152434	0.764781	0.764781	TP53	1
GO:0097178	GO:0097178	ruffle assembly	1/76	14/6478	0.152434	0.764781	0.764781	DBNL	1
GO:1901571	GO:1901571	fatty acid derivative transport	1/76	14/6478	0.152434	0.764781	0.764781	TP53	1
GO:2001024	GO:2001024	negative regulation of response to drug	1/76	14/6478	0.152434	0.764781	0.764781	TP53	1
GO:0048588	GO:0048588	developmental cell growth	2/76	60/6478	0.156049	0.764781	0.764781	DBNL/NRN1	2
GO:0006024	GO:0006024	glycosaminoglycan biosynthetic process	1/76	15/6478	0.162399	0.764781	0.764781	EXT1	1
GO:0006471	GO:0006471	protein ADP-ribosylation	1/76	15/6478	0.162399	0.764781	0.764781	PARP2	1
GO:0009409	GO:0009409	response to cold	1/76	15/6478	0.162399	0.764781	0.764781	UCP2	1
GO:0030851	GO:0030851	granulocyte differentiation	1/76	15/6478	0.162399	0.764781	0.764781	EVI2B	1
GO:0031648	GO:0031648	protein destabilization	1/76	15/6478	0.162399	0.764781	0.764781	RAD23A	1
GO:0042398	GO:0042398	cellular modified amino acid biosynthetic process	1/76	15/6478	0.162399	0.764781	0.764781	PLOD1	1
GO:0045429	GO:0045429	positive regulation of nitric oxide biosynthetic process	1/76	15/6478	0.162399	0.764781	0.764781	PKD2	1
GO:0045604	GO:0045604	regulation of epidermal cell differentiation	1/76	15/6478	0.162399	0.764781	0.764781	KEAP1	1
GO:0045824	GO:0045824	negative regulation of innate immune response	1/76	15/6478	0.162399	0.764781	0.764781	METTL3	1
GO:0051926	GO:0051926	negative regulation of calcium ion transport	1/76	15/6478	0.162399	0.764781	0.764781	PKD2	1
GO:0060337	GO:0060337	type I interferon signaling pathway	1/76	15/6478	0.162399	0.764781	0.764781	METTL3	1
GO:0060986	GO:0060986	endocrine hormone secretion	1/76	15/6478	0.162399	0.764781	0.764781	TP53	1
GO:0070542	GO:0070542	response to fatty acid	1/76	15/6478	0.162399	0.764781	0.764781	ID3	1
GO:0086009	GO:0086009	membrane repolarization	1/76	15/6478	0.162399	0.764781	0.764781	ATP1A1	1
GO:0090199	GO:0090199	regulation of release of cytochrome c from mitochondria	1/76	15/6478	0.162399	0.764781	0.764781	TP53	1
GO:1900006	GO:1900006	positive regulation of dendrite development	1/76	15/6478	0.162399	0.764781	0.764781	DBNL	1
GO:2000758	GO:2000758	positive regulation of peptidyl-lysine acetylation	1/76	15/6478	0.162399	0.764781	0.764781	GLYR1	1
GO:0030833	GO:0030833	regulation of actin filament polymerization	2/76	63/6478	0.168483	0.764781	0.764781	DBNL/ESAM	2
GO:1901615	GO:1901615	organic hydroxy compound metabolic process	4/76	184/6478	0.169205	0.764781	0.764781	SPR/APOA1/NAAA/PCBD1	4
GO:0006732	GO:0006732	coenzyme metabolic process	3/76	122/6478	0.17192	0.764781	0.764781	COQ9/SPR/PCBD1	3
GO:0001836	GO:0001836	release of cytochrome c from mitochondria	1/76	16/6478	0.172249	0.764781	0.764781	TP53	1
GO:0001893	GO:0001893	maternal placenta development	1/76	16/6478	0.172249	0.764781	0.764781	PRDX3	1
GO:0010569	GO:0010569	regulation of double-strand break repair via homologous recombination	1/76	16/6478	0.172249	0.764781	0.764781	FUS	1
GO:0030166	GO:0030166	proteoglycan biosynthetic process	1/76	16/6478	0.172249	0.764781	0.764781	EXT1	1
GO:0032413	GO:0032413	negative regulation of ion transmembrane transporter activity	1/76	16/6478	0.172249	0.764781	0.764781	PKD2	1
GO:0051281	GO:0051281	positive regulation of release of sequestered calcium ion into cytosol	1/76	16/6478	0.172249	0.764781	0.764781	PKD2	1
GO:0070527	GO:0070527	platelet aggregation	1/76	16/6478	0.172249	0.764781	0.764781	FERMT3	1
GO:0090279	GO:0090279	regulation of calcium ion import	1/76	16/6478	0.172249	0.764781	0.764781	PKD2	1
GO:0097061	GO:0097061	dendritic spine organization	1/76	16/6478	0.172249	0.764781	0.764781	DBNL	1
GO:1903902	GO:1903902	positive regulation of viral life cycle	1/76	16/6478	0.172249	0.764781	0.764781	RAD23A	1
GO:1904407	GO:1904407	positive regulation of nitric oxide metabolic process	1/76	16/6478	0.172249	0.764781	0.764781	PKD2	1
GO:1990573	GO:1990573	potassium ion import across plasma membrane	1/76	16/6478	0.172249	0.764781	0.764781	ATP1A1	1
GO:0001101	GO:0001101	response to acid chemical	2/76	64/6478	0.172666	0.764781	0.764781	ID3/PKD2	2
GO:0006473	GO:0006473	protein acetylation	2/76	64/6478	0.172666	0.764781	0.764781	GLYR1/MSL3	2
GO:0043269	GO:0043269	regulation of ion transport	4/76	186/6478	0.173805	0.764781	0.764781	APOA1/ATP1A1/TP53/PKD2	4
GO:0016458	GO:0016458	gene silencing	2/76	65/6478	0.176866	0.764781	0.764781	METTL3/MSL3	2
GO:0010107	GO:0010107	potassium ion import	1/76	17/6478	0.181984	0.764781	0.764781	ATP1A1	1
GO:0022602	GO:0022602	ovulation cycle process	1/76	17/6478	0.181984	0.764781	0.764781	TP53	1
GO:0030199	GO:0030199	collagen fibril organization	1/76	17/6478	0.181984	0.764781	0.764781	PLOD1	1
GO:0032414	GO:0032414	positive regulation of ion transmembrane transporter activity	1/76	17/6478	0.181984	0.764781	0.764781	PKD2	1
GO:0035904	GO:0035904	aorta development	1/76	17/6478	0.181984	0.764781	0.764781	PKD2	1
GO:0042743	GO:0042743	hydrogen peroxide metabolic process	1/76	17/6478	0.181984	0.764781	0.764781	PRDX3	1
GO:0043631	GO:0043631	RNA polyadenylation	1/76	17/6478	0.181984	0.764781	0.764781	CPSF3	1
GO:0048814	GO:0048814	regulation of dendrite morphogenesis	1/76	17/6478	0.181984	0.764781	0.764781	DBNL	1
GO:0071470	GO:0071470	cellular response to osmotic stress	1/76	17/6478	0.181984	0.764781	0.764781	PKD2	1
GO:0071825	GO:0071825	protein-lipid complex subunit organization	1/76	17/6478	0.181984	0.764781	0.764781	APOA1	1
GO:0071827	GO:0071827	plasma lipoprotein particle organization	1/76	17/6478	0.181984	0.764781	0.764781	APOA1	1
GO:0106027	GO:0106027	neuron projection organization	1/76	17/6478	0.181984	0.764781	0.764781	DBNL	1
GO:0043270	GO:0043270	positive regulation of ion transport	2/76	67/6478	0.185315	0.764781	0.764781	APOA1/PKD2	2
GO:0009416	GO:0009416	response to light stimulus	2/76	68/6478	0.189561	0.764781	0.764781	TP53/METTL3	2
GO:0030041	GO:0030041	actin filament polymerization	2/76	68/6478	0.189561	0.764781	0.764781	DBNL/ESAM	2
GO:0006284	GO:0006284	base-excision repair	1/76	18/6478	0.191606	0.764781	0.764781	PARP2	1
GO:0018198	GO:0018198	peptidyl-cysteine modification	1/76	18/6478	0.191606	0.764781	0.764781	PRDX3	1
GO:0031146	GO:0031146	SCF-dependent proteasomal ubiquitin-dependent protein catabolic process	1/76	18/6478	0.191606	0.764781	0.764781	FBXO9	1
GO:0031529	GO:0031529	ruffle organization	1/76	18/6478	0.191606	0.764781	0.764781	DBNL	1
GO:0035196	GO:0035196	production of miRNAs involved in gene silencing by miRNA	1/76	18/6478	0.191606	0.764781	0.764781	METTL3	1
GO:0045662	GO:0045662	negative regulation of myoblast differentiation	1/76	18/6478	0.191606	0.764781	0.764781	ID3	1
GO:0046461	GO:0046461	neutral lipid catabolic process	1/76	18/6478	0.191606	0.764781	0.764781	APOA1	1
GO:0046464	GO:0046464	acylglycerol catabolic process	1/76	18/6478	0.191606	0.764781	0.764781	APOA1	1
GO:0051591	GO:0051591	response to cAMP	1/76	18/6478	0.191606	0.764781	0.764781	PKD2	1
GO:0055090	GO:0055090	acylglycerol homeostasis	1/76	18/6478	0.191606	0.764781	0.764781	APOA1	1
GO:0070328	GO:0070328	triglyceride homeostasis	1/76	18/6478	0.191606	0.764781	0.764781	APOA1	1
GO:0070830	GO:0070830	bicellular tight junction assembly	1/76	18/6478	0.191606	0.764781	0.764781	ESAM	1
GO:0120192	GO:0120192	tight junction assembly	1/76	18/6478	0.191606	0.764781	0.764781	ESAM	1
GO:1901985	GO:1901985	positive regulation of protein acetylation	1/76	18/6478	0.191606	0.764781	0.764781	GLYR1	1
GO:1903428	GO:1903428	positive regulation of reactive oxygen species biosynthetic process	1/76	18/6478	0.191606	0.764781	0.764781	PKD2	1
GO:0016570	GO:0016570	histone modification	3/76	130/6478	0.195511	0.764781	0.764781	GLYR1/PRMT5/MSL3	3
GO:0044283	GO:0044283	small molecule biosynthetic process	5/76	264/6478	0.197043	0.764781	0.764781	COQ9/PLOD1/SPR/APOA1/PCBD1	5
GO:0008064	GO:0008064	regulation of actin polymerization or depolymerization	2/76	70/6478	0.198095	0.764781	0.764781	DBNL/ESAM	2
GO:0030832	GO:0030832	regulation of actin filament length	2/76	70/6478	0.198095	0.764781	0.764781	DBNL/ESAM	2
GO:0030490	GO:0030490	maturation of SSU-rRNA	1/76	19/6478	0.201117	0.764781	0.764781	NOB1	1
GO:0031050	GO:0031050	dsRNA processing	1/76	19/6478	0.201117	0.764781	0.764781	METTL3	1
GO:0032411	GO:0032411	positive regulation of transporter activity	1/76	19/6478	0.201117	0.764781	0.764781	PKD2	1
GO:0043967	GO:0043967	histone H4 acetylation	1/76	19/6478	0.201117	0.764781	0.764781	MSL3	1
GO:0045739	GO:0045739	positive regulation of DNA repair	1/76	19/6478	0.201117	0.764781	0.764781	FUS	1
GO:0050772	GO:0050772	positive regulation of axonogenesis	1/76	19/6478	0.201117	0.764781	0.764781	DBNL	1
GO:0051310	GO:0051310	metaphase plate congression	1/76	19/6478	0.201117	0.764781	0.764781	CENPQ	1
GO:0070918	GO:0070918	production of small RNA involved in gene silencing by RNA	1/76	19/6478	0.201117	0.764781	0.764781	METTL3	1
GO:0071357	GO:0071357	cellular response to type I interferon	1/76	19/6478	0.201117	0.764781	0.764781	METTL3	1
GO:2001020	GO:2001020	regulation of response to DNA damage stimulus	2/76	71/6478	0.202379	0.764781	0.764781	PTTG1IP/FUS	2
GO:0016049	GO:0016049	cell growth	3/76	133/6478	0.204562	0.764781	0.764781	DBNL/NRN1/TP53	3
GO:0017144	GO:0017144	drug metabolic process	5/76	270/6478	0.209531	0.764781	0.764781	PRDX3/XPNPEP1/SPR/PKD2/PCBD1	5
GO:0006023	GO:0006023	aminoglycan biosynthetic process	1/76	20/6478	0.210517	0.764781	0.764781	EXT1	1
GO:0006383	GO:0006383	transcription by RNA polymerase III	1/76	20/6478	0.210517	0.764781	0.764781	POLR3H	1
GO:0006576	GO:0006576	cellular biogenic amine metabolic process	1/76	20/6478	0.210517	0.764781	0.764781	NAAA	1
GO:0010524	GO:0010524	positive regulation of calcium ion transport into cytosol	1/76	20/6478	0.210517	0.764781	0.764781	PKD2	1
GO:0033692	GO:0033692	cellular polysaccharide biosynthetic process	1/76	20/6478	0.210517	0.764781	0.764781	EXT1	1
GO:0034644	GO:0034644	cellular response to UV	1/76	20/6478	0.210517	0.764781	0.764781	METTL3	1
GO:0042181	GO:0042181	ketone biosynthetic process	1/76	20/6478	0.210517	0.764781	0.764781	COQ9	1
GO:0099175	GO:0099175	regulation of postsynapse organization	1/76	20/6478	0.210517	0.764781	0.764781	DBNL	1
GO:0120193	GO:0120193	tight junction organization	1/76	20/6478	0.210517	0.764781	0.764781	ESAM	1
GO:0006575	GO:0006575	cellular modified amino acid metabolic process	2/76	74/6478	0.215297	0.764781	0.764781	GSTK1/PLOD1	2
GO:0009894	GO:0009894	regulation of catabolic process	5/76	273/6478	0.215874	0.764781	0.764781	PTTG1IP/RAD23A/ARAF/EDEM2/NRDC	5
GO:0016569	GO:0016569	covalent chromatin modification	3/76	137/6478	0.216779	0.764781	0.764781	GLYR1/PRMT5/MSL3	3
GO:0006302	GO:0006302	double-strand break repair	2/76	75/6478	0.219621	0.764781	0.764781	FUS/PARP2	2
GO:0000245	GO:0000245	spliceosomal complex assembly	1/76	21/6478	0.219808	0.764781	0.764781	SF3A3	1
GO:0002028	GO:0002028	regulation of sodium ion transport	1/76	21/6478	0.219808	0.764781	0.764781	ATP1A1	1
GO:0006749	GO:0006749	glutathione metabolic process	1/76	21/6478	0.219808	0.764781	0.764781	GSTK1	1
GO:0009066	GO:0009066	aspartate family amino acid metabolic process	1/76	21/6478	0.219808	0.764781	0.764781	PLOD1	1
GO:0016575	GO:0016575	histone deacetylation	1/76	21/6478	0.219808	0.764781	0.764781	MSL3	1
GO:0030330	GO:0030330	DNA damage response, signal transduction by p53 class mediator	1/76	21/6478	0.219808	0.764781	0.764781	PTTG1IP	1
GO:0032410	GO:0032410	negative regulation of transporter activity	1/76	21/6478	0.219808	0.764781	0.764781	PKD2	1
GO:0034109	GO:0034109	homotypic cell-cell adhesion	1/76	21/6478	0.219808	0.764781	0.764781	FERMT3	1
GO:0034340	GO:0034340	response to type I interferon	1/76	21/6478	0.219808	0.764781	0.764781	METTL3	1
GO:0045428	GO:0045428	regulation of nitric oxide biosynthetic process	1/76	21/6478	0.219808	0.764781	0.764781	PKD2	1
GO:0045668	GO:0045668	negative regulation of osteoblast differentiation	1/76	21/6478	0.219808	0.764781	0.764781	ID3	1
GO:0050766	GO:0050766	positive regulation of phagocytosis	1/76	21/6478	0.219808	0.764781	0.764781	APOA1	1
GO:0051187	GO:0051187	cofactor catabolic process	1/76	21/6478	0.219808	0.764781	0.764781	PRDX3	1
GO:0051881	GO:0051881	regulation of mitochondrial membrane potential	1/76	21/6478	0.219808	0.764781	0.764781	PRDX3	1
GO:0060996	GO:0060996	dendritic spine development	1/76	21/6478	0.219808	0.764781	0.764781	DBNL	1
GO:0071156	GO:0071156	regulation of cell cycle arrest	1/76	21/6478	0.219808	0.764781	0.764781	PKD2	1
GO:1901796	GO:1901796	regulation of signal transduction by p53 class mediator	1/76	21/6478	0.219808	0.764781	0.764781	PTTG1IP	1
GO:1904063	GO:1904063	negative regulation of cation transmembrane transport	1/76	21/6478	0.219808	0.764781	0.764781	PKD2	1
GO:1904427	GO:1904427	positive regulation of calcium ion transmembrane transport	1/76	21/6478	0.219808	0.764781	0.764781	PKD2	1
GO:2000134	GO:2000134	negative regulation of G1/S transition of mitotic cell cycle	1/76	21/6478	0.219808	0.764781	0.764781	PKD2	1
GO:0040029	GO:0040029	regulation of gene expression, epigenetic	2/76	76/6478	0.223953	0.764781	0.764781	METTL3/MSL3	2
GO:0060560	GO:0060560	developmental growth involved in morphogenesis	2/76	76/6478	0.223953	0.764781	0.764781	DBNL/NRN1	2
GO:0034470	GO:0034470	ncRNA processing	3/76	140/6478	0.226045	0.764781	0.764781	NOB1/METTL3/FTSJ1	3
GO:0000271	GO:0000271	polysaccharide biosynthetic process	1/76	22/6478	0.228991	0.764781	0.764781	EXT1	1
GO:0001658	GO:0001658	branching involved in ureteric bud morphogenesis	1/76	22/6478	0.228991	0.764781	0.764781	PKD2	1
GO:0001947	GO:0001947	heart looping	1/76	22/6478	0.228991	0.764781	0.764781	PKD2	1
GO:0006029	GO:0006029	proteoglycan metabolic process	1/76	22/6478	0.228991	0.764781	0.764781	EXT1	1
GO:0006304	GO:0006304	DNA modification	1/76	22/6478	0.228991	0.764781	0.764781	PARP2	1
GO:0006695	GO:0006695	cholesterol biosynthetic process	1/76	22/6478	0.228991	0.764781	0.764781	APOA1	1
GO:0015914	GO:0015914	phospholipid transport	1/76	22/6478	0.228991	0.764781	0.764781	APOA1	1
GO:0017001	GO:0017001	antibiotic catabolic process	1/76	22/6478	0.228991	0.764781	0.764781	PRDX3	1
GO:0031124	GO:0031124	mRNA 3'-end processing	1/76	22/6478	0.228991	0.764781	0.764781	CPSF3	1
GO:0032371	GO:0032371	regulation of sterol transport	1/76	22/6478	0.228991	0.764781	0.764781	APOA1	1
GO:0032374	GO:0032374	regulation of cholesterol transport	1/76	22/6478	0.228991	0.764781	0.764781	APOA1	1
GO:0033344	GO:0033344	cholesterol efflux	1/76	22/6478	0.228991	0.764781	0.764781	APOA1	1
GO:0033627	GO:0033627	cell adhesion mediated by integrin	1/76	22/6478	0.228991	0.764781	0.764781	FERMT3	1
GO:0035065	GO:0035065	regulation of histone acetylation	1/76	22/6478	0.228991	0.764781	0.764781	GLYR1	1
GO:0042698	GO:0042698	ovulation cycle	1/76	22/6478	0.228991	0.764781	0.764781	TP53	1
GO:0043297	GO:0043297	apical junction assembly	1/76	22/6478	0.228991	0.764781	0.764781	ESAM	1
GO:0046888	GO:0046888	negative regulation of hormone secretion	1/76	22/6478	0.228991	0.764781	0.764781	TP53	1
GO:0048524	GO:0048524	positive regulation of viral process	1/76	22/6478	0.228991	0.764781	0.764781	RAD23A	1
GO:0060135	GO:0060135	maternal process involved in female pregnancy	1/76	22/6478	0.228991	0.764781	0.764781	PRDX3	1
GO:0071277	GO:0071277	cellular response to calcium ion	1/76	22/6478	0.228991	0.764781	0.764781	PKD2	1
GO:0090501	GO:0090501	RNA phosphodiester bond hydrolysis	1/76	22/6478	0.228991	0.764781	0.764781	NOB1	1
GO:1902653	GO:1902653	secondary alcohol biosynthetic process	1/76	22/6478	0.228991	0.764781	0.764781	APOA1	1
GO:1902803	GO:1902803	regulation of synaptic vesicle transport	1/76	22/6478	0.228991	0.764781	0.764781	NRN1	1
GO:2000300	GO:2000300	regulation of synaptic vesicle exocytosis	1/76	22/6478	0.228991	0.764781	0.764781	NRN1	1
GO:0007049	GO:0007049	cell cycle	8/76	500/6478	0.230489	0.764781	0.764781	RAD23A/CENPQ/TP53/PKD2/E2F4/PRCC/PPM1G/TBRG1	8
GO:0008154	GO:0008154	actin polymerization or depolymerization	2/76	78/6478	0.232636	0.764781	0.764781	DBNL/ESAM	2
GO:1903829	GO:1903829	positive regulation of cellular protein localization	2/76	78/6478	0.232636	0.764781	0.764781	CENPQ/EDEM2	2
GO:0008544	GO:0008544	epidermis development	2/76	79/6478	0.236987	0.764781	0.764781	PLOD1/KEAP1	2
GO:0002763	GO:0002763	positive regulation of myeloid leukocyte differentiation	1/76	23/6478	0.238067	0.764781	0.764781	EVI2B	1
GO:0003143	GO:0003143	embryonic heart tube morphogenesis	1/76	23/6478	0.238067	0.764781	0.764781	PKD2	1
GO:0006446	GO:0006446	regulation of translational initiation	1/76	23/6478	0.238067	0.764781	0.764781	METTL3	1
GO:0010822	GO:0010822	positive regulation of mitochondrion organization	1/76	23/6478	0.238067	0.764781	0.764781	TP53	1
GO:0034766	GO:0034766	negative regulation of ion transmembrane transport	1/76	23/6478	0.238067	0.764781	0.764781	PKD2	1
GO:0045682	GO:0045682	regulation of epidermis development	1/76	23/6478	0.238067	0.764781	0.764781	KEAP1	1
GO:0048844	GO:0048844	artery morphogenesis	1/76	23/6478	0.238067	0.764781	0.764781	PKD2	1
GO:0060675	GO:0060675	ureteric bud morphogenesis	1/76	23/6478	0.238067	0.764781	0.764781	PKD2	1
GO:0061371	GO:0061371	determination of heart left/right asymmetry	1/76	23/6478	0.238067	0.764781	0.764781	PKD2	1
GO:0072171	GO:0072171	mesonephric tubule morphogenesis	1/76	23/6478	0.238067	0.764781	0.764781	PKD2	1
GO:0072332	GO:0072332	intrinsic apoptotic signaling pathway by p53 class mediator	1/76	23/6478	0.238067	0.764781	0.764781	PTTG1IP	1
GO:1901019	GO:1901019	regulation of calcium ion transmembrane transporter activity	1/76	23/6478	0.238067	0.764781	0.764781	PKD2	1
GO:1905897	GO:1905897	regulation of response to endoplasmic reticulum stress	1/76	23/6478	0.238067	0.764781	0.764781	EDEM2	1
GO:0009628	GO:0009628	response to abiotic stimulus	5/76	285/6478	0.241839	0.765719	0.765719	PLOD1/UCP2/TP53/PKD2/METTL3	5
GO:0048511	GO:0048511	rhythmic process	2/76	81/6478	0.245702	0.765719	0.765719	ID3/TP53	2
GO:0007156	GO:0007156	homophilic cell adhesion via plasma membrane adhesion molecules	1/76	24/6478	0.247038	0.765719	0.765719	ESAM	1
GO:0070509	GO:0070509	calcium ion import	1/76	24/6478	0.247038	0.765719	0.765719	PKD2	1
GO:0072078	GO:0072078	nephron tubule morphogenesis	1/76	24/6478	0.247038	0.765719	0.765719	PKD2	1
GO:1902807	GO:1902807	negative regulation of cell cycle G1/S phase transition	1/76	24/6478	0.247038	0.765719	0.765719	PKD2	1
GO:1903312	GO:1903312	negative regulation of mRNA metabolic process	1/76	24/6478	0.247038	0.765719	0.765719	RNPS1	1
GO:2000756	GO:2000756	regulation of peptidyl-lysine acetylation	1/76	24/6478	0.247038	0.765719	0.765719	GLYR1	1
GO:2000779	GO:2000779	regulation of double-strand break repair	1/76	24/6478	0.247038	0.765719	0.765719	FUS	1
GO:0032271	GO:0032271	regulation of protein polymerization	2/76	82/6478	0.250065	0.765719	0.765719	DBNL/ESAM	2
GO:0043543	GO:0043543	protein acylation	2/76	83/6478	0.254431	0.765719	0.765719	GLYR1/MSL3	2
GO:0097193	GO:0097193	intrinsic apoptotic signaling pathway	2/76	83/6478	0.254431	0.765719	0.765719	PTTG1IP/TP53	2
GO:0006342	GO:0006342	chromatin silencing	1/76	25/6478	0.255904	0.765719	0.765719	MSL3	1
GO:0006970	GO:0006970	response to osmotic stress	1/76	25/6478	0.255904	0.765719	0.765719	PKD2	1
GO:0030004	GO:0030004	cellular monovalent inorganic cation homeostasis	1/76	25/6478	0.255904	0.765719	0.765719	ATP1A1	1
GO:0046503	GO:0046503	glycerolipid catabolic process	1/76	25/6478	0.255904	0.765719	0.765719	APOA1	1
GO:0071482	GO:0071482	cellular response to light stimulus	1/76	25/6478	0.255904	0.765719	0.765719	METTL3	1
GO:0097006	GO:0097006	regulation of plasma lipoprotein particle levels	1/76	25/6478	0.255904	0.765719	0.765719	APOA1	1
GO:1903311	GO:1903311	regulation of mRNA metabolic process	2/76	85/6478	0.263168	0.765719	0.765719	RNPS1/WTAP	2
GO:0034308	GO:0034308	primary alcohol metabolic process	1/76	26/6478	0.264668	0.765719	0.765719	NAAA	1
GO:0035050	GO:0035050	embryonic heart tube development	1/76	26/6478	0.264668	0.765719	0.765719	PKD2	1
GO:0035725	GO:0035725	sodium ion transmembrane transport	1/76	26/6478	0.264668	0.765719	0.765719	ATP1A1	1
GO:0046513	GO:0046513	ceramide biosynthetic process	1/76	26/6478	0.264668	0.765719	0.765719	CERS4	1
GO:0046717	GO:0046717	acid secretion	1/76	26/6478	0.264668	0.765719	0.765719	TP53	1
GO:0046889	GO:0046889	positive regulation of lipid biosynthetic process	1/76	26/6478	0.264668	0.765719	0.765719	APOA1	1
GO:0050000	GO:0050000	chromosome localization	1/76	26/6478	0.264668	0.765719	0.765719	CENPQ	1
GO:0051303	GO:0051303	establishment of chromosome localization	1/76	26/6478	0.264668	0.765719	0.765719	CENPQ	1
GO:0061333	GO:0061333	renal tubule morphogenesis	1/76	26/6478	0.264668	0.765719	0.765719	PKD2	1
GO:0072088	GO:0072088	nephron epithelium morphogenesis	1/76	26/6478	0.264668	0.765719	0.765719	PKD2	1
GO:1901607	GO:1901607	alpha-amino acid biosynthetic process	1/76	26/6478	0.264668	0.765719	0.765719	PLOD1	1
GO:0034976	GO:0034976	response to endoplasmic reticulum stress	2/76	86/6478	0.267538	0.765719	0.765719	EDEM2/FAF2	2
GO:0098657	GO:0098657	import into cell	4/76	224/6478	0.268093	0.765719	0.765719	SNX2/APOA1/DBNL/ATP1A1	4
GO:0001822	GO:0001822	kidney development	2/76	87/6478	0.271908	0.765719	0.765719	ID3/PKD2	2
GO:0000079	GO:0000079	regulation of cyclin-dependent protein serine/threonine kinase activity	1/76	27/6478	0.27333	0.765719	0.765719	PKD2	1
GO:0009581	GO:0009581	detection of external stimulus	1/76	27/6478	0.27333	0.765719	0.765719	PKD2	1
GO:0009582	GO:0009582	detection of abiotic stimulus	1/76	27/6478	0.27333	0.765719	0.765719	PKD2	1
GO:0016126	GO:0016126	sterol biosynthetic process	1/76	27/6478	0.27333	0.765719	0.765719	APOA1	1
GO:0030168	GO:0030168	platelet activation	1/76	27/6478	0.27333	0.765719	0.765719	FERMT3	1
GO:0032370	GO:0032370	positive regulation of lipid transport	1/76	27/6478	0.27333	0.765719	0.765719	APOA1	1
GO:0042274	GO:0042274	ribosomal small subunit biogenesis	1/76	27/6478	0.27333	0.765719	0.765719	NOB1	1
GO:0046683	GO:0046683	response to organophosphorus	1/76	27/6478	0.27333	0.765719	0.765719	PKD2	1
GO:0046928	GO:0046928	regulation of neurotransmitter secretion	1/76	27/6478	0.27333	0.765719	0.765719	NRN1	1
GO:0050848	GO:0050848	regulation of calcium-mediated signaling	1/76	27/6478	0.27333	0.765719	0.765719	PKD2	1
GO:0072028	GO:0072028	nephron morphogenesis	1/76	27/6478	0.27333	0.765719	0.765719	PKD2	1
GO:0098659	GO:0098659	inorganic cation import across plasma membrane	1/76	27/6478	0.27333	0.765719	0.765719	ATP1A1	1
GO:0099587	GO:0099587	inorganic ion import across plasma membrane	1/76	27/6478	0.27333	0.765719	0.765719	ATP1A1	1
GO:2001244	GO:2001244	positive regulation of intrinsic apoptotic signaling pathway	1/76	27/6478	0.27333	0.765719	0.765719	TP53	1
GO:0034504	GO:0034504	protein localization to nucleus	2/76	88/6478	0.276278	0.765719	0.765719	PTTG1IP/TBRG1	2
GO:0006476	GO:0006476	protein deacetylation	1/76	28/6478	0.281891	0.765719	0.765719	MSL3	1
GO:0007492	GO:0007492	endoderm development	1/76	28/6478	0.281891	0.765719	0.765719	EXT1	1
GO:0030516	GO:0030516	regulation of axon extension	1/76	28/6478	0.281891	0.765719	0.765719	DBNL	1
GO:0034502	GO:0034502	protein localization to chromosome	1/76	28/6478	0.281891	0.765719	0.765719	CENPQ	1
GO:0034637	GO:0034637	cellular carbohydrate biosynthetic process	1/76	28/6478	0.281891	0.765719	0.765719	EXT1	1
GO:0044264	GO:0044264	cellular polysaccharide metabolic process	1/76	28/6478	0.281891	0.765719	0.765719	EXT1	1
GO:0050773	GO:0050773	regulation of dendrite development	1/76	28/6478	0.281891	0.765719	0.765719	DBNL	1
GO:0051279	GO:0051279	regulation of release of sequestered calcium ion into cytosol	1/76	28/6478	0.281891	0.765719	0.765719	PKD2	1
GO:0060840	GO:0060840	artery development	1/76	28/6478	0.281891	0.765719	0.765719	PKD2	1
GO:0098693	GO:0098693	regulation of synaptic vesicle cycle	1/76	28/6478	0.281891	0.765719	0.765719	NRN1	1
GO:1901983	GO:1901983	regulation of protein acetylation	1/76	28/6478	0.281891	0.765719	0.765719	GLYR1	1
GO:2001022	GO:2001022	positive regulation of response to DNA damage stimulus	1/76	28/6478	0.281891	0.765719	0.765719	FUS	1
GO:0006959	GO:0006959	humoral immune response	2/76	90/6478	0.285015	0.765719	0.765719	C8A/C6	2
GO:0045930	GO:0045930	negative regulation of mitotic cell cycle	2/76	91/6478	0.28938	0.765719	0.765719	PKD2/PRCC	2
GO:0071214	GO:0071214	cellular response to abiotic stimulus	2/76	91/6478	0.28938	0.765719	0.765719	PKD2/METTL3	2
GO:0072001	GO:0072001	renal system development	2/76	91/6478	0.28938	0.765719	0.765719	ID3/PKD2	2
GO:0104004	GO:0104004	cellular response to environmental stimulus	2/76	91/6478	0.28938	0.765719	0.765719	PKD2/METTL3	2
GO:0110053	GO:0110053	regulation of actin filament organization	2/76	91/6478	0.28938	0.765719	0.765719	DBNL/ESAM	2
GO:0008637	GO:0008637	apoptotic mitochondrial changes	1/76	29/6478	0.290352	0.765719	0.765719	TP53	1
GO:0008652	GO:0008652	cellular amino acid biosynthetic process	1/76	29/6478	0.290352	0.765719	0.765719	PLOD1	1
GO:0014074	GO:0014074	response to purine-containing compound	1/76	29/6478	0.290352	0.765719	0.765719	PKD2	1
GO:0015908	GO:0015908	fatty acid transport	1/76	29/6478	0.290352	0.765719	0.765719	TP53	1
GO:0032963	GO:0032963	collagen metabolic process	1/76	29/6478	0.290352	0.765719	0.765719	PLOD1	1
GO:0035195	GO:0035195	gene silencing by miRNA	1/76	29/6478	0.290352	0.765719	0.765719	METTL3	1
GO:0050886	GO:0050886	endocrine process	1/76	29/6478	0.290352	0.765719	0.765719	TP53	1
GO:1903426	GO:1903426	regulation of reactive oxygen species biosynthetic process	1/76	29/6478	0.290352	0.765719	0.765719	PKD2	1
GO:1904029	GO:1904029	regulation of cyclin-dependent protein kinase activity	1/76	29/6478	0.290352	0.765719	0.765719	PKD2	1
GO:1990542	GO:1990542	mitochondrial transmembrane transport	1/76	29/6478	0.290352	0.765719	0.765719	UCP2	1
GO:2001021	GO:2001021	negative regulation of response to DNA damage stimulus	1/76	29/6478	0.290352	0.765719	0.765719	PTTG1IP	1
GO:0048608	GO:0048608	reproductive structure development	3/76	161/6478	0.292654	0.767759	0.767759	PRDX3/TP53/PKD2	3
GO:0061458	GO:0061458	reproductive system development	3/76	162/6478	0.295876	0.767759	0.767759	PRDX3/TP53/PKD2	3
GO:0005976	GO:0005976	polysaccharide metabolic process	1/76	30/6478	0.298715	0.767759	0.767759	EXT1	1
GO:0015748	GO:0015748	organophosphate ester transport	1/76	30/6478	0.298715	0.767759	0.767759	APOA1	1
GO:0032436	GO:0032436	positive regulation of proteasomal ubiquitin-dependent protein catabolic process	1/76	30/6478	0.298715	0.767759	0.767759	RAD23A	1
GO:0045454	GO:0045454	cell redox homeostasis	1/76	30/6478	0.298715	0.767759	0.767759	PRDX3	1
GO:0045814	GO:0045814	negative regulation of gene expression, epigenetic	1/76	30/6478	0.298715	0.767759	0.767759	MSL3	1
GO:2001243	GO:2001243	negative regulation of intrinsic apoptotic signaling pathway	1/76	30/6478	0.298715	0.767759	0.767759	PTTG1IP	1
GO:2001257	GO:2001257	regulation of cation channel activity	1/76	30/6478	0.298715	0.767759	0.767759	PKD2	1
GO:0006259	GO:0006259	DNA metabolic process	5/76	312/6478	0.303017	0.767759	0.767759	RAD23A/FUS/PARP2/TP53/TBRG1	5
GO:0048812	GO:0048812	neuron projection morphogenesis	3/76	165/6478	0.305559	0.767759	0.767759	DBNL/EXT1/NRN1	3
GO:0042752	GO:0042752	regulation of circadian rhythm	1/76	31/6478	0.306981	0.767759	0.767759	TP53	1
GO:0044106	GO:0044106	cellular amine metabolic process	1/76	31/6478	0.306981	0.767759	0.767759	NAAA	1
GO:0045069	GO:0045069	regulation of viral genome replication	1/76	31/6478	0.306981	0.767759	0.767759	RAD23A	1
GO:0045661	GO:0045661	regulation of myoblast differentiation	1/76	31/6478	0.306981	0.767759	0.767759	ID3	1
GO:0072080	GO:0072080	nephron tubule development	1/76	31/6478	0.306981	0.767759	0.767759	PKD2	1
GO:1904064	GO:1904064	positive regulation of cation transmembrane transport	1/76	31/6478	0.306981	0.767759	0.767759	PKD2	1
GO:1902532	GO:1902532	negative regulation of intracellular signal transduction	3/76	166/6478	0.30879	0.767759	0.767759	PTTG1IP/PEBP1/PKD2	3
GO:0043062	GO:0043062	extracellular structure organization	2/76	96/6478	0.311157	0.767759	0.767759	PLOD1/APOA1	2
GO:0000018	GO:0000018	regulation of DNA recombination	1/76	32/6478	0.31515	0.767759	0.767759	FUS	1
GO:0016441	GO:0016441	posttranscriptional gene silencing	1/76	32/6478	0.31515	0.767759	0.767759	METTL3	1
GO:0030203	GO:0030203	glycosaminoglycan metabolic process	1/76	32/6478	0.31515	0.767759	0.767759	EXT1	1
GO:0034446	GO:0034446	substrate adhesion-dependent cell spreading	1/76	32/6478	0.31515	0.767759	0.767759	FERMT3	1
GO:0035194	GO:0035194	posttranscriptional gene silencing by RNA	1/76	32/6478	0.31515	0.767759	0.767759	METTL3	1
GO:0035601	GO:0035601	protein deacylation	1/76	32/6478	0.31515	0.767759	0.767759	MSL3	1
GO:0042632	GO:0042632	cholesterol homeostasis	1/76	32/6478	0.31515	0.767759	0.767759	APOA1	1
GO:0050764	GO:0050764	regulation of phagocytosis	1/76	32/6478	0.31515	0.767759	0.767759	APOA1	1
GO:0055092	GO:0055092	sterol homeostasis	1/76	32/6478	0.31515	0.767759	0.767759	APOA1	1
GO:0061326	GO:0061326	renal tubule development	1/76	32/6478	0.31515	0.767759	0.767759	PKD2	1
GO:0061387	GO:0061387	regulation of extent of cell growth	1/76	32/6478	0.31515	0.767759	0.767759	DBNL	1
GO:0090316	GO:0090316	positive regulation of intracellular protein transport	1/76	32/6478	0.31515	0.767759	0.767759	EDEM2	1
GO:0098732	GO:0098732	macromolecule deacylation	1/76	32/6478	0.31515	0.767759	0.767759	MSL3	1
GO:0099173	GO:0099173	postsynapse organization	1/76	32/6478	0.31515	0.767759	0.767759	DBNL	1
GO:0048858	GO:0048858	cell projection morphogenesis	3/76	168/6478	0.315257	0.767759	0.767759	DBNL/EXT1/NRN1	3
GO:0120039	GO:0120039	plasma membrane bounded cell projection morphogenesis	3/76	168/6478	0.315257	0.767759	0.767759	DBNL/EXT1/NRN1	3
[truncated: 1,805 more rows]
