# Supplementary material for: A Transcriptome Analysis Reveals that Hepatic Glycolysis and Lipid Synthesis Are Negatively Associated with Feed Efficiency in DLY Pigs
Source: Sci Rep. 2020 Jun 18;10:9874. doi: 10.1038/s41598-020-66988-6 (PMC7303214; doi:10.1038/s41598-020-66988-6)
Supplement: Supplementary file 1 — Supplementary Tables. [file 41598_2020_66988_MOESM1_ESM.zip › Supplementary Dataset/Table S9 qPCR primers for 6 selected differentially expressed genes (DEGs).xlsx]

## Sheet: Sheet1
Table S8 Quantitative real time polymerase chain reaction PCR (qPCR) primers for 6 selected differentially expressed genes (DEGs)
Gene name	Forward primer sequence (F) 5'-3'	Reverse primer sequence (R) 5'-3'	Tm (°C)
ACIN1	CTGCCACCTGTCCCCACATACCA	CCTGGCTGCTCCCGACCTC	60
ACSS2	TGACCAAGTTTTACACGGCACCC	GCAGCGGTTGTCACCTACCAC	60
CCL21	CCATCCCAGCTATCCTGTTCTCG	GGCCCTCTTGTCCTTCTTACAGT	60
HAMP	AGCTCACAGACCTCCGGACCC	ACGTCTTGCAGCACATCCCACA	60
LSG1	AAACTCCAGTTGCGACGAGACC	GCACAGCTTTCCTTCCAGTCCT	60
SAFB2	CTGGAGCAGCCATTTGCACAGGA	CCACGGGCTCCCTTTTCACTACC	60
ACTB	CCACGAGACCACCTTCAACTC	TGATCTCCTTCTGCATCCTGT	60
